# Supplementary material for: The identification Mycobacterium tuberculosis genes that modulate long term survival in the presence of rifampicin and streptomycin
Source: Sci Rep. 2025 Jul 1;15:21746. doi: 10.1038/s41598-025-04038-9 (PMC12216072; doi:10.1038/s41598-025-04038-9)
Supplement: Supplementary file 2 — Supplementary Information 2. [file 41598_2025_4038_MOESM2_ESM.xlsx]

## Sheet: Read Me
Supplmentary Data
RIF v CTR
This sheet contains the output from TRANSIT-2 resampling method for the Rifampicin vs Control data
STM v CTR
This sheet contains the output from TRANSIT-2 resampling method for the Streptomycin vs Control data
TA genes with STM data
This sheet contains the identified toxin/anti-toxin genes with the STM v CTR data
Torrey (2016), Bellerose (2020), Xu (2017)
These sheets contain the genes identified in the named studies, and appropriate comparison to data from this study.

## Sheet: RIF v CTR
#Resampling
#yaml:
# date: 2024-01-19 15:54:10
# transit_version: v1.0.2
# app_or_command_line: app
# console_command: python3 'C:\Users\bss2tm.SURREY\AppData\Local\Packages\PythonSoftwareFoundation.Python.3.11_qbz5n2kfra8p0\LocalCache\local-packages\Python311\Scripts\transit.exe'
# calculation_time: 59.9seconds
# analysis_type: Resampling
# conditions: Control , Rif
# files:
# combined_wig: \\surrey.ac.uk\storage\Research\BS00_Tom_Mendum_Research\TB\Johana\Johana_CTR_RIF_STR_TTR_combined.wig
# annotation_path: \\surrey.ac.uk\storage\Research\BS00_Tom_Mendum_Research\TB\Johana\H37Rv_ProtTable.prot_table
# parameters:
# samples: 10000
# norm: TTR
# histograms: false
# adaptive: true
# pseudocounts: 5.0
# n_terminus: 5.0
# c_terminus: 20.0
# site_restricted: true
# summary_info:
# Hits: '80'
# control_data: Control
# experimental_data: Rif
# annotation_path: \\surrey.ac.uk\storage\Research\BS00_Tom_Mendum_Research\TB\Johana\H37Rv_ProtTable.prot_table
#
#ORF	Locus	Description	Name	Sites	Mean Control	Mean Experimental	Log 2 FC	Sum Control	Sum Experimental	Delta Mean	P Value	Adj P Value
RVBD_0007	Rv0007	hypothetical protein	Rv0007	9	51.3	2.6	-2.9	1384	68.9	-48.7	0	0
RVBD_0437c	Rv0437c	phosphatidylserine decarboxylase proenzyme	psd	5	70.8	5.2	-2.9	1062.4	77.3	-65.7	0.0002	0.01326
RVBD_3267	Rv3267	hypothetical protein	Rv3267	13	53.4	2.9	-2.89	2081.7	112.6	-50.5	0.0008	0.04216
RVBD_1096	Rv1096	glycosyl hydrolase	Rv1096	11	135.6	16.4	-2.72	4474.1	541	-119.2	0	0
RVBD_1244	Rv1244	glycine betaine/proline transporter	lpqZ	7	147.1	20.5	-2.58	3089.5	430.4	-126.6	0	0
RVBD_2700	Rv2700	hypothetical protein	Rv2700	5	68.6	9.4	-2.36	1029.3	140.6	-59.2	0	0
RVBD_3682	Rv3682	bifunctional membrane-associated	ponA2	30	114.3	19.4	-2.29	10290.4	1745	-94.9	0	0
RVBD_3283	Rv3283	thiosulfate sulfurtransferase	sseA	11	127.8	22.5	-2.27	4216.5	742.31	-105.3	0	0
RVBD_0563	Rv0563	heat shock protein HtpX	htpX	11	101.1	17.2	-2.26	3335.3	566.01	-83.9	0	0
RVBD_3484	Rv3484	hypothetical protein	cpsA	19	424.7	87.7	-2.21	24207.2	4999.82	-337	0	0
RVBD_0994	Rv0994	molybdopterin molybdenumtransferase 1	moeA1	9	96.8	18.8	-2.1	2614.6	507.1	-78.1	0	0
RVBD_0244c	Rv0244c	acyl-CoA dehydrogenase fadE5	fadE5	21	113.2	22.8	-2.09	7130.8	1435.32	-90.4	0	0
RVBD_0634A	Rv0634A	hypothetical protein	Rv0634A	4	85.5	16.7	-2.06	1025.5	199.9	-68.8	0.0004	0.02383
RVBD_1174c	Rv1174c	T-cell antigen	TB8.4	6	677.3	160.9	-2.04	12191.5	2895.42	-516.4	0	0
RVBD_0208c	Rv0208c	tRNA (guanine-N(7)-)-methyltransferase	Rv0208c	8	52.3	9.1	-2.02	1254.7	219	-43.2	0	0
RVBD_1184c	Rv1184c	hypothetical protein	Rv1184c	14	69	14.1	-1.96	2898.6	590.4	-55	0.0003	0.01897
RVBD_0017c	Rv0017c	cell division protein FtsW	rodA	17	114.4	26.2	-1.93	5833.5	1337.41	-88.2	0	0
RVBD_2463	Rv2463	esterase/lipase lipP	lipP	12	232.8	58.9	-1.9	8379.8	2121.33	-173.8	0.0009	0.04625
RVBD_1592c	Rv1592c	triacylglycerol lipase	Rv1592c	16	284.5	75.2	-1.85	13657.9	3611.14	-209.3	0	0
RVBD_3680	Rv3680	anion transporter ATPase	Rv3680	15	89.4	22.5	-1.78	4024.8	1013.41	-66.9	0	0
RVBD_0129c	Rv0129c	antigen 85-C	fbpC	19	144	39.9	-1.73	8209.1	2272.52	-104.2	0.0002	0.01326
RVBD_1237	Rv1237	multiple sugar transporter permease	sugB	9	42.2	10.3	-1.63	1140.5	277.6	-32	0.0008	0.04216
RVBD_2710	Rv2710	RNA polymerase sigma factor sigB	sigB	10	44.8	11.5	-1.6	1344.7	344.4	-33.3	0	0
RVBD_0806c	Rv0806c	exopolysaccharide phosphotransferase CpsY	cpsY	32	156.8	50.8	-1.54	15051.1	4878.04	-106	0	0
RVBD_2391	Rv2391	sulfite reductase	sirA	14	23.3	4.8	-1.54	979.7	200	-18.6	0	0
RVBD_2563	Rv2563	ABC transporter permease	Rv2563	6	9.5	0.1	-1.49	171.2	2.7	-9.4	0	0
RVBD_0820	Rv0820	phosphate import ATP-binding protein PstB 1	phoT	8	332.7	120	-1.43	7984.6	2879.33	-212.7	0	0
RVBD_2966c	Rv2966c	RsmD family RNA methyltransferase	Rv2966c	5	66.5	21.6	-1.43	997.9	323.3	-45	0.0009	0.04625
RVBD_0928	Rv0928	phosphate-binding protein pstS 3	pstS3	13	169.8	62.5	-1.37	6622.5	2435.83	-107.4	0	0
RVBD_0465c	Rv0465c	transcriptional regulator	Rv0465c	21	344.4	132.4	-1.35	21694.9	8341.77	-212	0	0
RVBD_0503c	Rv0503c	cyclopropane mycolic acid synthase 2	cmaA2	14	273	107.1	-1.31	11467.8	4500.04	-165.9	0	0
RVBD_0516c	Rv0516c	anti-anti-sigma factor	Rv0516c	6	276.6	109	-1.3	4979.4	1961.72	-167.6	0	0
RVBD_2525c	Rv2525c	tat (twin-arginine translocation) pathway signal	Rv2525c	11	99.3	37.6	-1.29	3277.3	1239.41	-61.8	0	0
RVBD_2564	Rv2564	ABC transporter ATP-binding protein	glnQ	7	11.9	2	-1.28	250	41.3	-9.9	0.0001	0.00734
RVBD_3810	Rv3810	exported repetitive protein	pirG	9	12.3	2.2	-1.27	332.2	59.2	-10.1	0.0007	0.03786
RVBD_0406c	Rv0406c	beta lactamase like protein	Rv0406c	10	30.4	10	-1.24	912.3	298.5	-20.5	0.0002	0.01326
RVBD_3229c	Rv3229c	stearoyl-CoA 9-desaturase	desA3	18	42.8	15.4	-1.23	2310	833.51	-27.3	0.0001	0.00734
RVBD_1701	Rv1701	tyrosine recombinase XerD	Rv1701	10	305	126.9	-1.23	9149.5	3808.44	-178	0.0005	0.02936
RVBD_3205c	Rv3205c	hypothetical protein	Rv3205c	10	72.7	28.4	-1.22	2179.6	850.51	-44.3	0	0
RVBD_0861c	Rv0861c	DNA excision repair protein ERCC-3	ercc3	17	26.1	8.3	-1.22	1328.6	423.8	-17.7	0.0007	0.03786
RVBD_2115c	Rv2115c	proteasome-associated ATPase	mpa	17	16	4.2	-1.19	814.8	214.8	-11.8	0	0
RVBD_0111	Rv0111	transmembrane acyltransferase	Rv0111	27	317	140.4	-1.15	25680.1	11370.7	-176.7	0.0003	0.01897
RVBD_0315	Rv0315	hypothetical protein	Rv0315	6	155.5	68.6	-1.13	2798.6	1234.11	-86.9	0	0
RVBD_1272c	Rv1272c	ATP-binding cassette, subfamily B	Rv1272c	25	48.6	19.8	-1.11	3646.3	1487.21	-28.8	0	0
RVBD_3693	Rv3693	hypothetical protein	Rv3693	10	35.8	14.1	-1.1	1074.3	422.7	-21.7	0.0001	0.00734
RVBD_3220c	Rv3220c	hypothetical protein	Rv3220c	15	9.8	2.1	-1.07	440.8	93.1	-7.7	0.0003	0.01897
RVBD_1747	Rv1747	hypothetical protein	Rv1747	21	372.2	175.7	-1.06	23449	11068.9	-196.5	0	0
RVBD_3774	Rv3774	enoyl-CoA hydratase	echA21	9	89.4	40.4	-1.06	2414.4	1091.41	-49	0	0
RVBD_3868	Rv3868	ESX-1 secretion system protein EccA1	eccA1	21	131	61.1	-1.04	8252.2	3849.74	-69.9	0.0001	0.00734
RVBD_3668c	Rv3668c	protease	Rv3668c	6	78.5	36.4	-1.01	1413	655.01	-42.1	0.0001	0.00734
RVBD_1111c	Rv1111c	hypothetical protein	Rv1111c	16	294	143.2	-1.01	14113.8	6872.77	-150.9	0.0002	0.01326
RVBD_3230c	Rv3230c	stearoyl-CoA 9-desaturase electron transfer	Rv3230c	11	27.6	11.3	-1.01	912.3	371.6	-16.4	0.0002	0.01326
RVBD_2091c	Rv2091c	membrane protein	Rv2091c	16	108.7	53.2	-0.97	5219.3	2552.73	-55.6	0	0
RVBD_3197	Rv3197	ABC transporter ATP-binding protein	Rv3197	12	84.7	40.6	-0.97	3048.1	1462.61	-44	0.0004	0.02383
RVBD_2693c	Rv2693c	hypothetical protein	Rv2693c	7	91.7	44.8	-0.96	1926.5	939.81	-47	0.0004	0.02383
RVBD_3823c	Rv3823c	membrane transporter mmpL8	mmpL8	62	29.6	13	-0.94	5498.3	2417.82	-16.6	0	0
RVBD_0037c	Rv0037c	hypothetical protein	Rv0037c	14	411.7	220.3	-0.89	17293	9252.98	-191.4	0.0002	0.01326
RVBD_1022	Rv1022	lipoprotein LpqU	lpqU	7	244.1	130.9	-0.87	5127.1	2748.73	-113.3	0	0
RVBD_0825c	Rv0825c	hypothetical protein	Rv0825c	9	96.2	50.3	-0.87	2598.5	1358.81	-45.9	0.0001	0.00734
RVBD_1633	Rv1633	UvrABC system protein B	uvrB	32	121.8	67.1	-0.81	11691.9	6441.47	-54.7	0	0
RVBD_3139	Rv3139	acyl-CoA dehydrogenase fadE24	fadE24	16	4.8	0.8	-0.76	230.6	37.8	-4	0.0006	0.03333
RVBD_3377c	Rv3377c	cyclase	Rv3377c	42	56.2	31.4	-0.75	7077.7	3959.44	-24.7	0.0006	0.03333
RVBD_0464c	Rv0464c	alkylhydroperoxidase AhpD family core	Rv0464c	10	177.1	104.1	-0.74	5313.2	3123.73	-73	0.0004	0.02383
RVBD_2467	Rv2467	aminopeptidase N	pepN	31	113.8	78.5	-0.51	10580.4	7297.47	-35.3	0.0001	0.00734
RVBD_0126	Rv0126	trehalose synthase	treS	26	2.3	0.2	-0.5	178.2	11.7	-2.1	0	0
RVBD_3820c	Rv3820c	acyltransferase papA2	papA2	29	33.6	65.4	0.87	2924.3	5689.06	31.8	0	0
RVBD_0249c	Rv0249c	succinate dehydrogenase membrane anchor subunit	Rv0249c	21	96.6	190.2	0.94	6088.2	11982.8	93.6	0	0
RVBD_3825c	Rv3825c	phthioceranic/hydroxyphthioceranic acid	pks2	78	119	257.5	1.08	27840.1	60251.5	138.5	0	0
RVBD_2404c	Rv2404c	elongation factor 4	lepA	21	50.9	121.5	1.18	3204.9	7655.89	70.7	0	0
RVBD_0248c	Rv0248c	succinate dehydrogenase flavoprotein subunit	Rv0248c	26	72	195.7	1.38	5615.7	15265.9	123.7	0	0
RVBD_2335	Rv2335	serine acetyltransferase	cysE	5	60.1	188.5	1.57	901.4	2827.22	128.4	0.0006	0.03333
RVBD_2140c	Rv2140c	hypothetical protein	TB18.6	7	308.5	1029.7	1.72	6477.6	21624.6	721.3	0	0
RVBD_3208A	Rv3208A	hypothetical protein	TB9.4	3	161.6	555.9	1.75	1454.1	5002.73	394.3	0.0006	0.03333
RVBD_2691	Rv2691	trk system potassium uptake protein TrkA	ceoB	7	708.9	2417.2	1.76	14886.3	50761.8	1708.4	0	0
RVBD_1957	Rv1957	hypothetical protein	Rv1957	11	373.9	1449.3	1.94	12337.3	47826.4	1075.4	0	0
RVBD_1130	Rv1130	2-methylcitrate dehydratase	prpD	19	153.6	731.1	2.21	8757.2	41670.7	577.4	0	0
RVBD_3420c	Rv3420c	ribosomal-protein-alanine acetyltransferase	rimI	10	33.1	179.4	2.27	994.1	5383.35	146.3	0	0
RVBD_1131	Rv1131	citrate synthase	prpC	9	136.4	791	2.49	3683.5	21357.5	654.6	0	0
RVBD_2690c	Rv2690c	hypothetical protein	Rv2690c	19	305.3	2290.3	2.89	17402.2	130549	1985	0	0
RVBD_1129c	Rv1129c	transcriptional regulator	Rv1129c	15	27.5	242.6	2.93	1239.1	10916.8	215.1	0	0
RVBD_0759c	Rv0759c	hit-like protein	Rv0759c	2	81.9	3.1	-3.42	491.6	18.7	-78.8	0.017	0.35119
RVBD_0642c	Rv0642c	hydroxymycolate synthase MmaA4	mmaA4	11	119.4	12.5	-2.83	3941.6	412.7	-106.9	0.0126	0.29941
RVBD_2224c	Rv2224c	hypothetical protein	caeA	19	232.1	38.8	-2.44	13230.5	2208.92	-193.4	0.0014	0.06256
RVBD_0472c	Rv0472c	TetR family transcriptional regulator	Rv0472c	9	382.2	82.9	-2.14	10320.2	2238.41	-299.3	0.0056	0.16928
RVBD_1136	Rv1136	enoyl-CoA hydratase	Rv1136	2	16.3	0.4	-1.96	97.6	2.7	-15.8	0.018	0.35921
RVBD_3025c	Rv3025c	cysteine desulfurase	iscS	10	16.2	0.6	-1.92	486.2	18.7	-15.6	0.011	0.27574
RVBD_1085c	Rv1085c	hypothetical protein	Rv1085c	9	21.3	2	-1.91	575.6	54.5	-19.3	0.0013	0.05938
RVBD_1209	Rv1209	DivIVA domain-containing protein	Rv1209	3	744.9	201.9	-1.86	6703.8	1817.32	-542.9	0.0011	0.05448
RVBD_3662c	Rv3662c	hypothetical protein	Rv3662c	3	18.8	1.8	-1.81	169.2	16	-17	0.0054	0.16691
RVBD_3311	Rv3311	hypothetical protein	Rv3311	9	263.2	73.6	-1.77	7105.1	1988.42	-189.5	0.017	0.35119
RVBD_3102c	Rv3102c	type II (General) Secretory Pathway (IISP)	ftsE	6	45.6	10.3	-1.73	820	184.8	-35.3	0.011	0.27574
RVBD_0049	Rv0049	hypothetical protein	Rv0049	5	53.3	12.6	-1.72	798.8	189.7	-40.6	0.0035	0.12512
RVBD_0436c	Rv0436c	CDP-diacylglycerol--serine	pssA	15	34.4	7.4	-1.68	1549.8	330.8	-27.1	0.0012	0.05804
RVBD_0025	Rv0025	hypothetical protein	Rv0025	5	88.1	24.5	-1.66	1321.8	367.2	-63.6	0.022	0.3865
RVBD_0999	Rv0999	hypothetical protein	Rv0999	5	100.7	30	-1.6	1509.8	449.4	-70.7	0.0028	0.10658
RVBD_2861c	Rv2861c	methionine aminopeptidase	mapB	8	40.8	10.3	-1.58	978.4	246.2	-30.5	0.0044	0.14132
RVBD_1322A	Rv1322A	methylmalonyl-CoA epimerase	Rv1322A	3	25.6	5.2	-1.58	230.3	46.8	-20.4	0.0089	0.2489
RVBD_2078	Rv2078	hypothetical protein	Rv2078	2	74.2	22.1	-1.55	445.5	132.4	-52.2	0.0115	0.28652
RVBD_2363	Rv2363	amidase	amiA2	14	265.3	97.7	-1.4	11144.1	4103.03	-167.6	0.0044	0.14132
RVBD_3822	Rv3822	hypothetical protein	Rv3822	30	154.3	58.1	-1.34	13888.3	5232.17	-96.2	0.017	0.35119
RVBD_2359	Rv2359	fur family transcriptional regulator, ferric	zur	5	11.7	2	-1.25	175	30.4	-9.6	0.0026	0.09989
RVBD_1010	Rv1010	ribosomal RNA small subunit methyltransferase A	ksgA	11	15	3.5	-1.23	494.1	116.7	-11.4	0.0038	0.13018
RVBD_2171	Rv2171	lipoprotein LppM	lppM	6	185.9	76.3	-1.23	3345.6	1372.9	-109.6	0.011	0.27574
RVBD_1231c	Rv1231c	membrane protein	Rv1231c	6	32.1	10.9	-1.23	577.9	195.4	-21.2	0.012	0.28849
RVBD_0243	Rv0243	acetyl-CoA C-acetyltransferase	fadA2	16	59.4	22.4	-1.23	2851.4	1075.91	-37	0.013	0.30194
RVBD_2847c	Rv2847c	uroporphyrinogen-III C-methyltransferase	cysG	10	15.9	4	-1.22	477.3	120.2	-11.9	0.0014	0.06256
RVBD_2309c	Rv2309c	integrase	Rv2309c	6	329.3	139.3	-1.21	5927.5	2507.22	-190	0.0031	0.11481
RVBD_0538	Rv0538	hypothetical protein	Rv0538	12	76.7	30.3	-1.21	2762.6	1090.81	-46.4	0.021	0.382
RVBD_3022A	Rv3022A	PE family protein	PE29	6	53.1	20.2	-1.2	956	364.4	-32.9	0.0036	0.12649
RVBD_3631	Rv3631	transferase	Rv3631	2	525.3	228.2	-1.19	3152.1	1368.91	-297.2	0.021	0.382
RVBD_1698	Rv1698	hypothetical protein	mctB	9	170.1	71.8	-1.19	4591.8	1937.33	-98.3	0.047	0.61534
RVBD_3632	Rv3632	hypothetical protein	Rv3632	5	364.4	158	-1.18	5466.7	2369.51	-206.5	0.0108	0.27574
RVBD_1538c	Rv1538c	L-asparaginase	ansA	10	43.5	16.8	-1.15	1304.7	503.51	-26.7	0.0019	0.0789
RVBD_2170	Rv2170	hypothetical protein	Rv2170	8	69.1	28.4	-1.15	1659.6	682.2	-40.7	0.012	0.28849
RVBD_3674c	Rv3674c	endonuclease III	nth	4	268.5	120	-1.13	3222.5	1440.42	-148.5	0.03	0.4654
RVBD_2508c	Rv2508c	UMF1 family MFS transporter	Rv2508c	13	150.8	66.7	-1.12	5882.2	2601.42	-84.1	0.0032	0.11746
RVBD_0612	Rv0612	hypothetical protein	Rv0612	5	59.6	24.8	-1.12	893.9	371.6	-34.8	0.04	0.55742
RVBD_0242c	Rv0242c	3-oxoacyl-ACP reductase	fabG4	8	21.9	7.5	-1.11	526.7	178.8	-14.5	0.019	0.3633
RVBD_2887	Rv2887	transcriptional regulator	Rv2887	6	30.9	11.9	-1.09	556.7	213.9	-19	0.045	0.59869
RVBD_1607	Rv1607	calcium/proton exchanger	chaA	8	32.7	13	-1.07	785.6	311.5	-19.8	0.0072	0.20413
RVBD_2236c	Rv2236c	cobalamin biosynthesis protein CobD	cobD	5	39	16	-1.07	585.7	240.4	-23	0.024	0.4111
RVBD_2609c	Rv2609c	hypothetical protein	Rv2609c	10	42.7	17.7	-1.07	1281.3	532.01	-25	0.035	0.51205
RVBD_3058c	Rv3058c	TetR family transcriptional regulator	Rv3058c	8	323.8	153.2	-1.06	7770.6	3675.64	-170.6	0.0067	0.19397
RVBD_1815	Rv1815	hypothetical protein	Rv1815	6	73.3	32.5	-1.06	1318.6	584.8	-40.8	0.015	0.32801
RVBD_1328	Rv1328	glycogen phosphorylase	glgP	28	149.4	69.1	-1.06	12552.7	5804.58	-80.3	0.018	0.35921
RVBD_3024c	Rv3024c	tRNA-specific 2-thiouridylase mnmA	trmU	9	14.6	4.5	-1.05	393.9	121.1	-10.1	0.0101	0.26279
RVBD_3672c	Rv3672c	hypothetical protein	Rv3672c	5	20	7	-1.05	299.7	105.4	-13	0.014	0.31974
RVBD_3593	Rv3593	hypothetical protein	lpqF	11	8.1	1.3	-1.05	267.7	44.1	-6.8	0.016	0.33731
RVBD_3284	Rv3284	cysteine desulfuration protein SufE	Rv3284	5	16	5.3	-1.04	240.2	78.8	-10.8	0.01	0.26185
RVBD_2257c	Rv2257c	hypothetical protein	Rv2257c	5	36.9	15.4	-1.04	552.9	230.7	-21.5	0.017	0.35119
RVBD_1155	Rv1155	hypothetical protein	Rv1155	7	154.7	72.6	-1.04	3247.7	1525.51	-82	0.026	0.42584
RVBD_0620	Rv0620	galactokinase	galK	4	10.5	2.6	-1.03	125.7	31.1	-7.9	0.035	0.51205
RVBD_0040c	Rv0040c	secreted proline rich protein mtc28	mtc28	7	148	71.4	-1	3107.3	1500.11	-76.5	0.0024	0.09397
RVBD_0460	Rv0460	hydrophobic protein	Rv0460	2	529.8	262.5	-1	3178.8	1574.81	-267.3	0.01	0.26185
RVBD_2458	Rv2458	homocysteine S-methyltransferase	mmuM	13	238.8	117.2	-1	9311.4	4572.55	-121.5	0.02	0.37543
RVBD_1446c	Rv1446c	opcA protein	opcA	8	9.6	2.4	-0.98	229.5	56.8	-7.2	0.029	0.46031
RVBD_3677c	Rv3677c	hydrolase	Rv3677c	8	34.4	15	-0.97	824.6	360.9	-19.3	0.027	0.437
RVBD_3916c	Rv3916c	hypothetical protein	Rv3916c	8	5.3	0.3	-0.96	128	7.7	-5	0.0013	0.05938
RVBD_3922c	Rv3922c	hypothetical protein	Rv3922c	7	27.1	11.5	-0.96	568.8	241.1	-15.6	0.019	0.3633
RVBD_2237Ac	Rv2237Ac	hypothetical protein	#N/A	2	72.2	34.8	-0.96	433.4	208.7	-37.4	0.036	0.52111
RVBD_3410c	Rv3410c	IMP dehydrogenase	guaB3	8	7.5	1.4	-0.96	179.3	33.5	-6.1	0.04	0.55742
RVBD_3419c	Rv3419c	glycoprotease/Kae1 family metallohydrolase	gcp	11	39.4	17.9	-0.95	1298.7	591.91	-21.4	0.0055	0.16874
RVBD_0965c	Rv0965c	hypothetical protein	Rv0965c	4	44.6	20.8	-0.95	535.4	249.1	-23.9	0.021	0.382
RVBD_0400c	Rv0400c	glutaryl-CoA dehydrogenase	fadE7	7	104.4	52.2	-0.94	2193.3	1095.41	-52.3	0.012	0.28849
RVBD_1833c	Rv1833c	haloalkane dehalogenase 2	Rv1833c	10	28	12.2	-0.94	841	365.4	-15.9	0.033	0.49876
RVBD_1238	Rv1238	multiple sugar transporter ATP-binding protein	sugC	17	73.4	36.3	-0.92	3741.7	1853.32	-37	0.0021	0.08548
RVBD_3678c	Rv3678c	hypothetical protein	Rv3678c	3	108.3	55	-0.92	974.5	494.8	-53.3	0.0062	0.18206
RVBD_1006	Rv1006	hypothetical protein	Rv1006	30	260.6	136.2	-0.91	23456	12260.3	-124.4	0.006	0.17745
RVBD_2929	Rv2929	hypothetical protein	Rv2929	4	122.5	62.6	-0.91	1470	751.51	-59.9	0.034	0.50827
RVBD_2112c	Rv2112c	pup deamidase/depupylase	dop	22	5.6	0.7	-0.9	366.6	44.1	-4.9	0.001	0.05075
RVBD_3664c	Rv3664c	peptide/nickel transporter permease	dppC	11	19	7.9	-0.9	626.9	259.8	-11.1	0.031	0.47553
RVBD_1499	Rv1499	hypothetical protein	Rv1499	4	233.1	123.3	-0.89	2797.5	1479.71	-109.8	0.0038	0.13018
RVBD_1780	Rv1780	hypothetical protein	Rv1780	6	150.4	78.9	-0.89	2706.9	1420.61	-71.5	0.0043	0.1403
RVBD_3707c	Rv3707c	hypothetical protein	Rv3707c	12	117.8	61.5	-0.89	4242.2	2213.32	-56.4	0.022	0.3865
RVBD_3287c	Rv3287c	hypothetical protein	rsbW	2	50	24.6	-0.89	300.2	147.7	-25.4	0.03	0.4654
RVBD_0067c	Rv0067c	TetR family transcriptional regulator	Rv0067c	7	56	28.4	-0.87	1176.1	595.61	-27.6	0.01	0.26185
RVBD_0483	Rv0483	lipoprotein LprQ	lprQ	19	466.4	254.6	-0.86	26587	14513.4	-211.8	0.0059	0.17576
RVBD_1100	Rv1100	hypothetical protein	Rv1100	8	21.3	9.5	-0.86	511.7	228.4	-11.8	0.04	0.55742
RVBD_2624c	Rv2624c	universal stress protein	Rv2624c	8	60.2	31	-0.86	1443.6	743.61	-29.2	0.049	0.62754
RVBD_2097c	Rv2097c	pup-protein ligase	pafA	14	4.7	0.4	-0.84	197.4	18	-4.3	0.0022	0.08867
RVBD_1281c	Rv1281c	oligopeptide/dipeptide ABC transporter	oppD	14	42.7	21.6	-0.84	1793.8	906.81	-21.1	0.025	0.42121
RVBD_3700c	Rv3700c	hypothetical protein	Rv3700c	10	47.5	24.4	-0.84	1425	732.81	-23.1	0.033	0.49876
RVBD_1157c	Rv1157c	hypothetical protein	Rv1157c	5	70	37.6	-0.82	1050.1	563.6	-32.4	0.019	0.3633
RVBD_2799	Rv2799	hypothetical protein	Rv2799	7	319.5	178.3	-0.82	6708.8	3744.14	-141.2	0.022	0.3865
RVBD_2148c	Rv2148c	alanine racemase domain-containing protein	Rv2148c	3	247.2	138.7	-0.81	2224.4	1248.21	-108.5	0.0096	0.26185
RVBD_3131	Rv3131	hypothetical protein	Rv3131	13	28.2	14.1	-0.8	1101.4	550.7	-14.1	0.0023	0.0918
RVBD_3592	Rv3592	hypothetical protein	mhuD	2	50.4	26.8	-0.8	302.7	161	-23.6	0.023	0.40065
RVBD_1677	Rv1677	hypothetical protein	dsbF	10	23.6	11.4	-0.8	709	343.3	-12.2	0.049	0.62754
RVBD_0003	Rv0003	DNA replication and repair protein RecF	recF	27	9.7	3.5	-0.79	787.8	285.8	-6.2	0.0011	0.05448
RVBD_3274c	Rv3274c	acyl-CoA dehydrogenase fadE25	fadE25	10	118	66.8	-0.78	3540.6	2005.43	-51.2	0.0019	0.0789
RVBD_3696c	Rv3696c	glycerol kinase	glpK	21	4.8	0.7	-0.78	302.1	45.3	-4.1	0.0036	0.12649
RVBD_3855	Rv3855	HTH-type transcriptional regulator EthR	ethR	8	58.7	32.6	-0.76	1409.3	783.41	-26.1	0.019	0.3633
RVBD_2203	Rv2203	hypothetical protein	Rv2203	11	409	241.5	-0.75	13496.7	7970.15	-167.5	0.031	0.47553
RVBD_0497	Rv0497	hypothetical protein	Rv0497	6	15.1	7	-0.74	271.6	126.3	-8.1	0.044	0.59112
RVBD_0407	Rv0407	F420-dependent glucose-6-phosphate	fgd1	15	105.7	61.5	-0.74	4756.8	2766.63	-44.2	0.048	0.62644
RVBD_0036c	Rv0036c	hypothetical protein	Rv0036c	4	170.4	100.5	-0.73	2044.9	1206.51	-69.9	0.014	0.31974
RVBD_0084	Rv0084	formate hydrogenlyase hycD	hycD	6	291	173.2	-0.73	5237.2	3117.33	-117.8	0.023	0.40065
RVBD_3679	Rv3679	anion transporter ATPase	Rv3679	9	37.8	20.8	-0.73	1020.3	561.01	-17	0.03	0.4654
RVBD_2197c	Rv2197c	hypothetical protein	Rv2197c	8	157.5	93.2	-0.73	3780.7	2236.12	-64.4	0.038	0.54242
RVBD_2454c	Rv2454c	2-oxoglutarate ferredoxin oxidoreductase subunit	Rv2454c	11	45.3	25.3	-0.73	1494.5	834.01	-20	0.042	0.57363
RVBD_2374c	Rv2374c	heat-inducible transcription repressor hrcA	hrcA	15	14.2	6.6	-0.73	638	295.5	-7.6	0.047	0.61534
RVBD_3746c	Rv3746c	PE family protein	PE34	4	111.5	65.8	-0.72	1337.9	789.11	-45.7	0.022	0.3865
RVBD_2001	Rv2001	hypothetical protein	Rv2001	10	35	19.3	-0.72	1050.6	579.7	-15.7	0.04	0.55742
RVBD_2734	Rv2734	hypothetical protein	Rv2734	17	54	31.1	-0.71	2751.9	1586.72	-22.8	0.004	0.1359
RVBD_3574	Rv3574	HTH-type transcriptional repressor KstR	kstR	9	18.6	9.4	-0.71	501.3	253.2	-9.2	0.015	0.32801
RVBD_2637	Rv2637	transmembrane protein dedA	dedA	8	16.6	8.1	-0.71	397.5	195.3	-8.4	0.027	0.437
RVBD_0424c	Rv0424c	hypothetical protein	Rv0424c	5	199.6	121.1	-0.7	2994.4	1816.52	-78.5	0.018	0.35921
RVBD_2688c	Rv2688c	fluoroquinolones export ATP-binding protein	Rv2688c	9	73.8	43.6	-0.7	1991.7	1178.31	-30.1	0.021	0.382
RVBD_1715	Rv1715	3-hydroxybutyryl-CoA dehydrogenase	fadB3	7	10.9	4.8	-0.7	228.9	100.1	-6.1	0.035	0.51205
RVBD_1232c	Rv1232c	hypothetical protein	Rv1232c	6	119.1	72	-0.69	2143.4	1296.01	-47.1	0.0035	0.12512
RVBD_3600c	Rv3600c	type III pantothenate kinase	Rv3600c	10	92.3	55.2	-0.69	2769.9	1657.31	-37.1	0.0067	0.19397
RVBD_1579c	Rv1579c	phiRv1 phage protein	Rv1579c	4	56	32.7	-0.69	671.8	392.6	-23.3	0.016	0.33731
RVBD_3590c	Rv3590c	PE-PGRS family protein	PE_PGRS58	11	20.1	10.6	-0.69	664.2	348.3	-9.6	0.026	0.42584
RVBD_0307c	Rv0307c	hypothetical protein	Rv0307c	5	130.9	79.5	-0.68	1963	1192.91	-51.3	0.0016	0.06781
RVBD_3096	Rv3096	hypothetical protein	Rv3096	10	382.8	236.7	-0.68	11484.4	7101.38	-146.1	0.0033	0.12006
RVBD_1542c	Rv1542c	group 1 hemoglobin glbN	glbN	6	150.5	92.1	-0.68	2709.7	1658.22	-58.4	0.012	0.28849
RVBD_1846c	Rv1846c	transcriptional regulator BlaI	blaI	3	189	116.4	-0.68	1701.4	1047.51	-72.7	0.047	0.61534
RVBD_1413	Rv1413	hypothetical protein	Rv1413	4	170.7	105.1	-0.67	2047.9	1261.31	-65.5	0.007	0.19984
RVBD_0494	Rv0494	GntR family transcriptional regulator	Rv0494	5	6.7	2.3	-0.67	100.1	35	-4.3	0.028	0.4514
RVBD_0859	Rv0859	acetyl-CoA C-acetyltransferase	fadA	7	444.9	278.3	-0.67	9343.4	5843.76	-166.6	0.031	0.47553
RVBD_2016	Rv2016	hypothetical protein	Rv2016	5	273.8	171.9	-0.66	4107	2579.23	-101.9	0.024	0.4111
RVBD_0341	Rv0341	isoniazid-inducible protein iniB	iniB	6	111.1	68.5	-0.66	2000.1	1233.31	-42.6	0.025	0.42121
RVBD_1911c	Rv1911c	lipoprotein LppC	lppC	6	38.4	22.6	-0.65	690.6	406.9	-15.8	0.012	0.28849
RVBD_2723	Rv2723	TerC family integral membrane protein	Rv2723	19	530.5	335.9	-0.65	30236.3	19147.2	-194.5	0.033	0.49876
RVBD_2330c	Rv2330c	lipoprotein LppP	lppP	6	386.4	244.7	-0.65	6955.9	4404.94	-141.7	0.043	0.58534
RVBD_1597	Rv1597	hypothetical protein	Rv1597	9	103.9	65.2	-0.63	2805.1	1760.21	-38.7	0.01	0.26185
RVBD_1186c	Rv1186c	hypothetical protein	Rv1186c	14	38.2	23.1	-0.62	1604.6	971.21	-15.1	0.018	0.35921
RVBD_1236	Rv1236	multiple sugar transporter permease	sugA	16	61.7	38.9	-0.6	2961.7	1865.32	-22.8	0.011	0.27574
RVBD_0362	Rv0362	magnesium transporter	mgtE	12	5	1.6	-0.6	179.9	58	-3.4	0.013	0.30194
RVBD_2326c	Rv2326c	cobalt/nickel transporter ATP-binding protein	Rv2326c	15	105.6	68.8	-0.58	4752.2	3097.44	-36.8	0.012	0.28849
RVBD_2517c	Rv2517c	hypothetical protein	Rv2517c	7	186.4	123.7	-0.57	3914.3	2598.12	-62.7	0.0016	0.06781
RVBD_2280	Rv2280	glycolate oxidase subunit GlcD	Rv2280	13	79.4	51.7	-0.57	3096.5	2015.72	-27.7	0.01	0.26185
RVBD_2492	Rv2492	hypothetical protein	Rv2492	22	5.9	2.3	-0.57	389.7	153.4	-3.6	0.02	0.37543
RVBD_3426	Rv3426	PPE family protein	PPE58	20	13.8	7.7	-0.57	828.5	462.2	-6.1	0.037	0.53184
RVBD_2851c	Rv2851c	ElaA protein	Rv2851c	7	607.9	409.3	-0.57	12766	8594.77	-198.6	0.041	0.56372
RVBD_3053Ac	Rv3053Ac	hypothetical protein	#N/A	10	83.6	54.9	-0.57	2508.6	1646.52	-28.7	0.045	0.59869
RVBD_0904c	Rv0904c	acetyl-CoA carboxylase, carboxyl transferase	accD3	15	4.2	1.2	-0.56	189.6	56.1	-3	0.0052	0.16195
RVBD_0614	Rv0614	galactose-1-phosphate uridylyltransferase	Rv0614	8	240	161.4	-0.56	5760.1	3874.54	-78.6	0.0059	0.17576
RVBD_0263c	Rv0263c	allophanate hydrolase	Rv0263c	12	30.4	19	-0.56	1094.9	682.21	-11.5	0.04	0.55742
RVBD_1574	Rv1574	phiRv1 phage protein	Rv1574	7	40.2	25.6	-0.56	844.5	538	-14.6	0.042	0.57363
RVBD_1557	Rv1557	hypothetical protein	mmpL6	16	176.7	119	-0.55	8481.7	5711.86	-57.7	0.0082	0.23089
RVBD_1872c	Rv1872c	L-lactate dehydrogenase (cytochrome)	lldD2	7	438.5	298.4	-0.55	9209.5	6265.67	-140.2	0.016	0.33731
RVBD_3788	Rv3788	hypothetical protein	Rv3788	3	215.3	148.8	-0.52	1937.6	1339.11	-66.5	0.013	0.30194
RVBD_3268	Rv3268	hypothetical protein	Rv3268	12	86.4	58.7	-0.52	3112.1	2112.82	-27.8	0.021	0.382
RVBD_1497	Rv1497	esterase lipL	lipL	13	58.1	39.2	-0.51	2267.4	1529.51	-18.9	0.018	0.35921
RVBD_1491c	Rv1491c	TVP38/TMEM64 family membrane protein	Rv1491c	8	347.7	243.4	-0.51	8344.9	5840.45	-104.4	0.025	0.42121
RVBD_2833c	Rv2833c	sn-glycerol 3-phosphate transporter	ugpB	16	74	51.3	-0.49	3553.7	2460.82	-22.8	0.037	0.53184
RVBD_3106	Rv3106	NADPH-ferredoxin reductase fprA	fprA	12	325.5	232.4	-0.48	11716.4	8366.58	-93.1	0.038	0.54242
RVBD_3585	Rv3585	DNA repair protein RadA	radA	10	250.1	178.7	-0.47	7504.3	5362.06	-71.4	0.019	0.3633
RVBD_2991	Rv2991	hypothetical protein	Rv2991	5	95.1	67.1	-0.47	1426.1	1006.81	-28	0.026	0.42584
RVBD_2019	Rv2019	hypothetical protein	Rv2019	5	431.4	309.5	-0.47	6471.6	4642.35	-122	0.035	0.51205
RVBD_0841	Rv0841	hypothetical protein	Rv0841	3	46.8	33	-0.45	420.8	296.6	-13.8	0.041	0.56372
RVBD_2422	Rv2422	hypothetical protein	Rv2422	3	112.9	82.5	-0.43	1016	742.11	-30.4	0.0024	0.09397
RVBD_0252	Rv0252	nitrite reductase [NAD(P)H], large subunit	nirB	26	193.4	144.2	-0.41	15088.2	11244.2	-49.3	0.024	0.4111
RVBD_3731	Rv3731	DNA ligase (ATP)	ligC	12	235.6	175.6	-0.41	8480.6	6322.86	-59.9	0.029	0.46031
RVBD_0419	Rv0419	aminopeptidase	lpqM	15	351.8	263	-0.41	15831.4	11833.2	-88.8	0.03	0.4654
RVBD_1562c	Rv1562c	malto-oligosyltrehalose trehalohydrolase	treZ	24	105.4	80.7	-0.37	7587.2	5808.85	-24.7	0.0107	0.27574
RVBD_2856	Rv2856	Ni2+-Co2+ transporter (NiCoT) family transition	nicT	13	44.7	33.5	-0.37	1745.1	1306.11	-11.3	0.019	0.3633
RVBD_2325c	Rv2325c	cobalt/nickel transporter permease	Rv2325c	2	1017.2	785.1	-0.37	6103.1	4710.55	-232.1	0.049	0.62754
RVBD_2804c	Rv2804c	hypothetical protein	Rv2804c	4	127.8	101	-0.33	1534.1	1211.41	-26.9	0.0141	0.32025
RVBD_3083	Rv3083	oxidoreductase	Rv3083	20	112.4	88.4	-0.33	6745	5302.85	-24	0.032	0.48904
RVBD_2542	Rv2542	hypothetical protein	Rv2542	8	309.8	249.4	-0.31	7434.4	5986.05	-60.3	0.022	0.3865
RVBD_1151c	Rv1151c	NAD-dependent deacetylase	Rv1151c	7	305	245.2	-0.31	6406	5149.15	-59.8	0.04	0.55742
RVBD_1353c	Rv1353c	transcriptional regulator	Rv1353c	9	114.8	91.8	-0.31	3098.5	2477.72	-23	0.04	0.55742
RVBD_0755A	Rv0755A	transposase	Rv0755A	3	180	149.8	-0.26	1619.8	1348.21	-30.2	0.034	0.50827
RVBD_2735c	Rv2735c	hypothetical protein	Rv2735c	22	337.8	283.3	-0.25	22295	18700.4	-54.5	0.041	0.56372
RVBD_3859c	Rv3859c	glutamate synthase (NADPH/NADH) large chain	gltB	59	0	0.3	0.08	0	48	0.3	0.025	0.42121
RVBD_1461	Rv1461	Fe-S cluster assembly protein SufB	Rv1461	50	0	0.5	0.13	0	70.7	0.5	0.013	0.30194
RVBD_3800c	Rv3800c	polyketide synthase 13	pks13	40	0	0.5	0.14	0	60.6	0.5	0.026	0.42584
RVBD_3051c	Rv3051c	ribonucleoside-diphosphate reductase subunit	nrdE	36	0	0.8	0.2	0	81.3	0.8	0.01	0.26185
RVBD_2357c	Rv2357c	glycyl-tRNA synthetase	glyS	20	0	0.9	0.22	2.8	52	0.8	0.047	0.61534
RVBD_0732	Rv0732	preprotein translocase subunit secY	secY	19	0	1.6	0.4	0	91.9	1.6	0.0015	0.0656
RVBD_3006	Rv3006	hypothetical protein	lppZ	15	0	1.6	0.41	0	73.7	1.6	0.019	0.3633
RVBD_2220	Rv2220	glutamine synthetase	glnA1	21	0	1.7	0.41	0	104.8	1.7	0.021	0.382
RVBD_0753c	Rv0753c	methylmalonate-semialdehyde dehydrogenase	mmsA	15	341.4	466	0.44	15360.8	20970.4	124.7	0.018	0.35921
RVBD_2184c	Rv2184c	arsenite-transporting ATPase	Rv2184c	11	483.8	657.2	0.44	15964.7	21688	173.4	0.029	0.46031
RVBD_2461c	Rv2461c	ATP-dependent Clp protease proteolytic subunit	clpP1	7	0	1.8	0.45	0	38	1.8	0.035	0.51205
RVBD_1182	Rv1182	polyketide synthase associated protein papA3	papA3	28	31.8	47.5	0.51	2669.7	3989.84	15.7	0.029	0.46031
RVBD_0701	Rv0701	50S ribosomal protein L3	rplC	13	0	2.2	0.52	0	85.5	2.2	0.016	0.33731
RVBD_1286	Rv1286	bifunctional enzyme CysN/CysC	cysN	23	59.4	87.7	0.53	4098.1	6049.97	28.3	0.015	0.32801
RVBD_3878	Rv3878	hypothetical protein	espJ	3	1111.1	1611.7	0.53	9999.5	14505.2	500.6	0.026	0.42584
RVBD_3405c	Rv3405c	transcriptional regulator	Rv3405c	4	80.5	119.5	0.54	965.7	1434.11	39	0.03	0.4654
RVBD_3881c	Rv3881c	ESX-1 secretion-associated protein EspB	espB	15	184.8	273.1	0.55	8315.5	12290.3	88.3	0.0045	0.14341
RVBD_0171	Rv0171	virulence factor Mce family protein	mce1C	21	464.3	701.7	0.59	29254	44205.2	237.3	0.0126	0.29941
RVBD_2052c	Rv2052c	hypothetical protein	Rv2052c	15	117.2	179.3	0.59	5275.7	8068.86	62.1	0.045	0.59869
RVBD_1181	Rv1181	polyketide beta-ketoacyl synthase pks4	pks4	65	17.2	29.1	0.62	3361.6	5680.74	11.9	0.0016	0.06781
RVBD_0169	Rv0169	virulence factor Mce family protein	mce1A	23	1145.6	1768.9	0.62	79047.4	122053	623.3	0.022	0.3865
RVBD_2601	Rv2601	spermidine synthase	speE	20	125.9	196.1	0.62	7552.7	11764	70.2	0.049	0.62754
RVBD_3869	Rv3869	ESX-1 secretion system protein eccB1	eccB1	17	241.8	377.6	0.63	12331.8	19255.5	135.8	0.02	0.37543
RVBD_1344	Rv1344	acyl carrier protein MbtL	mbtL	7	169.9	265.1	0.63	3568.7	5567.96	95.2	0.026	0.42584
RVBD_0174	Rv0174	virulence factor Mce family protein	mce1F	21	1163.8	1811.6	0.64	73321.5	114133	647.8	0.015	0.32801
RVBD_0172	Rv0172	virulence factor Mce family protein	mce1D	25	1059.3	1692.2	0.67	79448.7	126918	632.9	0.0013	0.05938
RVBD_2993c	Rv2993c	hypothetical protein	Rv2993c	7	56.3	92.9	0.68	1182.4	1950.62	36.6	0.0042	0.13924
RVBD_2849c	Rv2849c	cob(I)yrinic acid a,c-diamide	cobO	4	166.4	270	0.68	1997.2	3239.84	103.6	0.034	0.50827
RVBD_1334	Rv1334	CysO-cysteine peptidase	mec	8	148	242	0.69	3551.5	5809.06	94.1	0.015	0.32801
RVBD_0568	Rv0568	cytochrome P450 135B1 cyp135B1	cyp135B1	9	185	303.4	0.7	4994.6	8192.07	118.4	0.036	0.52111
RVBD_0655	Rv0655	ABC transporter ATP-binding protein	mkl	9	334.7	551.3	0.71	9036.2	14885.3	216.6	0.015	0.32801
RVBD_3824c	Rv3824c	SL659 acyltransferase papA1	papA1	30	50.1	86.4	0.73	4511.3	7775.28	36.3	0.0029	0.10838
RVBD_3870	Rv3870	ESX-1 secretion system protein eccCa1	eccCa1	29	140.4	240.2	0.75	12216.4	20900.9	99.8	0.0021	0.08548
RVBD_1546	Rv1546	hypothetical protein	Rv1546	2	195.8	335.7	0.76	1174.9	2014.21	139.9	0.016	0.33731
RVBD_3318	Rv3318	succinate dehydrogenase, flavoprotein subunit	sdhA	22	53.2	94	0.77	3512	6200.77	40.7	0.019	0.3633
RVBD_2985	Rv2985	hydrolase mutT1	mutT1	14	116.7	205.2	0.79	4899.4	8619.96	88.6	0.0038	0.13018
RVBD_0786c	Rv0786c	hypothetical protein	Rv0786c	11	120.1	217	0.83	3962.2	7161.27	96.9	0.0013	0.05938
RVBD_3316	Rv3316	succinate dehydrogenase, cytochrome b556	sdhC	5	33.4	64.2	0.85	501.4	962.81	30.8	0.044	0.59112
RVBD_0344c	Rv0344c	lipoprotein LpqJ	lpqJ	7	279.7	511.5	0.86	5872.9	10740.7	231.8	0.036	0.52111
RVBD_3849	Rv3849	ESX-1 secretion-associated regulator EspR	espR	9	143.5	271	0.89	3873.6	7316.59	127.5	0.016	0.33731
RVBD_2018	Rv2018	hypothetical protein	Rv2018	12	1.2	6.5	0.89	43.6	234.1	5.3	0.024	0.4111
RVBD_3010c	Rv3010c	6-phosphofructokinase	pfkA	6	84.6	162.4	0.9	1522.7	2922.43	77.8	0.0026	0.09989
RVBD_2670c	Rv2670c	AFG1 family ATPase	Rv2670c	14	45.7	90.1	0.91	1920.6	3782.52	44.3	0.026	0.42584
RVBD_3842c	Rv3842c	glycerophosphoryl diester phosphodiesterase	glpQ1	11	140	273.9	0.94	4619.4	9039.58	133.9	0.007	0.19984
RVBD_1341	Rv1341	nucleoside-triphosphatase	Rv1341	3	8.1	20.1	0.94	72.6	181.3	12.1	0.049	0.62754
RVBD_2334	Rv2334	O-acetylserine sulfhydrylase	cysK1	9	11	25.9	0.95	297.4	699.01	14.9	0.01	0.26185
RVBD_0178	Rv0178	hypothetical protein	Rv0178	6	485.1	941.5	0.95	8731.6	16946.4	456.4	0.03	0.4654
RVBD_0238	Rv0238	TetR family transcriptional regulator	Rv0238	9	705.9	1372.8	0.95	19059.2	37066.7	666.9	0.041	0.56372
RVBD_3256c	Rv3256c	hypothetical protein	Rv3256c	7	38.8	82.6	1	814.2	1734.42	43.8	0.047	0.61534
RVBD_3243c	Rv3243c	hypothetical protein	Rv3243c	3	5.8	17.3	1.05	52.4	156.1	11.5	0.044	0.59112
RVBD_3876	Rv3876	hypothetical protein	espI	16	154.1	331.2	1.08	7395.8	15897.9	177.1	0.044	0.59112
RVBD_0758	Rv0758	two-component system, OmpR family, sensor	phoR	15	141.2	309.5	1.11	6355	13928.6	168.3	0.019	0.3633
RVBD_1336	Rv1336	O-phosphoserine sulfhydrylase	cysM	12	565	1251.7	1.14	20340.1	45061.3	686.7	0.0052	0.16195
RVBD_1956	Rv1956	antitoxin, transcriptional regulator	higA	8	337	767.2	1.17	8089.2	18413.8	430.2	0.035	0.51205
RVBD_1193	Rv1193	fatty acid CoA ligase FadD36	fadD36	11	138.5	321.5	1.19	4570.1	10611	183.1	0.0043	0.1403
RVBD_1009	Rv1009	resuscitation-promoting factor rpfB	rpfB	4	57.4	137.8	1.19	688.8	1653.02	80.4	0.016	0.33731
RVBD_2782c	Rv2782c	hypothetical protein	pepR	10	71.5	172.3	1.21	2144.4	5169.83	100.8	0.0047	0.14863
RVBD_0812	Rv0812	4-amino-4-deoxychorismate lyase	Rv0812	9	58.8	146.3	1.25	1587.1	3949.43	87.5	0.0013	0.05938
RVBD_1335	Rv1335	sulfur carrier protein CysO	cysO	4	409.2	985.3	1.26	4909.9	11824.1	576.2	0.0012	0.05804
RVBD_2706c	Rv2706c	hypothetical protein	Rv2706c	2	245	597.3	1.27	1469.9	3583.92	352.3	0.01	0.26185
RVBD_2694c	Rv2694c	hypothetical protein	Rv2694c	5	1145.6	2879.9	1.33	17184.2	43198.4	1734.3	0.015	0.32801
RVBD_2185c	Rv2185c	hypothetical protein	TB16.3	10	57.4	157.3	1.38	1723.5	4718.07	99.8	0.021	0.382
RVBD_3108	Rv3108	hypothetical protein	Rv3108	5	24	71.6	1.4	360.4	1074.11	47.6	0.01	0.26185
RVBD_3200c	Rv3200c	NAD+ diphosphatase	Rv3200c	9	516.2	1376.9	1.41	13937.2	37175.3	860.7	0.0056	0.16928
RVBD_0678	Rv0678	hypothetical protein	Rv0678	2	46.8	133.8	1.42	281	802.71	87	0.0029	0.10838
RVBD_3433c	Rv3433c	hypothetical protein	Rv3433c	5	356.7	987	1.46	5351.2	14804.4	630.2	0.022	0.3865
RVBD_0134	Rv0134	epoxide hydrolase EphF	ephF	10	169.1	478	1.47	5072.5	14340.6	308.9	0.02	0.37543
RVBD_2650c	Rv2650c	hypothetical protein	Rv2650c	8	9.2	35.2	1.5	221.6	844.7	26	0.018	0.35921
RVBD_1487	Rv1487	hypothetical protein	Rv1487	3	41.7	129.8	1.53	375.3	1168.51	88.1	0.027	0.437
RVBD_3920c	Rv3920c	spoIIIJ-associated protein	Rv3920c	3	89	272.3	1.56	801.2	2450.72	183.3	0.0015	0.0656
RVBD_2776c	Rv2776c	oxidoreductase	Rv2776c	10	231.7	694.3	1.56	6950.3	20829.5	462.6	0.022	0.3865
RVBD_0740	Rv0740	hypothetical protein	Rv0740	7	52.9	168.9	1.59	1109.9	3546.61	116	0.014	0.31974
RVBD_1112	Rv1112	GTP-binding protein YchF	Rv1112	6	145.6	598.9	2	2621	10779.6	453.3	0.0042	0.13924
RVBD_1435c	Rv1435c	hypothetical protein	Rv1435c	4	197.2	934.9	2.22	2366.2	11218.8	737.7	0.049	0.62754
RVBD_2692	Rv2692	trk system potassium uptake protein trkA	ceoC	2	123.6	852.3	2.74	741.7	5114.04	728.7	0.0041	0.13816
RVBD_1431	Rv1431	hypothetical protein	Rv1431	21	161.6	136.6	-0.23	10183	8606.98	-25	0.05	0.63052
RVBD_1536	Rv1536	isoleucyl-tRNA synthetase	ileS	59	0	0.2	0.06	0	40.4	0.2	0.05	0.63052
RVBD_2241	Rv2241	pyruvate dehydrogenase E1 component	aceE	47	19.3	85.6	1.9	2721	12068.6	66.3	0.05	0.63052
RVBD_2970A	Rv2970A	2,5-diketo-D-gluconate reductase A	Rv2970A	3	28.9	12.8	-0.93	259.9	115.1	-16.1	0.05	0.63052
RVBD_3300c	Rv3300c	hypothetical protein	Rv3300c	6	184.4	340.5	0.87	3318.4	6128.77	156.1	0.05	0.63052
RVBD_0444c	Rv0444c	anti-sigma-K factor rskA	rskA	4	80.6	34.2	-1.13	967.6	410	-46.5	0.051	0.63534
RVBD_0843	Rv0843	pyruvate dehydrogenase E1 component subunit	Rv0843	13	260	199.3	-0.38	10140.1	7772.88	-60.7	0.051	0.63534
RVBD_1387	Rv1387	PPE family protein	PPE20	22	526.6	663.3	0.33	34754.5	43778.9	136.7	0.051	0.63534
RVBD_3843c	Rv3843c	hypothetical protein	Rv3843c	11	3.7	0.9	-0.57	122.9	28.4	-2.9	0.051	0.63534
RVBD_0605	Rv0605	resolvase	Rv0605	4	561.2	301.6	-0.88	6734.3	3619.73	-259.5	0.052	0.63623
RVBD_1290A	Rv1290A	hypothetical protein	Rv1290A	4	114.2	73.6	-0.6	1370.4	883.11	-40.6	0.052	0.63623
RVBD_1753c	Rv1753c	PPE family protein	PPE24	51	31.8	21.5	-0.47	4869	3289.83	-10.3	0.052	0.63623
RVBD_2502c	Rv2502c	3-methylcrotonoyl-CoA carboxylase subunit beta	accD1	22	81	123.4	0.58	5347.8	8146.86	42.4	0.052	0.63623
RVBD_2983	Rv2983	2-phospho-L-lactate guanylyltransferase	Rv2983	4	12.4	3.3	-1.06	148.7	40	-9.1	0.052	0.63623
RVBD_3503c	Rv3503c	ferredoxin	fdxD	2	351.9	224.8	-0.63	2111.2	1349.01	-127	0.052	0.63623
RVBD_0001	Rv0001	chromosomal replication initiator protein dnaA	dnaA	22	0	0.7	0.18	0	44	0.7	0.053	0.64083
RVBD_0367c	Rv0367c	hypothetical protein	Rv0367c	2	16.2	41.4	1.13	96.9	248.1	25.2	0.053	0.64083
RVBD_3293	Rv3293	aldehyde dehydrogenase	pcd	10	116.8	80.2	-0.52	3504	2405.13	-36.6	0.053	0.64083
RVBD_3653	Rv3653	hypothetical protein	PE_PGRS61	4	11.9	26.7	0.9	143.3	320.1	14.7	0.053	0.64083
RVBD_2216	Rv2216	epimerase	Rv2216	7	403.1	108.2	-1.85	8465.1	2271.32	-294.9	0.054	0.64911
RVBD_2501c	Rv2501c	acetyl/propionyl-CoA carboxylase subunit alpha	accA1	16	91.5	122.6	0.4	4392.1	5882.55	31.1	0.054	0.64911
RVBD_0078	Rv0078	transcriptional regulator	Rv0078	7	18.9	8.3	-0.85	396.8	173.6	-10.6	0.055	0.65538
RVBD_0311	Rv0311	hypothetical protein	Rv0311	13	67.2	37.4	-0.77	2619.1	1460.22	-29.7	0.055	0.65538
RVBD_2342	Rv2342	hypothetical protein	Rv2342	3	55	31.4	-0.72	495	282.8	-23.6	0.055	0.65538
RVBD_1799	Rv1799	lipoprotein LppT	lppT	2	52.9	26.1	-0.9	317.3	156.4	-26.8	0.056	0.66536
RVBD_0366c	Rv0366c	hypothetical protein	Rv0366c	4	28.4	13.8	-0.83	340.5	166	-14.5	0.057	0.67335
RVBD_2165c	Rv2165c	ribosomal RNA small subunit methyltransferase H	Rv2165c	14	1.2	0.1	-0.27	50.5	5.3	-1.1	0.057	0.67335
RVBD_0616c	Rv0616c	hypothetical protein	Rv0616c	4	113.1	50.9	-1.08	1357.4	610.4	-62.2	0.058	0.67355
RVBD_1509	Rv1509	hypothetical protein	Rv1509	11	45.4	15.2	-1.32	1499.2	500.6	-30.3	0.058	0.67355
RVBD_1706A	Rv1706A	hypothetical protein	Rv1706A	2	41.3	8.6	-1.77	247.6	51.4	-32.7	0.058	0.67355
RVBD_1819c	Rv1819c	ATP-binding protein	bacA	21	400.3	301.3	-0.4	25217.9	18984.8	-98.9	0.058	0.67355
RVBD_2107	Rv2107	PE family protein	PE22	8	109.5	80.3	-0.43	2628.2	1926.62	-29.2	0.058	0.67355
RVBD_3328c	Rv3328c	sigma-70 family RNA polymerase sigma factor	sigJ	8	67.3	44	-0.56	1614.8	1055.81	-23.3	0.058	0.67355
RVBD_0305c	Rv0305c	PPE family protein	PPE6	44	160.3	137.9	-0.21	21161.4	18198.1	-22.4	0.059	0.67941
RVBD_0574c	Rv0574c	poly-gamma-glutamate synthesis protein	Rv0574c	13	183.8	138.3	-0.4	7169.8	5393.75	-45.5	0.059	0.67941
RVBD_1398c	Rv1398c	antitoxin	vapB10	2	109.8	50.5	-1.05	658.8	302.9	-59.3	0.059	0.67941
RVBD_2039c	Rv2039c	multiple sugar transporter permease	Rv2039c	11	93.7	55	-0.72	3092	1813.42	-38.7	0.06	0.68517
RVBD_2633c	Rv2633c	hypothetical protein	Rv2633c	7	851	1233.6	0.53	17871.5	25904.6	382.5	0.06	0.68517
RVBD_2857c	Rv2857c	oxidoreductase	Rv2857c	9	46.1	30.5	-0.53	1245.5	822.41	-15.7	0.06	0.68517
RVBD_1285	Rv1285	sulfate adenylyltransferase subunit 2	cysD	6	40.2	100.7	1.23	723.2	1811.82	60.5	0.061	0.69083
RVBD_1674c	Rv1674c	transcriptional regulator	Rv1674c	9	144.6	104.1	-0.46	3904.6	2809.53	-40.6	0.061	0.69083
RVBD_2103c	Rv2103c	toxin	vapC37	2	745.7	479.7	-0.63	4474	2878.13	-266	0.061	0.69083
RVBD_1554	Rv1554	fumarate reductase subunit C	frdC	7	106.2	37.3	-1.39	2230.5	784.11	-68.9	0.062	0.69831
RVBD_2173	Rv2173	geranylgeranyl diphosphate synthase, type I	idsA2	13	23.6	13.1	-0.66	918.7	510.1	-10.5	0.062	0.69831
RVBD_0089	Rv0089	methyltransferase	Rv0089	5	50	29	-0.69	749.6	435.41	-20.9	0.063	0.70188
RVBD_0251c	Rv0251c	heat shock protein hsp	hsp	4	516.3	437.6	-0.24	6196	5250.65	-78.8	0.063	0.70188
RVBD_0798c	Rv0798c	antigen cfp29	cfp29	12	75.1	33	-1.08	2703.4	1187.11	-42.1	0.063	0.70188
RVBD_2372c	Rv2372c	ribosomal RNA small subunit methyltransferase E	Rv2372c	2	226.3	133.7	-0.74	1357.9	802.21	-92.6	0.063	0.70188
RVBD_0170	Rv0170	virulence factor Mce family protein	mce1B	13	394.9	692.9	0.8	15400.1	27024.1	298.1	0.064	0.70918
RVBD_2818c	Rv2818c	CRISPR type III-a/mtube-associated protein csm6	Rv2818c	18	88	68.7	-0.34	4753.4	3708.24	-19.4	0.064	0.70918
RVBD_0061Ac	Rv0061Ac	hypothetical protein	#N/A	4	76	51.5	-0.52	912.3	617.81	-24.5	0.065	0.71832
RVBD_0157A	Rv0157A	hypothetical protein	Rv0157A	3	19	3	-1.58	170.7	27.3	-15.9	0.066	0.72161
RVBD_0450c	Rv0450c	transmembrane transporter mmpL4	mmpL4	59	119.7	231	0.92	21180.8	40882.8	111.3	0.066	0.72161
RVBD_1277	Rv1277	hypothetical protein	Rv1277	13	82.7	57.8	-0.48	3224.6	2255.13	-24.9	0.066	0.72161
RVBD_1508A	Rv1508A	hypothetical protein	Rv1508A	10	96.9	74.3	-0.36	2905.9	2229.92	-22.5	0.066	0.72161
RVBD_2665	Rv2665	hypothetical protein	Rv2665	2	52	27.1	-0.83	312.3	162.7	-24.9	0.067	0.72867
RVBD_3723	Rv3723	hypothetical protein	Rv3723	8	548.4	770.8	0.49	13161.9	18499.8	222.4	0.067	0.72867
RVBD_0010c	Rv0010c	hypothetical protein	Rv0010c	9	68.2	108.3	0.63	1841.9	2925.12	40.1	0.068	0.73372
RVBD_0204c	Rv0204c	hypothetical protein	Rv0204c	13	1.9	0.4	-0.34	72.3	16.7	-1.4	0.068	0.73372
RVBD_1658	Rv1658	argininosuccinate synthase	argG	12	0	0.9	0.24	0	32.5	0.9	0.068	0.73372
RVBD_0270	Rv0270	fatty-acyl-CoA synthase	fadD2	15	83	55.4	-0.54	3736.6	2492.92	-27.6	0.069	0.74062
RVBD_2565	Rv2565	hypothetical protein	Rv2565	15	344.8	197.5	-0.79	15515.1	8885.81	-147.3	0.069	0.74062
RVBD_3262	Rv3262	gamma-glutamyl ligase	fbiB	10	6.4	2.4	-0.62	192.8	72.4	-4	0.07	0.74745
RVBD_3340	Rv3340	O-acetylhomoserine	metC	13	18.1	31.5	0.66	706.2	1230.11	13.4	0.07	0.74745
RVBD_0281	Rv0281	hypothetical protein	Rv0281	8	116.8	61.1	-0.88	2802.9	1466.11	-55.7	0.071	0.75421
RVBD_1486c	Rv1486c	hypothetical protein	Rv1486c	5	140	260.3	0.87	2099.7	3904.72	120.3	0.071	0.75421
RVBD_0895	Rv0895	acyltransferase, WS/DGAT/MGAT	Rv0895	20	294.7	376	0.35	17683.4	22561.9	81.3	0.072	0.75895
RVBD_2707	Rv2707	YihY family protein	Rv2707	23	437.5	294.9	-0.56	30184.1	20348.2	-142.5	0.072	0.75895
RVBD_3793	Rv3793	arabinosyltransferase C	embC	34	0.1	0.5	0.13	7.7	55.4	0.5	0.072	0.75895
RVBD_1421	Rv1421	hypothetical protein	Rv1421	12	17.8	9.8	-0.63	641.8	351.2	-8.1	0.073	0.76557
RVBD_3586	Rv3586	DNA integrity scanning protein DisA	Rv3586	9	7	1.1	-0.98	189.3	29.3	-5.9	0.073	0.76557
RVBD_0466	Rv0466	hypothetical protein	Rv0466	4	328.2	134.3	-1.26	3938.8	1611.22	-194	0.074	0.77408
RVBD_1348	Rv1348	iron import ATP-binding/permease IrtA	irtA	27	4.5	8.6	0.52	360.9	693.11	4.1	0.076	0.78898
RVBD_1411c	Rv1411c	lipoprotein LprG	lprG	6	27.2	1.9	-2.22	488.7	34	-25.3	0.076	0.78898
RVBD_2453c	Rv2453c	molybdopterin-guanine dinucleotide biosynthesis	mobA	5	353.4	466.3	0.4	5301.4	6994.97	112.9	0.076	0.78898
RVBD_3692	Rv3692	MoxR-like ATPase	moxR2	11	189.1	165.4	-0.19	6238.9	5458.26	-23.7	0.077	0.79534
RVBD_3814c	Rv3814c	1-acylglycerol-3-phosphate O-acyltransferase	Rv3814c	10	209.3	117.2	-0.81	6280.3	3517.34	-92.1	0.077	0.79534
RVBD_0469	Rv0469	cyclopropane-fatty-acyl-phospholipid synthase	umaA	15	115.3	67.9	-0.72	5189.4	3056.72	-47.4	0.078	0.79965
RVBD_1194c	Rv1194c	hypothetical protein	Rv1194c	13	58.7	83.9	0.48	2289.9	3273.92	25.2	0.078	0.79965
RVBD_2661c	Rv2661c	hypothetical protein	Rv2661c	2	18.3	42.3	1.02	109.6	253.5	24	0.078	0.79965
RVBD_0520	Rv0520	methyltransferase	Rv0520	3	534.4	464.7	-0.2	4809.2	4182.64	-69.6	0.08	0.80806
RVBD_1040c	Rv1040c	PE family protein	PE8	8	65.2	175.6	1.36	1564	4214.02	110.4	0.08	0.80806
RVBD_1858	Rv1858	molybdenum transporter permease modB	modB	13	76.6	52.5	-0.5	2985.9	2049.32	-24	0.08	0.80806
RVBD_1970	Rv1970	virulence factor Mce family protein	lprM	3	44.8	21.1	-0.93	402.9	189.8	-23.7	0.08	0.80806
RVBD_3166c	Rv3166c	hypothetical protein	Rv3166c	10	82.8	122.6	0.54	2485.5	3677.53	39.7	0.08	0.80806
RVBD_3173c	Rv3173c	TetR/AcrR family transcriptional regulator	Rv3173c	4	27.1	15.1	-0.68	324.8	180.9	-12	0.08	0.80806
RVBD_2008c	Rv2008c	ATPase AAA+ superfamily protein	Rv2008c	17	57.5	42.5	-0.4	2931.1	2165.62	-15	0.082	0.82421
RVBD_2120c	Rv2120c	hypothetical protein	Rv2120c	3	59.1	122.9	1	531.7	1105.91	63.8	0.082	0.82421
RVBD_2760c	Rv2760c	antitoxin	vapB42	1	47.6	22.5	-0.93	142.9	67.6	-25.1	0.083	0.83223
RVBD_0175	Rv0175	MCE-associated membrane protein	Rv0175	6	1277.7	2244.4	0.81	22998.9	40399.5	966.7	0.084	0.83817
RVBD_2589	Rv2589	4-aminobutyrate aminotransferase	gabT	19	245.1	445	0.85	13972.7	25366.2	199.9	0.084	0.83817
RVBD_1160	Rv1160	mutator mutT protein	mutT2	3	163.1	84.8	-0.9	1467.6	763.41	-78.2	0.085	0.84405
RVBD_3113	Rv3113	HAD hydrolase	Rv3113	7	39.4	23.6	-0.63	826.7	495.21	-15.8	0.085	0.84405
RVBD_1219c	Rv1219c	transcriptional regulator	Rv1219c	10	81.4	58.5	-0.44	2440.6	1755.12	-22.8	0.086	0.84987
RVBD_3400	Rv3400	beta-phosphoglucomutase family hydrolase	Rv3400	8	232.6	384.6	0.71	5582.3	9229.46	152	0.086	0.84987
RVBD_1991Ac	Rv1991Ac	antitoxin	#N/A	4	18.4	47.3	1.16	220.2	568.1	29	0.087	0.85564
RVBD_2812	Rv2812	transposase	Rv2812	12	55.6	115.4	0.99	2003.4	4154.35	59.7	0.087	0.85564
RVBD_0942	Rv0942	hypothetical protein	Rv0942	4	130.2	86.1	-0.57	1562.7	1033.01	-44.1	0.088	0.85931
RVBD_2585c	Rv2585c	peptide/nickel transporter substrate-binding	Rv2585c	17	125.1	183.2	0.53	6381	9344.56	58.1	0.088	0.85931
RVBD_3553	Rv3553	oxidoreductase	Rv3553	4	275.7	823.9	1.56	3307.8	9886.51	548.2	0.088	0.85931
RVBD_1007c	Rv1007c	methionyl-tRNA synthetase	metS	20	0	0.7	0.19	0	41.1	0.7	0.089	0.86701
RVBD_0117	Rv0117	oxidative stress response regulatory protein	oxyS	12	183.6	122	-0.57	6609.4	4392.35	-61.6	0.091	0.87468
RVBD_0167	Rv0167	ABC transporter permease	yrbE1A	4	497.3	1057	1.08	5967.9	12684.2	559.7	0.097	0.87468
RVBD_0192	Rv0192	hypothetical protein	Rv0192	10	686.1	385.2	-0.82	20582.6	11555	-300.9	0.1	0.87468
RVBD_0229c	Rv0229c	toxin	Rv0229c	6	272.9	246.7	-0.14	4912.1	4440.14	-26.2	0.1	0.87468
RVBD_0647c	Rv0647c	hypothetical protein	Rv0647c	10	0	1.6	0.4	0	48.2	1.6	0.1	0.87468
RVBD_0667	Rv0667	DNA-directed RNA polymerase subunit beta	rpoB	23	0.1	0.7	0.18	4.8	50.4	0.7	0.1	0.87468
RVBD_0677c	Rv0677c	membrane protein mmpS5	mmpS5	5	475.5	361.8	-0.39	7133	5426.86	-113.7	0.098	0.87468
RVBD_0791c	Rv0791c	hypothetical protein	Rv0791c	7	65.4	128.9	0.93	1373.2	2707.13	63.5	0.1	0.87468
RVBD_0851c	Rv0851c	oxidoreductase	Rv0851c	6	166.8	106.9	-0.62	3002.3	1924.42	-59.9	0.093	0.87468
RVBD_0976c	Rv0976c	hypothetical protein	Rv0976c	15	123.1	205.9	0.72	5541.4	9267.51	82.8	0.096	0.87468
RVBD_1069c	Rv1069c	hypothetical protein	Rv1069c	15	723.8	456.5	-0.66	32572.6	20543.2	-267.3	0.1	0.87468
RVBD_1072	Rv1072	hypothetical protein	Rv1072	10	115.9	38.2	-1.48	3476.2	1146.01	-77.7	0.1	0.87468
RVBD_1114	Rv1114	toxin	vapC32	2	39.4	15.6	-1.11	236.6	93.5	-23.8	0.099	0.87468
RVBD_1173	Rv1173	FO synthase	fbiC	29	67.9	36	-0.83	5911.3	3136.23	-31.9	0.1	0.87468
RVBD_1248c	Rv1248c	2-oxoglutarate decarboxylase	Rv1248c	33	0.7	1.9	0.29	67.7	192	1.3	0.092	0.87468
RVBD_1340	Rv1340	ribonuclease PH	rphA	9	6.7	2.6	-0.63	180.7	69.7	-4.1	0.1	0.87468
RVBD_1349	Rv1349	iron import ATP-binding/permease IrtB	irtB	13	4.6	9.6	0.59	181.3	372.5	4.9	0.1	0.87468
RVBD_1361c	Rv1361c	PPE family protein	PPE19	7	4.9	9.7	0.57	102.6	203.7	4.8	0.1	0.87468
RVBD_1410c	Rv1410c	MFS-type drug efflux transporter P55	Rv1410c	20	89	26.6	-1.57	5340	1594.32	-62.4	0.1	0.87468
RVBD_1448c	Rv1448c	transaldolase	tal	8	26.5	16	-0.59	636.8	383.4	-10.6	0.1	0.87468
RVBD_1459c	Rv1459c	hypothetical protein	Rv1459c	22	15.6	8.8	-0.58	1032.3	581	-6.8	0.099	0.87468
RVBD_1507A	Rv1507A	hypothetical protein	Rv1507A	13	20.2	8.5	-0.9	786.3	330.6	-11.7	0.1	0.87468
RVBD_1589	Rv1589	biotin synthase	bioB	5	123.2	265.9	1.08	1847.4	3989.14	142.8	0.1	0.87468
RVBD_1787	Rv1787	PPE family protein	PPE25	12	7.1	2.5	-0.69	256.1	91	-4.6	0.1	0.87468
RVBD_1832	Rv1832	glycine dehydrogenase	gcvB	36	0	0.6	0.16	0	62.7	0.6	0.1	0.87468
RVBD_1839c	Rv1839c	antitoxin	vapB13	1	79.3	53.2	-0.53	237.8	159.6	-26.1	0.099	0.87468
RVBD_1961A	Rv1961A	hypothetical protein	#N/A	2	280	162.7	-0.77	1680	976.01	-117.3	0.094	0.87468
RVBD_1991c	Rv1991c	toxin	mazF6	3	486.5	115.8	-2.02	4378.6	1042.11	-370.7	0.1	0.87468
RVBD_2199c	Rv2199c	hypothetical protein	Rv2199c	6	98.5	31.3	-1.51	1773.1	562.51	-67.3	0.094	0.87468
RVBD_2237	Rv2237	hypothetical protein	Rv2237	11	146.2	67.9	-1.05	4825.9	2240.83	-78.3	0.093	0.87468
RVBD_2246	Rv2246	3-oxoacyl-ACP synthase	kasB	9	2	0	-0.49	54.7	0	-2	0.092	0.87468
RVBD_2273	Rv2273	hypothetical protein	Rv2273	3	65.5	44.3	-0.51	589.1	398.8	-21.1	0.093	0.87468
RVBD_2399c	Rv2399c	sulfate ABC transporter, permease CysT	cysT	6	28.1	17.3	-0.57	505.8	310.7	-10.8	0.095	0.87468
RVBD_2427c	Rv2427c	gamma-glutamyl phosphate reductase	proA	12	19.3	13.1	-0.42	695.4	472.4	-6.2	0.1	0.87468
RVBD_2530c	Rv2530c	toxin	vapC39	2	438.1	252.4	-0.78	2628.7	1514.11	-185.8	0.099	0.87468
RVBD_2671	Rv2671	bifunctional riboflavin biosynthesis protein	ribD	7	180.6	273.6	0.59	3792.2	5745.36	93	0.1	0.87468
RVBD_2709	Rv2709	hypothetical protein	Rv2709	8	57.1	102.1	0.79	1369.9	2451.03	45	0.1	0.87468
RVBD_2744c	Rv2744c	phage shock protein A	35kd_ag	3	50.9	28	-0.76	458.5	252	-22.9	0.097	0.87468
RVBD_2758c	Rv2758c	antitoxin	vapB21	1	79.7	43.7	-0.8	239.1	131	-36	0.1	0.87468
RVBD_2780	Rv2780	alanine dehydrogenase	ald	19	170.5	145.8	-0.22	9715.9	8309.48	-24.7	0.1	0.87468
RVBD_3145	Rv3145	NADH-quinone oxidoreductase subunit A	nuoA	7	179.3	326.2	0.85	3765.9	6849.73	146.8	0.1	0.87468
RVBD_3310	Rv3310	acid phosphatase	sapM	9	392.3	257.6	-0.6	10593.1	6956.15	-134.7	0.097	0.87468
RVBD_3346c	Rv3346c	hypothetical protein	Rv3346c	2	850.2	626.6	-0.44	5101	3759.84	-223.5	0.1	0.87468
RVBD_3368c	Rv3368c	oxidoreductase	Rv3368c	7	48.1	29.5	-0.62	1010.5	620.01	-18.6	0.1	0.87468
RVBD_3706c	Rv3706c	hypothetical protein	Rv3706c	2	271.7	148.7	-0.85	1630.1	892.11	-123	0.1	0.87468
RVBD_3758c	Rv3758c	osmoprotectant transporter ATP-binding protein	proV	8	180.8	128.9	-0.47	4338.8	3092.94	-51.9	0.098	0.87468
RVBD_3770B	Rv3770B	transposase	Rv3770B	2	75.3	45.3	-0.68	451.6	271.6	-30	0.1	0.87468
RVBD_3910	Rv3910	integral membrane protein MviN	Rv3910	36	7.1	19.2	1	766.5	2075.31	12.1	0.097	0.87468
RVBD_2842c	Rv2842c	ribosome maturation factor rimP	Rv2842c	2	8.5	0	-1.43	50.9	0	-8.5	0.102	0.88839
RVBD_3826	Rv3826	fatty acid CoA ligase FadD23	fadD23	43	20.3	35.3	0.67	2622.2	4558.85	15	0.102	0.88839
RVBD_3156	Rv3156	NADH-quinone oxidoreductase subunit L	nuoL	22	220.6	314.9	0.5	14560.9	20782.9	94.3	0.103	0.89521
RVBD_0284	Rv0284	ESX-3 secretion system protein eccC3	eccC3	44	0	0.2	0.06	0	28.5	0.2	0.11	0.90261
RVBD_0329c	Rv0329c	hypothetical protein	Rv0329c	5	25.7	11.7	-0.88	386	176.1	-14	0.11	0.90261
RVBD_0862c	Rv0862c	hypothetical protein	Rv0862c	22	45.3	17.5	-1.16	2989.9	1155.41	-27.8	0.11	0.90261
RVBD_1045	Rv1045	hypothetical protein	Rv1045	8	46	31	-0.5	1103.8	743.41	-15	0.11	0.90261
RVBD_1474c	Rv1474c	transcriptional regulator	Rv1474c	3	197.2	153.8	-0.35	1774.5	1384.41	-43.3	0.11	0.90261
RVBD_1539	Rv1539	lipoprotein signal peptidase	lspA	6	11.5	2.5	-1.14	207.8	45.5	-9	0.11	0.90261
RVBD_1600	Rv1600	histidinol-phosphate aminotransferase	hisC1	21	0	1.9	0.44	2.8	116.9	1.8	0.11	0.90261
RVBD_2082	Rv2082	hypothetical protein	Rv2082	20	150	120.5	-0.31	8999.9	7227.38	-29.5	0.11	0.90261
RVBD_2228c	Rv2228c	hypothetical protein	Rv2228c	12	0.2	1.4	0.31	7.6	51.8	1.2	0.11	0.90261
RVBD_2234	Rv2234	protein-tyrosine phosphatase	ptpA	6	72.2	58.8	-0.27	1298.8	1058.61	-13.3	0.11	0.90261
RVBD_2276	Rv2276	cytochrome P450 121	cyp121	15	57.8	42	-0.42	2600.9	1892.21	-15.7	0.11	0.90261
RVBD_2305	Rv2305	hypothetical protein	Rv2305	8	87.4	67.8	-0.34	2096.8	1626.92	-19.6	0.11	0.90261
RVBD_2319c	Rv2319c	universal stress protein	Rv2319c	9	24	16.6	-0.42	646.8	447.51	-7.4	0.11	0.90261
RVBD_2397c	Rv2397c	sulfate/thiosulfate import ATP-binding protein	cysA1	9	18.2	10.6	-0.57	492.1	286.2	-7.6	0.11	0.90261
RVBD_2419c	Rv2419c	phosphoglycerate mutase	gpgP	5	7.1	1.7	-0.86	106	25	-5.4	0.11	0.90261
RVBD_2444c	Rv2444c	rne/Rng family ribonuclease	rne	19	0.5	0	-0.13	29.5	2.7	-0.5	0.11	0.90261
RVBD_2761c	Rv2761c	type I restriction/modification system	hsdS	10	74.1	161.2	1.07	2222.7	4834.96	87.1	0.11	0.90261
RVBD_2811	Rv2811	hypothetical protein	Rv2811	1	55.6	30.5	-0.77	166.8	91.4	-25.1	0.11	0.90261
RVBD_2922c	Rv2922c	chromosome partition protein smc	smc	25	22.2	14.1	-0.51	1666.7	1060.31	-8.1	0.11	0.90261
RVBD_2940c	Rv2940c	mycocerosic acid synthase	mas	55	192.3	141.6	-0.43	31730.1	23357.4	-50.7	0.11	0.90261
RVBD_3000	Rv3000	ABC transporter permease	Rv3000	6	199.5	122	-0.69	3590.8	2196.52	-77.5	0.11	0.90261
RVBD_3048c	Rv3048c	ribonucleoside-diphosphate reductase subunit	nrdF2	20	0	0.9	0.24	0	54.3	0.9	0.107	0.90261
RVBD_3079c	Rv3079c	hypothetical protein	Rv3079c	11	200.4	276.4	0.45	6613.9	9120.41	76	0.11	0.90261
RVBD_3217Ac	Rv3217Ac	hypothetical protein	#N/A	1	86.7	28.4	-1.46	260.2	85.2	-58.3	0.11	0.90261
RVBD_3482c	Rv3482c	hypothetical protein	Rv3482c	6	848.4	467.6	-0.85	15271.4	8417.6	-380.8	0.11	0.90261
RVBD_3533c	Rv3533c	PPE family protein	PPE62	12	59.7	45.7	-0.35	2148.3	1646.91	-13.9	0.11	0.90261
RVBD_3624c	Rv3624c	hypoxanthine-guanine phosphoribosyltransferase	hpt	8	0	1.2	0.31	0	28.4	1.2	0.11	0.90261
RVBD_3645	Rv3645	adenylate cyclase	Rv3645	17	0	0.8	0.21	0	40	0.8	0.11	0.90261
RVBD_0561c	Rv0561c	geranylgeranyl reductase	Rv0561c	15	3.6	1.7	-0.37	162.4	75.4	-1.9	0.111	0.9072
RVBD_2128	Rv2128	hypothetical protein	Rv2128	6	286.8	624.2	1.11	5163.1	11234.7	337.3	0.111	0.9072
RVBD_0566c	Rv0566c	hypothetical protein	Rv0566c	4	70.2	33.9	-0.95	842.6	406.61	-36.3	0.112	0.91175
RVBD_1889c	Rv1889c	hypothetical protein	Rv1889c	1	43.6	16.4	-1.18	130.8	49.2	-27.2	0.112	0.91175
RVBD_1090	Rv1090	endoglucanase	celA2b	5	175.9	124	-0.49	2637.9	1860.02	-51.9	0.114	0.92437
RVBD_3157	Rv3157	NADH-quinone oxidoreductase subunit M	nuoM	22	35.7	68.8	0.86	2356.6	4539.01	33.1	0.114	0.92437
RVBD_0394c	Rv0394c	secreted protein	Rv0394c	6	182.9	246.5	0.42	3293	4437.14	63.6	0.12	0.92555
RVBD_0431	Rv0431	hypothetical protein	Rv0431	6	9.4	4.2	-0.65	169.2	75.1	-5.2	0.12	0.92555
RVBD_0554	Rv0554	peroxiredoxin	bpoC	9	135.4	95.5	-0.48	3656.9	2578.22	-40	0.12	0.92555
RVBD_0653c	Rv0653c	TetR family transcriptional regulator	Rv0653c	9	69	46	-0.54	1864.1	1243.11	-23	0.12	0.92555
RVBD_0778	Rv0778	cytochrome P450 126 cyp126	cyp126	15	193.4	128.1	-0.58	8702.8	5765.56	-65.3	0.12	0.92555
RVBD_1242	Rv1242	toxin	vapC33	8	200.6	130.8	-0.6	4813.7	3139.92	-69.7	0.12	0.92555
RVBD_1547	Rv1547	DNA polymerase III subunit alpha	dnaE1	37	0	0.2	0.06	0	25	0.2	0.12	0.92555
RVBD_1694	Rv1694	hemolysin TlyA family protein	tlyA	4	181.8	259.8	0.5	2181.3	3117.43	78	0.12	0.92555
RVBD_1769	Rv1769	hypothetical protein	Rv1769	16	141.1	92.7	-0.58	6775.2	4449.33	-48.5	0.12	0.92555
RVBD_1821	Rv1821	protein translocase subunit secA 2	secA2	25	92	30.8	-1.44	6902.5	2311.24	-61.2	0.12	0.92555
RVBD_1876	Rv1876	bacterioferritin	bfrA	7	394.9	321	-0.29	8292.4	6741.77	-73.8	0.12	0.92555
RVBD_1932	Rv1932	thiol peroxidase, atypical 2-Cys peroxiredoxin	tpx	4	52.6	24.1	-0.99	631.1	288.7	-28.5	0.12	0.92555
RVBD_2046	Rv2046	lipoprotein LppI	lppI	9	158	122.3	-0.36	4264.9	3301.24	-35.7	0.12	0.92555
RVBD_2390c	Rv2390c	hypothetical protein	Rv2390c	4	704.2	509.5	-0.46	8449.9	6114.57	-194.6	0.12	0.92555
RVBD_2588c	Rv2588c	preprotein translocase subunit YajC	yajC	1	428.2	1350.2	1.65	1284.7	4050.55	922	0.12	0.92555
RVBD_2613c	Rv2613c	AP-4-A phosphorylase	Rv2613c	5	233.4	118.1	-0.95	3501.6	1771.62	-115.3	0.12	0.92555
RVBD_2633Ac	Rv2633Ac	hypothetical protein	#N/A	5	13.3	50.4	1.6	199.4	755.61	37.1	0.12	0.92555
RVBD_2868c	Rv2868c	4-hydroxy-3-methylbut-2-en-1-yl diphosphate	gcpE	11	0	1.8	0.45	0	61	1.8	0.12	0.92555
RVBD_2967c	Rv2967c	pyruvate carboxylase	pca	46	8	15.9	0.68	1107.7	2196.53	7.9	0.12	0.92555
RVBD_3319	Rv3319	succinate dehydrogenase and fumarate reductase	sdhB	7	30	58.2	0.86	629	1222.82	28.3	0.12	0.92555
RVBD_3370c	Rv3370c	error-prone DNA polymerase	dnaE2	25	219.9	178.4	-0.29	16493	13382.3	-41.5	0.12	0.92555
RVBD_3518c	Rv3518c	cytochrome P450 monooxygenase 142 cyp142	cyp142	6	116.9	99	-0.23	2104.5	1782.71	-17.9	0.12	0.92555
RVBD_3527	Rv3527	hypothetical protein	Rv3527	5	112.7	37.7	-1.46	1690.8	565.31	-75	0.12	0.92555
RVBD_3534c	Rv3534c	4-hydroxy-2-oxovalerate aldolase	hsaF	4	114.6	83	-0.44	1375.4	995.71	-31.6	0.12	0.92555
RVBD_3763	Rv3763	lipoprotein lpqH	lpqH	3	72.2	107.4	0.54	649.9	966.61	35.2	0.12	0.92555
RVBD_3852	Rv3852	hypothetical protein	hns	3	503.6	243	-1.04	4532.6	2187.42	-260.6	0.12	0.92555
RVBD_0068	Rv0068	oxidoreductase	Rv0068	8	220.2	174.8	-0.32	5284.4	4196.15	-45.3	0.13	0.93595
RVBD_0095c	Rv0095c	hypothetical protein	Rv0095c	3	15.3	0	-2.02	137.8	0	-15.3	0.13	0.93595
RVBD_0141c	Rv0141c	hypothetical protein	Rv0141c	7	79.5	115.4	0.51	1669.3	2423.02	35.9	0.126	0.93595
RVBD_0286	Rv0286	PPE family protein	PPE4	26	0	0.5	0.14	0	38.7	0.5	0.129	0.93595
RVBD_0398c	Rv0398c	secreted protein	Rv0398c	4	29.6	12.6	-0.97	355.3	151.6	-17	0.13	0.93595
RVBD_0610c	Rv0610c	hypothetical protein	Rv0610c	3	191	108.9	-0.78	1719.2	980.51	-82.1	0.13	0.93595
RVBD_0676c	Rv0676c	transmembrane transporter mmpL5	mmpL5	23	471.8	374.8	-0.33	32552.5	25861.5	-97	0.13	0.93595
RVBD_0894	Rv0894	LuxR family transcriptional regulator	Rv0894	8	28	19	-0.46	672.8	457	-9	0.13	0.93595
RVBD_0958	Rv0958	magnesium chelatase subunit I	Rv0958	9	39.3	29.7	-0.36	1062.2	800.91	-9.7	0.13	0.93595
RVBD_1094	Rv1094	acyl-ACP desaturase	desA2	9	0	1.3	0.33	0	34.7	1.3	0.13	0.93595
RVBD_1141c	Rv1141c	enoyl-CoA hydratase	echA11	10	115	87.9	-0.37	3449	2635.83	-27.1	0.13	0.93595
RVBD_1156	Rv1156	hypothetical protein	Rv1156	8	86.5	131.2	0.57	2075.6	3149.83	44.8	0.13	0.93595
RVBD_1185c	Rv1185c	fatty acid CoA ligase FadD21	fadD21	24	37.6	45.5	0.24	2709.7	3272.93	7.8	0.13	0.93595
RVBD_1233c	Rv1233c	hypothetical protein	Rv1233c	14	239.2	195.2	-0.29	10045.5	8196.58	-44	0.129	0.93595
RVBD_1255c	Rv1255c	transcriptional regulator	Rv1255c	5	100.8	76.3	-0.38	1511.5	1144.21	-24.5	0.13	0.93595
RVBD_1371	Rv1371	hypothetical protein	Rv1371	25	42.8	26.6	-0.6	3207	1995.71	-16.2	0.13	0.93595
RVBD_1400c	Rv1400c	lipase lipH	lipI	12	14.4	7.9	-0.59	517	284.2	-6.5	0.13	0.93595
RVBD_1508c	Rv1508c	membrane protein	Rv1508c	36	479	602.6	0.33	51731.2	65086.2	123.7	0.13	0.93595
RVBD_1902c	Rv1902c	sialate:H+ symporter (SHS) family MFS	nanT	23	367.3	273.8	-0.42	25343	18894.3	-93.5	0.13	0.93595
RVBD_2015c	Rv2015c	hypothetical protein	Rv2015c	7	6.2	1.8	-0.71	129.5	38.8	-4.3	0.13	0.93595
RVBD_2127	Rv2127	L-asparagine permease 1	ansP1	17	309.3	214.7	-0.52	15773.5	10951.7	-94.5	0.13	0.93595
RVBD_2135c	Rv2135c	hypothetical protein	Rv2135c	4	10.5	52.1	1.88	125.7	625.31	41.6	0.13	0.93595
RVBD_2349c	Rv2349c	phospholipase C 3	plcC	18	310.1	400	0.36	16743.5	21600	89.9	0.13	0.93595
RVBD_2684	Rv2684	arsenic-transport membrane protein arsA	arsA	16	97.5	22.8	-1.88	4677.7	1093.31	-74.7	0.13	0.93595
RVBD_2817c	Rv2817c	CRISPR-associated endonuclease cas1	Rv2817c	17	66.7	53.2	-0.3	3404.2	2712.03	-13.6	0.13	0.93595
RVBD_3210c	Rv3210c	hypothetical protein	Rv3210c	7	5.5	157	3.95	115.3	3297.05	151.5	0.13	0.93595
RVBD_3224B	Rv3224B	hypothetical protein	Rv3224B	3	21.2	9.5	-0.85	190.6	85.3	-11.7	0.126	0.93595
RVBD_3237c	Rv3237c	TrkA domain-containing protein	Rv3237c	6	166.2	258.5	0.62	2991.5	4653.75	92.3	0.124	0.93595
RVBD_3294c	Rv3294c	ATPase AAA+ superfamily protein	Rv3294c	15	202.2	272.7	0.42	9100.2	12270.4	70.4	0.127	0.93595
RVBD_3329	Rv3329	hypothetical protein	Rv3329	15	134.4	102.7	-0.37	6048.9	4623.75	-31.7	0.13	0.93595
RVBD_3530c	Rv3530c	oxidoreductase	Rv3530c	16	48.2	63.3	0.36	2313.9	3040.53	15.1	0.128	0.93595
RVBD_3630	Rv3630	hypothetical protein	Rv3630	18	34.1	20.9	-0.59	1841.8	1128.41	-13.2	0.127	0.93595
RVBD_3641c	Rv3641c	cell filamentation protein	fic	7	163	132.7	-0.29	3422.4	2786.03	-30.3	0.13	0.93595
RVBD_3643	Rv3643	hypothetical protein	Rv3643	5	52.3	38.5	-0.4	783.9	577.9	-13.7	0.13	0.93595
RVBD_3699	Rv3699	methyltransferase	Rv3699	8	113.6	63.8	-0.78	2725.5	1531.51	-49.7	0.13	0.93595
RVBD_3879c	Rv3879c	hypothetical protein	espK	15	265.1	382.4	0.52	11928.6	17208.5	117.3	0.13	0.93595
RVBD_3901c	Rv3901c	hypothetical protein	Rv3901c	10	989.3	1254	0.34	29678.5	37618.5	264.7	0.13	0.93595
RVBD_3908	Rv3908	hypothetical protein	mutT4	8	10.3	28.5	1.13	247.7	683.3	18.2	0.13	0.93595
RVBD_0168	Rv0168	ABC transporter permease	yrbE1B	9	895.5	1451	0.69	24178.2	39176.8	555.5	0.14	0.96729
RVBD_0180c	Rv0180c	YhgE/Pip domain-containing protein	Rv0180c	25	7.9	4.2	-0.5	593.2	311.5	-3.8	0.14	0.96729
RVBD_0186	Rv0186	beta-glucosidase	bglS	21	36	59.6	0.66	2266.9	3757.04	23.7	0.14	0.96729
RVBD_0201c	Rv0201c	hypothetical protein	Rv0201c	6	65.8	43.3	-0.55	1184.3	779.61	-22.5	0.14	0.96729
RVBD_0573c	Rv0573c	nicotinate phosphoribosyltransferase pncB2	pncB2	11	154.1	104.3	-0.54	5083.7	3442.43	-49.7	0.14	0.96729
RVBD_0591	Rv0591	virulence factor Mce family protein	mce2C	17	102.5	150.1	0.53	5228.3	7656.48	47.6	0.14	0.96729
RVBD_0827c	Rv0827c	ArsR family transcriptional regulator	kmtR	3	249.6	205.8	-0.27	2246.2	1851.82	-43.8	0.14	0.96729
RVBD_0968	Rv0968	hypothetical protein	Rv0968	5	166.8	110.5	-0.57	2502.2	1657.02	-56.3	0.14	0.96729
RVBD_1397c	Rv1397c	toxin	vapC10	5	98.9	39.2	-1.23	1484.1	588.21	-59.7	0.14	0.96729
RVBD_1495	Rv1495	toxin	mazF4	5	131.1	239	0.84	1966.9	3584.65	107.9	0.14	0.96729
RVBD_1704c	Rv1704c	AAT family amino acid transporter	cycA	14	286.9	452.2	0.65	12051	18993.9	165.3	0.14	0.96729
RVBD_2077Bc	Rv2077Bc	hypothetical protein	#N/A	2	107.5	161.6	0.57	645	969.81	54.1	0.14	0.96729
RVBD_2172c	Rv2172c	hypothetical protein	Rv2172c	12	0	1.5	0.39	0	55.5	1.5	0.14	0.96729
RVBD_2310	Rv2310	excisionase family DNA binding domain-containing	Rv2310	2	11.7	3.1	-1.04	70.1	18.7	-8.6	0.14	0.96729
RVBD_2574	Rv2574	hypothetical protein	Rv2574	2	148.7	54.5	-1.37	892.3	326.8	-94.2	0.14	0.96729
RVBD_2632c	Rv2632c	hypothetical protein	Rv2632c	2	52.5	96.9	0.83	314.8	581.2	44.4	0.14	0.96729
RVBD_2667	Rv2667	ATP-dependent protease ATP-binding subunit	clpC2	3	136.6	280.6	1.01	1229.3	2525.81	144.1	0.14	0.96729
RVBD_3052c	Rv3052c	protein nrdI	nrdI	10	0	1.2	0.31	0	36.2	1.2	0.14	0.96729
RVBD_3152	Rv3152	NADH-quinone oxidoreductase subunit H	nuoH	21	66.6	45.3	-0.51	4196	2853.42	-21.3	0.14	0.96729
RVBD_3170	Rv3170	monoamine oxidase	aofH	8	40	26.8	-0.5	960	642.3	-13.2	0.14	0.96729
RVBD_3352c	Rv3352c	oxidoreductase	Rv3352c	1	20	3.6	-1.55	60	10.7	-16.4	0.14	0.96729
RVBD_3438	Rv3438	hypothetical protein	Rv3438	8	46.5	27.6	-0.66	1116.8	663.2	-18.9	0.14	0.96729
RVBD_3656c	Rv3656c	hypothetical protein	Rv3656c	3	98.6	58.9	-0.7	887.1	530.31	-39.6	0.14	0.96729
RVBD_3850	Rv3850	hypothetical protein	Rv3850	5	68.8	47.7	-0.48	1031.7	716.21	-21	0.14	0.96729
RVBD_2888c	Rv2888c	amidase	amiC	25	106.3	185	0.77	7972.7	13876.4	78.7	0.142	0.97947
RVBD_0050	Rv0050	peptidoglycan glycosyltransferase	ponA1	26	3.9	1.5	-0.45	305.9	120.6	-2.4	0.15	0.98506
RVBD_0051	Rv0051	hypothetical protein	Rv0051	24	185.6	97.9	-0.89	13364.9	7047.2	-87.7	0.15	0.98506
RVBD_0203	Rv0203	hypothetical protein	Rv0203	3	1063.5	803	-0.4	9571.6	7227.27	-260.5	0.15	0.98506
RVBD_0309	Rv0309	hypothetical protein	Rv0309	10	404.1	703.2	0.79	12124.4	21097.2	299.1	0.15	0.98506
RVBD_0500B	Rv0500B	hypothetical protein	Rv0500B	1	28	10.1	-1.13	84	30.3	-17.9	0.15	0.98506
RVBD_0637	Rv0637	hypothetical protein	hadC	4	0.2	2.4	0.5	2.8	28.7	2.2	0.15	0.98506
RVBD_0711	Rv0711	arylsulfatase	atsA	35	202.2	171.2	-0.23	21232.2	17972.9	-31	0.15	0.98506
RVBD_0929	Rv0929	phosphate transporter permease pstC 2	pstC2	10	303.2	120.4	-1.3	9094.9	3610.85	-182.8	0.15	0.98506
RVBD_0990c	Rv0990c	hypothetical protein	Rv0990c	4	264.6	131.1	-0.99	3175.4	1572.72	-133.6	0.144	0.98506
RVBD_0991c	Rv0991c	hypothetical protein	Rv0991c	1	33	12.6	-1.11	99	37.8	-20.4	0.15	0.98506
RVBD_1013	Rv1013	fatty-acyl-CoA synthase	pks16	19	431.5	594.5	0.46	24595.1	33887.5	163	0.15	0.98506
RVBD_1356c	Rv1356c	hypothetical protein	Rv1356c	21	97	76.2	-0.33	6112.2	4798.05	-20.9	0.15	0.98506
RVBD_1436	Rv1436	glyceraldehyde-3-phosphate dehydrogenase	gap	9	0	2	0.49	0	54.7	2	0.15	0.98506
RVBD_1563c	Rv1563c	malto-oligosyltrehalose synthase	treY	21	18	12.4	-0.4	1131	780.01	-5.6	0.15	0.98506
RVBD_1723	Rv1723	hydrolase	Rv1723	12	196.1	101.1	-0.92	7058.5	3639.34	-95	0.15	0.98506
RVBD_1837c	Rv1837c	malate synthase G	glcB	17	0	0.9	0.24	0	45.3	0.9	0.15	0.98506
RVBD_1857	Rv1857	molybdate-binding protein	modA	2	1030	1490.3	0.53	6180.2	8941.91	460.3	0.15	0.98506
RVBD_1935c	Rv1935c	enoyl-CoA hydratase	echA13	7	183.7	115.4	-0.65	3857.4	2423.22	-68.3	0.15	0.98506
RVBD_2066	Rv2066	cobalamin biosynthesis protein CobIJ	cobI	16	190.6	150.8	-0.33	9150	7237.04	-39.9	0.15	0.98506
RVBD_2196	Rv2196	ubiquinol-cytochrome c reductase cytochrome B	qcrB	24	0	0.8	0.22	0	60.6	0.8	0.15	0.98506
RVBD_2504c	Rv2504c	3-oxoacid CoA-transferase subunit A	scoA	9	261.5	441.1	0.74	7060.5	11910.5	179.6	0.15	0.98506
RVBD_2639c	Rv2639c	hypothetical protein	Rv2639c	5	175.1	284.7	0.69	2626.9	4270.15	109.6	0.15	0.98506
RVBD_2867c	Rv2867c	hypothetical protein	Rv2867c	7	167.4	252.5	0.58	3516.1	5301.95	85	0.15	0.98506
RVBD_2999	Rv2999	lipoprotein LppY	lppY	9	11.2	21.3	0.71	301.1	576.01	10.2	0.15	0.98506
RVBD_3149	Rv3149	NADH-quinone oxidoreductase subunit E	nuoE	7	58.4	117.5	0.95	1226.4	2467.03	59.1	0.15	0.98506
RVBD_3309c	Rv3309c	uracil phosphoribosyltransferase	upp	6	38.8	23.6	-0.61	697.9	425.5	-15.1	0.15	0.98506
RVBD_3528A	Rv3528A	hypothetical protein	#N/A	3	25.2	136.7	2.23	226.8	1230.61	111.5	0.15	0.98506
RVBD_3623	Rv3623	hypothetical protein	lpqG	4	142.9	107.8	-0.39	1714.8	1293.31	-35.1	0.15	0.98506
RVBD_3757c	Rv3757c	osmoprotectant transporter permease	proW	11	49.2	41	-0.24	1623.5	1352.61	-8.2	0.15	0.98506
RVBD_3905c	Rv3905c	WXG100 family type VII secretion target	esxF	4	477.6	337.9	-0.49	5730.9	4055.23	-139.6	0.15	0.98506
RVBD_0002	Rv0002	DNA polymerase III subunit beta	dnaN	16	0	0	0	0	0	0	1	1
RVBD_0004	Rv0004	hypothetical protein	Rv0004	3	0	0	0	0	0	0	1	1
RVBD_0005	Rv0005	DNA gyrase subunit B	gyrB	28	0	0.5	0.14	0	41.2	0.5	0.23	1
RVBD_0006	Rv0006	DNA gyrase subunit A	gyrA	31	0.5	2.9	0.52	45.8	268.4	2.4	0.39	1
RVBD_0007Ac	Rv0007Ac	hypothetical protein	#N/A	0	0	0	0	0	0	0	1	1
RVBD_0007Bc	Rv0007Bc	hypothetical protein	#N/A	2	16.2	13.2	-0.22	96.9	79.2	-2.9	0.87	1
RVBD_0008c	Rv0008c	membrane protein	Rv0008c	2	41.4	15.3	-1.19	248.3	92	-26	0.51	1
RVBD_0009	Rv0009	peptidyl-prolyl cis-trans isomerase A	ppiA	5	25.1	44.4	0.72	376	666.51	19.4	0.93	1
RVBD_0011c	Rv0011c	hypothetical protein	Rv0011c	3	3.4	2	-0.26	30.5	18	-1.4	0.75	1
RVBD_0012	Rv0012	hypothetical protein	Rv0012	7	6.2	3.1	-0.46	129.7	65.3	-3.1	0.65	1
RVBD_0013	Rv0013	anthranilate synthase component 2	trpG	9	0	0.3	0.09	0	9	0.3	1	1
RVBD_0014c	Rv0014c	serine/threonine-protein kinase pknB	pknB	15	0	0.2	0.06	0	9	0.2	1	1
RVBD_0015c	Rv0015c	serine/threonine protein kinase	pknA	9	0	0.3	0.09	0	9	0.3	1	1
RVBD_0016c	Rv0016c	penicillin-binding protein A	pbpA	24	31.8	24.5	-0.32	2292.4	1766.62	-7.3	0.4	1
RVBD_0018c	Rv0018c	PP2C-family Ser/Thr phosphatase	pstP	18	327	340.5	0.06	17659	18389.2	13.5	1	1
RVBD_0019c	Rv0019c	hypothetical protein	fhaB	10	128.5	114.7	-0.16	3856.2	3439.73	-13.9	0.54	1
RVBD_0020c	Rv0020c	hypothetical protein	fhaA	35	0.1	0.5	0.12	8.5	54.5	0.4	0.17	1
RVBD_0021c	Rv0021c	nitronate monooxygenase	Rv0021c	13	228.9	169.7	-0.42	8928.2	6617.66	-59.2	0.26	1
RVBD_0022c	Rv0022c	transcriptional regulator whib-like whiB5	whiB5	5	109.3	58	-0.86	1639	869.41	-51.3	0.31	1
RVBD_0023	Rv0023	transcriptional regulator	Rv0023	8	0.1	0.8	0.18	2.8	18.7	0.7	1	1
RVBD_0024	Rv0024	secreted protein	Rv0024	9	114.7	89.4	-0.34	3096.7	2413.02	-25.3	0.5	1
RVBD_0026	Rv0026	hypothetical protein	Rv0026	8	176.3	163.7	-0.1	4230.5	3928.94	-12.6	0.7	1
RVBD_0027	Rv0027	hypothetical protein	Rv0027	5	208.3	173.9	-0.25	3124.6	2608.2	-34.4	0.55	1
RVBD_0028	Rv0028	hypothetical protein	Rv0028	4	590.7	579.6	-0.03	7088	6955.16	-11.1	0.88	1
RVBD_0029	Rv0029	hypothetical protein	Rv0029	13	129.5	103.1	-0.32	5050.4	4021.44	-26.4	0.61	1
RVBD_0030	Rv0030	hypothetical protein	Rv0030	3	34.2	35.4	0.04	308.2	318.7	1.2	0.91	1
RVBD_0031	Rv0031	transposase	Rv0031	0	0	0	0	0	0	0	1	1
RVBD_0032	Rv0032	8-amino-7-oxononanoate synthase	bioF2	40	50.8	45.2	-0.15	6100.4	5420.26	-5.7	0.67	1
RVBD_0033	Rv0033	acyl carrier protein	acpA	3	692.6	410.5	-0.75	6233	3694.34	-282.1	0.49	1
RVBD_0034	Rv0034	hypothetical protein	Rv0034	2	167.6	129.3	-0.36	1005.7	775.91	-38.3	0.28	1
RVBD_0035	Rv0035	fatty-acid-CoA ligase FadD34	fadD34	21	221.6	219.8	-0.01	13959.5	13845.7	-1.8	0.97	1
RVBD_0038	Rv0038	transcriptional regulator	Rv0038	7	173.1	123.6	-0.47	3635.8	2596.03	-49.5	0.41	1
RVBD_0039c	Rv0039c	hypothetical protein	Rv0039c	3	374.6	408.2	0.12	3371.2	3673.86	33.6	1	1
RVBD_0041	Rv0041	leucyl-tRNA synthetase	leuS	53	0	0	0	0	0	0	1	1
RVBD_0042c	Rv0042c	MarR family transcriptional regulator	Rv0042c	2	0.5	2.7	0.49	2.8	16	2.2	1	1
RVBD_0043c	Rv0043c	GntR family transcriptional regulator	Rv0043c	6	457	836.2	0.86	8226.1	15051.8	379.2	0.31	1
RVBD_0044c	Rv0044c	oxidoreductase	Rv0044c	13	94.8	104.4	0.13	3697.9	4070.94	9.6	0.82	1
RVBD_0045c	Rv0045c	hydrolase	Rv0045c	6	81.3	71.7	-0.17	1463.5	1290.71	-9.6	0.57	1
RVBD_0046c	Rv0046c	inositol-3-phosphate synthase	ino1	9	0	0.3	0.09	0	9	0.3	1	1
RVBD_0047c	Rv0047c	hypothetical protein	Rv0047c	5	40.5	75.3	0.82	607.3	1129.41	34.8	0.76	1
RVBD_0048c	Rv0048c	membrane protein	Rv0048c	11	969.6	985.8	0.02	31997.6	32530.8	16.2	0.87	1
RVBD_0052	Rv0052	hypothetical protein	Rv0052	5	139.8	109.7	-0.34	2097.3	1645.01	-30.2	0.35	1
RVBD_0053	Rv0053	30S ribosomal protein S6	rpsF	4	0	1.4	0.35	0	16.7	1.4	0.34	1
RVBD_0054	Rv0054	single-stranded DNA-binding protein	ssb	4	0	0.2	0.06	0	2.7	0.2	1	1
RVBD_0055	Rv0055	30S ribosomal protein S18 1	rpsR1	3	0	0.6	0.16	0	5.3	0.6	1	1
RVBD_0056	Rv0056	50S ribosomal protein L9	rplI	5	17.8	23.7	0.33	267.1	355.1	5.9	0.61	1
RVBD_0057	Rv0057	hypothetical protein	Rv0057	11	31.5	79.5	1.21	1041	2622.04	47.9	0.86	1
RVBD_0058	Rv0058	replicative DNA helicase	dnaB	30	0	0.1	0.03	0	9	0.1	1	1
RVBD_0059	Rv0059	hypothetical protein	Rv0059	10	417.4	405.8	-0.04	12521.5	12173.4	-11.6	0.96	1
RVBD_0060	Rv0060	hypothetical protein	Rv0060	17	0	0	0	0	0	0	1	1
RVBD_0062	Rv0062	endoglucanase	celA1	17	233.6	300.2	0.36	11914.5	15310	66.6	0.41	1
RVBD_0063	Rv0063	oxidoreductase	Rv0063	12	55.4	55.6	0.01	1994.9	2003.32	0.2	0.99	1
RVBD_0064	Rv0064	hypothetical protein	Rv0064	52	122.1	124.5	0.03	19052.5	19424.1	2.4	0.94	1
RVBD_0064A	Rv0064A	antitoxin	vapB1	3	767.8	1018	0.4	6910.5	9161.7	250.1	0.36	1
RVBD_0065	Rv0065	toxin	vapC1	6	24	16.1	-0.46	431.6	290.3	-7.8	0.24	1
RVBD_0066c	Rv0066c	isocitrate dehydrogenase	icd2	21	4.9	11.6	0.74	307.8	728.61	6.7	0.46	1
RVBD_0069c	Rv0069c	L-serine dehydratase	sdaA	8	62.1	55.1	-0.16	1489.5	1321.51	-7	0.55	1
RVBD_0070c	Rv0070c	serine hydroxymethyltransferase 2	glyA2	9	329.5	331.9	0.01	8897	8962.13	2.4	0.91	1
RVBD_0071	Rv0071	RNA-directed DNA polymerase	Rv0071	5	36.5	28.1	-0.32	547	421.7	-8.4	0.39	1
RVBD_0072	Rv0072	ABC transporter permease	Rv0072	12	700.2	944.7	0.43	25208.5	34009.9	244.5	0.25	1
RVBD_0073	Rv0073	ABC transporter ATP-binding protein	Rv0073	9	266.9	350.3	0.39	7205	9458.82	83.5	0.93	1
RVBD_0074	Rv0074	hypothetical protein	Rv0074	10	29.4	35.5	0.23	882.9	1064.21	6	0.45	1
RVBD_0075	Rv0075	cystathionine beta-lyase	Rv0075	16	150.4	162.8	0.11	7219	7815.76	12.4	0.9	1
RVBD_0076c	Rv0076c	membrane protein	Rv0076c	3	520.6	739.2	0.5	4685.3	6653.06	218.6	0.43	1
RVBD_0077c	Rv0077c	oxidoreductase	Rv0077c	7	76.5	102.2	0.39	1607.3	2146.52	25.7	0.65	1
RVBD_0078A	Rv0078A	hypothetical protein	Rv0078A	9	23.2	25.5	0.11	625.7	688.51	2.3	0.81	1
RVBD_0078Bc	Rv0078Bc	hypothetical protein	#N/A	2	190.8	240.7	0.33	1144.8	1444.11	49.9	0.64	1
RVBD_0079	Rv0079	hypothetical protein	Rv0079	10	224.1	110.9	-0.98	6723.6	3326.75	-113.2	0.32	1
RVBD_0080	Rv0080	hypothetical protein	Rv0080	3	40.3	27.9	-0.46	362.3	250.8	-12.4	0.3	1
RVBD_0081	Rv0081	ArsR family transcriptional regulator	Rv0081	3	181	332.8	0.86	1628.7	2995.1	151.8	0.97	1
RVBD_0082	Rv0082	oxidoreductase	Rv0082	5	61.4	81.3	0.38	921	1218.81	19.9	0.47	1
RVBD_0083	Rv0083	oxidoreductase	Rv0083	11	149	155.1	0.06	4918.4	5116.96	6	0.93	1
RVBD_0085	Rv0085	hydrogenase-4 component E	hycP	3	16.4	7.2	-0.81	147.8	64.7	-9.2	0.22	1
RVBD_0086	Rv0086	hydrogenase-4 component F	hycQ	11	18.5	19.8	0.08	611.3	654.11	1.3	0.89	1
RVBD_0087	Rv0087	oxidoreductase	hycE	15	61.3	81	0.38	2759.4	3646.75	19.7	0.88	1
RVBD_0088	Rv0088	hypothetical protein	Rv0088	9	16.7	14.2	-0.18	452	382.3	-2.6	0.8	1
RVBD_0090	Rv0090	membrane protein	Rv0090	9	370.5	344	-0.11	10004.5	9287.8	-26.5	0.56	1
RVBD_0090A	Rv0090A	hypothetical protein	#N/A	1	1.6	0	-0.4	4.8	0	-1.6	1	1
RVBD_0091	Rv0091	MTA/SAH nucleosidase	mtn	8	148.4	130.2	-0.18	3561.4	3124.04	-18.2	0.59	1
RVBD_0092	Rv0092	cation-transporting P-type ATPase A	ctpA	21	53.9	54.3	0.01	3396.9	3421.44	0.4	0.97	1
RVBD_0093c	Rv0093c	hypothetical protein	Rv0093c	5	183.6	300	0.69	2754	4499.78	116.4	0.86	1
RVBD_0094c	Rv0094c	hypothetical protein	Rv0094c	10	0	0	0	0	0	0	1	1
RVBD_0096	Rv0096	PPE family protein	PPE1	26	0.1	0.4	0.08	7.7	31.3	0.3	0.33	1
RVBD_0097	Rv0097	oxidoreductase	Rv0097	18	168.1	124.9	-0.41	9074.8	6745.14	-43.1	0.4	1
RVBD_0098	Rv0098	hypothetical protein	fcoT	9	56.9	34.7	-0.64	1537.6	937.61	-22.2	0.51	1
RVBD_0099	Rv0099	long chain fatty acid CoA ligase FadD10	fadD10	26	74.3	78.5	0.07	5797.1	6119.42	4.1	0.95	1
RVBD_0100	Rv0100	hypothetical protein	Rv0100	3	648.8	759.4	0.23	5839.1	6834.32	110.6	0.77	1
RVBD_0101	Rv0101	amino acid adenylation domain-containing	nrp	76	72.3	54.4	-0.38	16482	12406.9	-17.9	0.28	1
RVBD_0102	Rv0102	membrane protein	Rv0102	27	0	0.2	0.06	0	18	0.2	0.6	1
RVBD_0103c	Rv0103c	cation-transporting P-type ATPase B	ctpB	20	169.3	219.6	0.37	10156	13179	50.4	0.72	1
RVBD_0104	Rv0104	hypothetical protein	Rv0104	20	294	340.6	0.21	17640.6	20438.4	46.6	0.69	1
RVBD_0105c	Rv0105c	50S ribosomal protein L28	rpmB1	4	59.9	50.3	-0.23	719.2	603.8	-9.6	0.59	1
RVBD_0106	Rv0106	hypothetical protein	Rv0106	4	54.4	43.5	-0.29	652.7	522.1	-10.9	0.52	1
RVBD_0107c	Rv0107c	HAD ATPase, P-type, family IC	ctpI	38	77.8	68.3	-0.18	8869.2	7789.87	-9.5	0.43	1
RVBD_0108c	Rv0108c	hypothetical protein	Rv0108c	2	154.7	626.9	1.98	928.2	3761.25	472.2	0.79	1
RVBD_0109	Rv0109	triacylglycerol lipase	PE_PGRS1	13	76.2	80.3	0.07	2971.4	3131.94	4.1	0.92	1
RVBD_0110	Rv0110	hypothetical protein	Rv0110	11	202.9	187.8	-0.11	6695.2	6198.77	-15	0.68	1
RVBD_0112	Rv0112	GDP-mannose 4,6-dehydratase	gca	24	41.6	49	0.21	2996	3530.04	7.4	0.75	1
RVBD_0113	Rv0113	phosphoheptose isomerase	gmhA	10	130.2	109.8	-0.24	3905.6	3295.42	-20.3	0.81	1
RVBD_0114	Rv0114	D,D-heptose 1,7-bisphosphate phosphatase	gmhB	8	442.8	377.2	-0.23	10627.5	9052.48	-65.6	0.61	1
RVBD_0115	Rv0115	D-alpha-D-heptose-7-phosphate kinase hddA	hddA	13	176.5	143.3	-0.29	6883.8	5587.87	-33.2	0.43	1
RVBD_0115A	Rv0115A	hypothetical protein	#N/A	2	43.2	39.6	-0.11	259.1	237.8	-3.5	0.87	1
RVBD_0116c	Rv0116c	hypothetical protein	ldtA	13	307.2	110.7	-1.43	11982	4318.47	-196.5	0.16	1
RVBD_0118c	Rv0118c	oxalyl-CoA decarboxylase	oxcA	19	58.1	50.7	-0.18	3312.2	2890.32	-7.4	0.63	1
RVBD_0119	Rv0119	hypothetical protein	fadD7	8	69.4	49.8	-0.44	1666.8	1195.02	-19.7	0.45	1
RVBD_0120c	Rv0120c	elongation factor G-like protein	fusA2	21	28.6	28.9	0.01	1804.5	1818.92	0.2	0.95	1
RVBD_0121c	Rv0121c	hypothetical protein	Rv0121c	10	506.5	676.7	0.41	15193.8	20300.5	170.2	0.37	1
RVBD_0122	Rv0122	hypothetical protein	Rv0122	9	91.3	107.7	0.23	2464.7	2908.73	16.4	0.37	1
RVBD_0123	Rv0123	hypothetical protein	Rv0123	2	0	2.7	0.62	0	16	2.7	1	1
RVBD_0124	Rv0124	PE-PGRS family protein	PE_PGRS2	8	38.5	47.4	0.27	924.8	1136.6	8.8	0.95	1
RVBD_0125	Rv0125	serine protease pepA	pepA	8	68.4	56.7	-0.25	1640.8	1361.22	-11.6	0.87	1
RVBD_0127	Rv0127	hypothetical protein	mak	21	0.7	0.1	-0.17	45.9	5.3	-0.6	0.16	1
RVBD_0128	Rv0128	hypothetical protein	Rv0128	13	375.9	327.4	-0.2	14659.8	12768.1	-48.5	0.64	1
RVBD_0130	Rv0130	acyl dehydratase	htdZ	3	27.5	25.6	-0.08	247.1	230.6	-1.8	0.84	1
RVBD_0131c	Rv0131c	acyl-CoA dehydrogenase	fadE1	16	60.2	58.2	-0.04	2888.5	2792.73	-2	0.89	1
RVBD_0132c	Rv0132c	G6PDH family F420-dependent oxidoreductase	fgd2	10	67.2	64.8	-0.05	2016.6	1944.22	-2.4	0.9	1
RVBD_0133	Rv0133	acetyltransferase	Rv0133	4	53.6	56.2	0.06	642.8	673.81	2.6	0.82	1
RVBD_0135c	Rv0135c	transcriptional regulator	Rv0135c	8	198.6	170.4	-0.22	4766.2	4089.22	-28.2	0.74	1
RVBD_0136	Rv0136	cytochrome P450 138 cyp138	cyp138	19	105.3	87.5	-0.25	6001.1	4986.25	-17.8	0.32	1
RVBD_0137c	Rv0137c	peptide methionine sulfoxide reductase MsrA	msrA	8	105.8	105.5	0	2539.5	2532.53	-0.3	0.99	1
RVBD_0138	Rv0138	hypothetical protein	Rv0138	6	909.6	1088	0.26	16372.1	19583.5	178.4	0.48	1
RVBD_0139	Rv0139	dihydroflavonol-4-reductase	Rv0139	10	311.6	248.8	-0.32	9347.4	7462.68	-62.8	0.57	1
RVBD_0140	Rv0140	hypothetical protein	Rv0140	13	219.9	189.2	-0.21	8574.6	7380.54	-30.6	0.62	1
RVBD_0142	Rv0142	hypothetical protein	Rv0142	4	94.8	65.8	-0.5	1137.9	789.11	-29.1	0.38	1
RVBD_0143c	Rv0143c	CIC family chloride channel protein	Rv0143c	15	454	553.8	0.28	20428.3	24920.4	99.8	0.71	1
RVBD_0144	Rv0144	TetR family transcriptional regulator	Rv0144	10	290.8	234.7	-0.3	8725.4	7040.08	-56.2	0.28	1
RVBD_0145	Rv0145	hypothetical protein	Rv0145	11	288.8	221	-0.38	9529.8	7293.95	-67.8	0.34	1
RVBD_0146	Rv0146	hypothetical protein	Rv0146	12	312.8	337.5	0.11	11262	12150	24.7	0.95	1
RVBD_0147	Rv0147	aldehyde dehydrogenase	Rv0147	17	550.7	541.5	-0.02	28086.5	27618.6	-9.2	0.94	1
RVBD_0148	Rv0148	oxidoreductase	Rv0148	13	301.4	245.3	-0.29	11755.1	9565.3	-56.1	0.51	1
RVBD_0149	Rv0149	NADPH2:quinone reductase	Rv0149	16	396.6	432.5	0.12	19035.3	20760.5	35.9	0.93	1
RVBD_0150c	Rv0150c	hypothetical protein	Rv0150c	2	115.4	549.9	2.21	692.1	3299.45	434.6	0.61	1
RVBD_0151c	Rv0151c	PE family protein	PE1	32	472.5	477.4	0.01	45364.2	45832.1	4.9	0.98	1
RVBD_0152c	Rv0152c	PE family protein	PE2	26	319.3	304	-0.07	24901.9	23714.5	-15.2	0.85	1
RVBD_0153c	Rv0153c	protein-tyrosine phosphatase	ptbB	11	85.5	72.6	-0.22	2821.6	2396.92	-12.9	0.46	1
RVBD_0154c	Rv0154c	acyl-CoA dehydrogenase	fadE2	6	131.7	127.6	-0.04	2370.6	2296.72	-4.1	0.82	1
RVBD_0155	Rv0155	NAD(P)(+) transhydrogenase (AB-specific), alpha	pntAa	8	183.5	243.2	0.4	4403.8	5835.93	59.7	0.65	1
RVBD_0156	Rv0156	NAD(P) transhydrogenase subunit alpha	pntAb	0	0	0	0	0	0	0	1	1
RVBD_0157	Rv0157	NAD(P) transhydrogenase subunit beta	pntB	8	237	228.7	-0.05	5688.7	5489.06	-8.3	0.95	1
RVBD_0158	Rv0158	TetR family transcriptional regulator	Rv0158	15	316.4	309.1	-0.03	14237.3	13909.3	-7.3	0.88	1
RVBD_0159c	Rv0159c	PE family protein	PE3	41	416.2	392	-0.09	51186.7	48214.8	-24.2	0.71	1
RVBD_0160c	Rv0160c	PE family protein	PE4	31	305.3	278.7	-0.13	28395.2	25922.5	-26.6	0.51	1
RVBD_0161	Rv0161	oxidoreductase	Rv0161	9	238.2	617	1.35	6430.7	16657.8	378.8	0.16	1
RVBD_0162c	Rv0162c	alcohol dehydrogenase	adhE1	11	85	58.8	-0.5	2805.3	1938.81	-26.3	0.43	1
RVBD_0163	Rv0163	acyl-CoA thioester hydrolase	Rv0163	7	92.7	91.6	-0.02	1946.1	1923.71	-1.1	0.98	1
RVBD_0164	Rv0164	hypothetical protein	TB18.5	6	114	123.5	0.11	2051.3	2222.52	9.5	0.6	1
RVBD_0165c	Rv0165c	GntR family transcriptional regulator	mce1R	5	99.9	86.6	-0.2	1498.6	1298.91	-13.3	0.66	1
RVBD_0166	Rv0166	fatty-acyl-CoA synthase	fadD5	20	258.4	309.4	0.26	15503.1	18566.6	51.1	0.38	1
RVBD_0173	Rv0173	virulence factor Mce family protein	lprK	10	1215.3	1916.3	0.65	36458.6	57488.2	701	0.16	1
RVBD_0176	Rv0176	hypothetical protein	Rv0176	10	519.2	638.8	0.3	15575	19164.4	119.6	0.54	1
RVBD_0177	Rv0177	hypothetical protein	Rv0177	6	1760	2291.8	0.38	31680	41251.5	531.8	0.47	1
RVBD_0179c	Rv0179c	lipoprotein LprO	lprO	17	309.5	244.3	-0.34	15783.6	12459.2	-65.2	0.52	1
RVBD_0181c	Rv0181c	hypothetical protein	Rv0181c	13	152.9	160	0.06	5961.2	6240.44	7.2	0.88	1
RVBD_0182c	Rv0182c	RNA polymerase sigma-70 factor	sigG	15	225.6	230.1	0.03	10153.7	10353.3	4.4	0.95	1
RVBD_0183	Rv0183	hypothetical protein	Rv0183	12	270.4	343.4	0.34	9734.7	12360.9	72.9	0.49	1
RVBD_0184	Rv0184	hypothetical protein	Rv0184	9	46.6	52.7	0.16	1257.6	1421.9	6.1	0.84	1
RVBD_0185	Rv0185	hypothetical protein	Rv0185	6	68.9	54.4	-0.31	1239.8	979.51	-14.5	0.49	1
RVBD_0187	Rv0187	methyltransferase	Rv0187	5	277.7	262.1	-0.08	4166.2	3932.2	-15.6	0.69	1
RVBD_0188	Rv0188	hypothetical protein	Rv0188	5	500.4	468.6	-0.09	7505.4	7029.38	-31.7	0.76	1
RVBD_0189c	Rv0189c	dihydroxy-acid dehydratase	ilvD	15	0	0.4	0.11	0	18	0.4	0.57	1
RVBD_0190	Rv0190	hypothetical protein	Rv0190	3	51.8	31.8	-0.63	466.3	285.8	-20.1	0.26	1
RVBD_0191	Rv0191	hypothetical protein	Rv0191	11	660.1	302.1	-1.11	21783.8	9968.62	-358	0.17	1
RVBD_0193A	Rv0193A	hypothetical protein	#N/A	2	3.3	0	-0.73	19.8	0	-3.3	1	1
RVBD_0193c	Rv0193c	hypothetical protein	Rv0193c	25	319.9	248.1	-0.36	23991.2	18608.8	-71.8	0.44	1
RVBD_0194	Rv0194	ATP-binding cassette, subfamily C	Rv0194	41	288.1	298.2	0.05	35440	36683.3	10.1	0.89	1
RVBD_0195	Rv0195	two component system transcriptional regulator,	Rv0195	4	290.7	252.3	-0.2	3488.4	3027.13	-38.4	0.64	1
RVBD_0196	Rv0196	transcriptional regulator	Rv0196	7	151.1	421.6	1.45	3172.1	8853.47	270.5	0.43	1
RVBD_0197	Rv0197	nitrate reductase catalytic subunit	Rv0197	25	124.6	135.2	0.11	9345.9	10142.1	10.6	0.8	1
RVBD_0198c	Rv0198c	endopeptidase	zmp1	29	57.5	69.3	0.25	5000.6	6030.35	11.8	0.22	1
RVBD_0199	Rv0199	hypothetical protein	Rv0199	9	227.1	223	-0.03	6132.5	6019.84	-4.2	0.89	1
RVBD_0200	Rv0200	hypothetical protein	Rv0200	4	512	563.1	0.14	6144.3	6757.73	51.1	0.66	1
RVBD_0202c	Rv0202c	transmembrane transporter mmpL11	mmpL11	22	95.9	124.4	0.36	6327.1	8207.31	28.5	0.44	1
RVBD_0205	Rv0205	hypothetical protein	Rv0205	10	85.6	156.9	0.84	2567.1	4706.06	71.3	0.49	1
RVBD_0206c	Rv0206c	transmembrane transporter mmpL3	mmpL3	21	0.1	0	-0.03	7.7	0	-0.1	1	1
RVBD_0207c	Rv0207c	hypothetical protein	Rv0207c	4	128.7	72	-0.8	1544.5	864.21	-56.7	0.43	1
RVBD_0209	Rv0209	hypothetical protein	Rv0209	8	24.2	17.5	-0.37	579.9	420.1	-6.7	0.49	1
RVBD_0210	Rv0210	hypothetical protein	Rv0210	9	335.5	384.5	0.19	9058.8	10380.4	49	0.74	1
RVBD_0211	Rv0211	phosphoenolpyruvate carboxykinase	pckA	20	456	556.1	0.28	27357.2	33365.4	100.1	0.61	1
RVBD_0212c	Rv0212c	nicotinamide-nucleotide adenylyltransferase	nadR	5	61.6	77.7	0.31	924.1	1164.9	16.1	0.83	1
RVBD_0213c	Rv0213c	methyltransferase	Rv0213c	26	352	355.8	0.02	27458.6	27753.8	3.8	0.98	1
RVBD_0214	Rv0214	long chain acyl-CoA synthetase	fadD4	24	181.9	181.3	0	13097.9	13053.2	-0.6	0.95	1
RVBD_0215c	Rv0215c	acyl-CoA dehydrogenase fadE3	fadE3	8	202.4	209.3	0.05	4858.8	5023.45	6.9	0.78	1
RVBD_0216	Rv0216	hypothetical protein	Rv0216	14	14.7	11.3	-0.27	616.8	474.7	-3.4	0.57	1
RVBD_0217c	Rv0217c	esterase/lipase	lipW	17	70	60.6	-0.19	3570.6	3088.33	-9.5	0.65	1
RVBD_0218	Rv0218	hypothetical protein	Rv0218	15	108.2	96.1	-0.16	4870.6	4323.65	-12.2	0.51	1
RVBD_0219	Rv0219	hypothetical protein	Rv0219	10	56.7	73.4	0.34	1702.1	2201.41	16.6	0.95	1
RVBD_0220	Rv0220	esterase/lipase	lipC	18	69.6	58.5	-0.23	3759.8	3157.53	-11.2	0.74	1
RVBD_0221	Rv0221	acyltransferase, WS/DGAT/MGAT	Rv0221	16	196.8	167.1	-0.23	9447	8019.39	-29.7	0.24	1
RVBD_0222	Rv0222	enoyl-CoA hydratase	echA1	5	50.3	44.6	-0.16	754.6	668.31	-5.8	0.57	1
RVBD_0223c	Rv0223c	aldehyde dehydrogenase	Rv0223c	19	370.3	371.6	0.01	21107.5	21184	1.3	1	1
RVBD_0224c	Rv0224c	methyltransferase	Rv0224c	11	0	0.2	0.07	0	7.7	0.2	1	1
RVBD_0225	Rv0225	glycosyl transferase family protein	Rv0225	15	0	0.2	0.06	0	9	0.2	1	1
RVBD_0226c	Rv0226c	hypothetical protein	Rv0226c	17	0	0	0	0	0	0	1	1
RVBD_0227c	Rv0227c	hypothetical protein	Rv0227c	16	0	0.5	0.13	0	22.3	0.5	0.52	1
RVBD_0228	Rv0228	membrane acyltransferase	Rv0228	9	0	0	0	0	0	0	1	1
RVBD_0229Ac	Rv0229Ac	antitoxin	#N/A	1	2.6	6.9	0.65	7.7	20.7	4.3	0.68	1
RVBD_0230c	Rv0230c	phosphotriesterase	php	10	313	292.3	-0.1	9390.7	8768.08	-20.8	0.84	1
RVBD_0231	Rv0231	acyl-CoA dehydrogenase	fadE4	29	206	233.2	0.17	17923.8	20290.7	27.2	0.38	1
RVBD_0232	Rv0232	TetR/AcrR family transcriptional regulator	Rv0232	9	371.1	271	-0.45	10020.5	7316.68	-100.1	0.44	1
RVBD_0233	Rv0233	R2-like ligand binding oxidase	nrdB	9	118.6	147	0.3	3201.7	3968.43	28.4	0.2	1
RVBD_0234c	Rv0234c	succinate-semialdehyde dehydrogenase [NADP+] 1	gabD1	13	19.3	40.7	0.91	753.1	1586.3	21.4	0.42	1
RVBD_0235c	Rv0235c	hypothetical protein	Rv0235c	19	93.5	142.2	0.58	5331	8107.61	48.7	0.5	1
RVBD_0236A	Rv0236A	hypothetical protein	Rv0236A	1	0	0	0	0	0	0	1	1
RVBD_0236c	Rv0236c	hypothetical protein	aftD	27	0	0.2	0.07	0	19.6	0.2	0.26	1
RVBD_0237	Rv0237	beta-glucosidase	lpqI	8	179.1	134.1	-0.4	4298.4	3217.34	-45	0.37	1
RVBD_0239	Rv0239	antitoxin	vapB24	2	55	70.5	0.33	330.1	422.71	15.4	1	1
RVBD_0240	Rv0240	toxin	vapC24	6	269.3	232.4	-0.21	4846.9	4183.64	-36.8	0.72	1
RVBD_0241c	Rv0241c	hypothetical protein	htdX	10	52.8	22.3	-1.08	1585.1	669.31	-30.5	0.36	1
RVBD_0245	Rv0245	oxidoreductase	Rv0245	1	236.8	71.3	-1.66	710.5	213.9	-165.5	0.61	1
RVBD_0246	Rv0246	hypothetical protein	Rv0246	24	134.2	123.9	-0.11	9664.7	8920.5	-10.3	0.55	1
RVBD_0247c	Rv0247c	succinate dehydrogenase and fumarate reductase	Rv0247c	8	76.2	96.3	0.32	1828.3	2310.53	20.1	0.48	1
RVBD_0250c	Rv0250c	hypothetical protein	Rv0250c	3	234.4	172.4	-0.43	2109.9	1551.42	-62.1	0.71	1
RVBD_0253	Rv0253	nitrite reductase [NAD(P)H], small subunit	nirD	4	110.9	77.5	-0.49	1330.7	929.91	-33.4	0.19	1
RVBD_0254c	Rv0254c	adenosylcobinamide	cobU	3	358.9	490.2	0.44	3229.7	4411.45	131.3	0.66	1
RVBD_0255c	Rv0255c	cobyric acid synthase	cobQ1	9	141.6	165.8	0.22	3823.2	4475.96	24.2	0.95	1
RVBD_0256c	Rv0256c	PPE family protein	PPE2	21	272.9	251.1	-0.12	17191.6	15816.8	-21.8	0.78	1
RVBD_0257	Rv0257	hypothetical protein	Rv0257	3	124.4	249	0.97	1119.9	2241.23	124.6	0.93	1
RVBD_0258c	Rv0258c	hypothetical protein	Rv0258c	4	17.6	21.3	0.22	211	255.6	3.7	0.81	1
RVBD_0259c	Rv0259c	hypothetical protein	Rv0259c	6	23	44.1	0.81	414.1	793.4	21.1	0.98	1
RVBD_0260c	Rv0260c	uroporphyrinogen-III synthase	Rv0260c	16	37	41.4	0.14	1778.2	1987.31	4.4	0.83	1
RVBD_0261c	Rv0261c	MFS transporter, NNP family, nitrate/nitrite	narK3	19	52.9	27.5	-0.83	3014.1	1566.81	-25.4	0.31	1
RVBD_0262c	Rv0262c	aminoglycoside 2'-N-acetyltransferase	aac	6	195.9	157.7	-0.3	3526.9	2837.83	-38.3	0.38	1
RVBD_0264c	Rv0264c	hypothetical protein	Rv0264c	7	151.2	139.8	-0.11	3174.8	2935.84	-11.4	0.85	1
RVBD_0265c	Rv0265c	iron complex transporter substrate-binding	Rv0265c	6	68	59.6	-0.18	1223.3	1073	-8.3	0.89	1
RVBD_0266c	Rv0266c	5-oxoprolinase	oplA	26	207	198.3	-0.06	16146.2	15466.2	-8.7	0.87	1
RVBD_0267	Rv0267	nitrite transporter	narU	8	186	152.2	-0.28	4463.2	3652.93	-33.8	0.27	1
RVBD_0268c	Rv0268c	prevent-host-death family protein	Rv0268c	11	577.2	906.4	0.65	19047.6	29910	329.2	0.33	1
RVBD_0269c	Rv0269c	DNA polymerase LigD, polymerase	Rv0269c	6	223.7	150	-0.56	4026.8	2700.11	-73.7	0.49	1
RVBD_0271c	Rv0271c	acyl-CoA dehydrogenase fadE6	fadE6	19	111.4	107.3	-0.05	6348.5	6118.63	-4	0.83	1
RVBD_0272c	Rv0272c	hypothetical protein	Rv0272c	9	52.2	203.3	1.87	1408.1	5488.68	151.1	0.75	1
RVBD_0273c	Rv0273c	transcriptional regulator	Rv0273c	15	33.5	31.5	-0.07	1506	1418.81	-1.9	0.82	1
RVBD_0274	Rv0274	glyoxalase/bleomycin resistance	Rv0274	6	140.3	156.3	0.15	2525.6	2812.62	15.9	0.65	1
RVBD_0275c	Rv0275c	TetR family transcriptional regulator	Rv0275c	3	288.8	276.8	-0.06	2598.8	2491.62	-11.9	0.89	1
RVBD_0276	Rv0276	hypothetical protein	Rv0276	15	114.6	86.9	-0.38	5156.8	3910.51	-27.7	0.57	1
RVBD_0277Ac	Rv0277Ac	antitoxin	#N/A	4	79.1	62.3	-0.32	949.6	747.21	-16.9	0.29	1
RVBD_0277c	Rv0277c	toxin	vapC25	5	59.2	37.9	-0.58	888	567.91	-21.3	0.16	1
RVBD_0278c	Rv0278c	PE-PGRS family protein	PE_PGRS3	11	18.2	20.5	0.14	599	675.7	2.3	0.72	1
RVBD_0279A	Rv0279A	hypothetical protein	#N/A	6	356.3	329.5	-0.11	6413.7	5930.4	-26.9	0.75	1
RVBD_0279c	Rv0279c	WAG22 antigen	PE_PGRS4	12	213.9	199.5	-0.1	7702.2	7181.86	-14.5	0.73	1
RVBD_0280	Rv0280	PPE family protein	PPE3	20	178.1	168.6	-0.08	10686.6	10117.5	-9.5	0.78	1
RVBD_0282	Rv0282	ESX-3 secretion system protein EccA3	eccA3	14	0	0	0	0	0	0	1	1
RVBD_0283	Rv0283	ESX-3 secretion system protein eccB3	eccB3	13	0	0	0	0	0	0	1	1
RVBD_0285	Rv0285	PE family protein	PE5	2	0	0	0	0	0	0	1	1
RVBD_0287	Rv0287	esat-6 like protein EsxG	esxG	1	0	0	0	0	0	0	1	1
RVBD_0288	Rv0288	ESAT-6-like protein esxH	esxH	6	0	1.7	0.43	0	30.9	1.7	1	1
RVBD_0289	Rv0289	ESX-3 secretion-associated protein EspG3	espG3	12	0	1.3	0.34	0	47.3	1.3	0.17	1
RVBD_0290	Rv0290	ESX-3 secretion system protein eccD3	eccD3	8	0	0.6	0.15	0	13.3	0.6	0.46	1
RVBD_0291	Rv0291	type VII secretion-associated serine protease	mycP3	10	0	0	0	0	0	0	1	1
RVBD_0292	Rv0292	ESX-3 secretion system protein EccE3	eccE3	14	0	0	0	0	0	0	1	1
RVBD_0293c	Rv0293c	hypothetical protein	Rv0293c	22	302.7	356.2	0.23	19979.4	23507.5	53.5	0.8	1
RVBD_0294	Rv0294	trans-aconitate 2-methyltransferase	tam	11	84.3	85.5	0.02	2781.4	2822.32	1.2	0.99	1
RVBD_0295c	Rv0295c	hypothetical protein	Rv0295c	4	32.8	39.8	0.24	393.6	477.5	7	0.77	1
RVBD_0296c	Rv0296c	sulfatase	Rv0296c	31	297.6	287.9	-0.05	27676.5	26775.7	-9.7	0.93	1
RVBD_0297	Rv0297	PE-PGRS family protein	PE_PGRS5	7	217.7	197.8	-0.13	4572.1	4154.64	-19.9	0.48	1
RVBD_0298	Rv0298	antitoxin	Rv0298	3	559.2	272.2	-1.03	5032.9	2449.43	-287.1	0.18	1
RVBD_0299	Rv0299	toxin	Rv0299	1	215.9	191.5	-0.17	647.6	574.4	-24.4	0.65	1
RVBD_0300	Rv0300	antitoxin	vapB2	3	86.3	203.6	1.19	777.1	1832.83	117.3	0.31	1
RVBD_0301	Rv0301	toxin	vapC2	6	678.9	776.8	0.19	12221.1	13982.7	97.9	0.87	1
RVBD_0302	Rv0302	TetR/AcrR family transcriptional regulator	Rv0302	5	197.9	161.2	-0.29	2968.1	2417.92	-36.7	0.55	1
RVBD_0303	Rv0303	light-dependent protochlorophyllide reductase	Rv0303	10	88.4	99.1	0.16	2651.6	2973.74	10.7	0.65	1
RVBD_0304c	Rv0304c	PPE family protein	PPE5	88	226.8	231.2	0.03	59873.9	61045.5	4.4	0.91	1
RVBD_0306	Rv0306	cob(II)yrinic acid a,c-diamide reductase	Rv0306	4	100.5	144.8	0.51	1206.6	1737.82	44.3	0.56	1
RVBD_0308	Rv0308	hypothetical protein	Rv0308	10	506.4	484.5	-0.06	15191.3	14535.6	-21.9	0.87	1
RVBD_0310c	Rv0310c	hypothetical protein	Rv0310c	9	22.5	20.7	-0.09	606.3	559.71	-1.7	0.94	1
RVBD_0312	Rv0312	hypothetical protein	Rv0312	18	9.5	6.6	-0.32	510.5	356.31	-2.9	0.2	1
RVBD_0313	Rv0313	hypothetical protein	Rv0313	3	176.8	141.7	-0.31	1591.3	1274.91	-35.2	0.43	1
RVBD_0314c	Rv0314c	hypothetical protein	Rv0314c	5	428.7	469.1	0.13	6431.2	7037.06	40.4	0.81	1
RVBD_0316	Rv0316	muconolactone delta-isomerase	Rv0316	5	29.1	28.6	-0.02	436.1	429.6	-0.4	0.95	1
RVBD_0317c	Rv0317c	glycerophosphoryl diester phosphodiesterase	glpQ2	10	192.7	210.2	0.12	5782.4	6305.67	17.4	0.71	1
RVBD_0318c	Rv0318c	ZIP family zinc transporter	Rv0318c	6	177.3	353	0.97	3191.8	6354.79	175.7	0.98	1
RVBD_0319	Rv0319	pyrrolidone-carboxylate peptidase	pcp	6	46.3	30.1	-0.55	833	541.11	-16.2	0.35	1
RVBD_0320	Rv0320	hypothetical protein	Rv0320	9	453.8	395.7	-0.2	12251.6	10683.7	-58.1	0.73	1
RVBD_0321	Rv0321	deoxycytidine triphosphate deaminase	dcd	2	159.6	129.3	-0.29	957.5	776.01	-30.2	0.19	1
RVBD_0322	Rv0322	nucleotide sugar dehydrogenase	udgA	14	22.3	23.9	0.08	936.4	1003.01	1.6	0.83	1
RVBD_0323c	Rv0323c	hypothetical protein	Rv0323c	7	43.5	48	0.13	913	1008.71	4.6	0.74	1
RVBD_0324	Rv0324	ArsR family transcriptional regulator	Rv0324	10	31.4	99.5	1.52	942.7	2984.54	68.1	0.25	1
RVBD_0325	Rv0325	hypothetical protein	Rv0325	5	189.3	219.5	0.21	2838.8	3292.92	30.3	0.47	1
RVBD_0326	Rv0326	hypothetical protein	Rv0326	5	42	49.3	0.21	630	738.81	7.3	0.64	1
RVBD_0327c	Rv0327c	cytochrome P450 135A1 cyp135A1	cyp135A1	15	88.6	86.3	-0.04	3985.5	3882.86	-2.3	0.95	1
RVBD_0328	Rv0328	TetR/AcrR family transcriptional regulator	Rv0328	9	32.9	46.3	0.44	887.3	1251.01	13.5	0.23	1
RVBD_0330c	Rv0330c	hypothetical protein	Rv0330c	5	166.9	132.6	-0.32	2503.2	1988.82	-34.3	0.41	1
RVBD_0331	Rv0331	oxidoreductase	Rv0331	12	76.7	74.7	-0.04	2760.7	2688.41	-2	0.92	1
RVBD_0332	Rv0332	hypothetical protein	Rv0332	8	863.6	966.8	0.16	20726.5	23203.3	103.2	0.88	1
RVBD_0333	Rv0333	hypothetical protein	Rv0333	3	80	54	-0.53	719.9	485.8	-26	0.16	1
RVBD_0334	Rv0334	glucose-1-phosphate thymidylyltransferase	rmlA	14	0	1	0.25	0	39.9	1	0.5	1
RVBD_0335c	Rv0335c	PE family protein	PE6	1	0	0	0	0	0	0	1	1
RVBD_0336	Rv0336	hypothetical protein	Rv0336	14	0	0	0	0	0	0	1	1
RVBD_0337c	Rv0337c	aminotransferase	aspC	15	0	0	0	0	0	0	1	1
RVBD_0338c	Rv0338c	oxidoreductase	Rv0338c	25	0.2	0.1	-0.04	15.4	5.3	-0.1	0.53	1
RVBD_0339c	Rv0339c	transcriptional regulator	Rv0339c	19	77	80.3	0.06	4390.4	4577.23	3.3	0.91	1
RVBD_0340	Rv0340	hypothetical protein	Rv0340	3	0	0	0	0	0	0	1	1
RVBD_0342	Rv0342	isoniazid-inducible protein iniA	iniA	20	171	193.5	0.17	10258	11611	22.5	0.79	1
RVBD_0343	Rv0343	isoniazid-inducible protein iniC	iniC	7	94.2	132.4	0.47	1978.1	2780.13	38.2	0.42	1
RVBD_0345	Rv0345	hypothetical protein	Rv0345	5	217.8	356.2	0.7	3266.5	5342.46	138.4	0.55	1
RVBD_0346c	Rv0346c	L-asparagine permease 2	ansP2	20	165.7	194.7	0.23	9939.7	11682.4	29	0.6	1
RVBD_0347	Rv0347	hypothetical protein	Rv0347	12	0	0.1	0.02	0	2.7	0.1	1	1
RVBD_0348	Rv0348	transcriptional regulator	Rv0348	10	11.9	8.3	-0.34	356.2	249.9	-3.5	0.28	1
RVBD_0349	Rv0349	hypothetical protein	Rv0349	7	1377.8	1384.6	0.01	28933	29075.7	6.8	0.99	1
RVBD_0350	Rv0350	chaperone dnaK	dnaK	11	0	0	0	0	0	0	1	1
RVBD_0351	Rv0351	protein grpE	grpE	7	0	0.1	0.04	0	2.7	0.1	1	1
RVBD_0352	Rv0352	chaperone dnaJ 1	dnaJ1	8	1.2	0	-0.31	28.5	0	-1.2	0.43	1
RVBD_0353	Rv0353	MerR family transcriptional regulator, heat	hspR	5	159	71	-1.11	2385.7	1064.61	-88.1	0.37	1
RVBD_0354c	Rv0354c	PPE family protein	PPE7	5	102.4	91.8	-0.15	1536.2	1376.52	-10.6	0.68	1
RVBD_0355c	Rv0355c	PPE family protein	PPE8	109	303.1	325.4	0.1	99117.2	106412	22.3	0.66	1
RVBD_0356c	Rv0356c	hypothetical protein	Rv0356c	6	37.3	44.1	0.21	672	793.1	6.7	0.62	1
RVBD_0357c	Rv0357c	adenylosuccinate synthetase	purA	20	0	0.3	0.08	0	16.7	0.3	0.42	1
RVBD_0358	Rv0358	hypothetical protein	Rv0358	8	0	1.1	0.29	0	27.1	1.1	1	1
RVBD_0359	Rv0359	hypothetical protein	Rv0359	9	249.2	168.2	-0.55	6728.8	4541.44	-81	0.34	1
RVBD_0360c	Rv0360c	hypothetical protein	Rv0360c	7	73.7	91.8	0.3	1547.4	1927.52	18.1	0.48	1
RVBD_0361	Rv0361	hypothetical protein	Rv0361	6	17.5	30.4	0.65	315.2	547.01	12.9	0.94	1
RVBD_0363c	Rv0363c	fructose-bisphosphate aldolase	fba	11	0	0	0	0	0	0	1	1
RVBD_0364	Rv0364	membrane-associated protein	Rv0364	8	0	0	0	0	0	0	1	1
RVBD_0365c	Rv0365c	hypothetical protein	Rv0365c	14	397.9	385.9	-0.04	16710.8	16206	-12	0.83	1
RVBD_0368c	Rv0368c	hypothetical protein	Rv0368c	11	105.6	106.5	0.01	3484	3512.94	0.9	0.93	1
RVBD_0369c	Rv0369c	membrane oxidoreductase	Rv0369c	4	10.3	4.8	-0.64	123.4	57.6	-5.5	0.31	1
RVBD_0370c	Rv0370c	oxidoreductase	Rv0370c	14	30.3	19.2	-0.55	1272.5	805.41	-11.1	0.72	1
RVBD_0371c	Rv0371c	hypothetical protein	Rv0371c	3	1.8	0	-0.44	16.1	0	-1.8	0.55	1
RVBD_0372c	Rv0372c	xanthine dehydrogenase accessory factor	Rv0372c	5	80.5	81.8	0.02	1208.2	1227.71	1.3	0.94	1
RVBD_0373c	Rv0373c	carbon-monoxide dehydrogenase, large subunit	Rv0373c	31	25.6	28.2	0.12	2384.8	2621.72	2.5	0.54	1
RVBD_0374c	Rv0374c	carbon-monoxide dehydrogenase small subunit	Rv0374c	4	1.7	2.4	0.15	19.9	28.5	0.7	0.84	1
RVBD_0375c	Rv0375c	carbon-monoxide dehydrogenase medium subunit	Rv0375c	6	8.7	5.3	-0.41	156.5	96.1	-3.4	0.37	1
RVBD_0376c	Rv0376c	xanthine dehydrogenase accessory factor	Rv0376c	9	16.1	8.7	-0.63	433.5	233.6	-7.4	0.17	1
RVBD_0377	Rv0377	LysR family transcriptional regulator	Rv0377	6	26.1	9.2	-1.13	469.1	165.1	-16.9	0.25	1
RVBD_0378	Rv0378	hypothetical protein	Rv0378	1	9.2	5.3	-0.46	27.7	16	-3.9	0.61	1
RVBD_0379	Rv0379	preprotein translocase subunit secE2	secE2	1	263.1	113.1	-1.18	789.2	339.4	-149.9	0.23	1
RVBD_0380c	Rv0380c	methyltransferase	Rv0380c	7	11.3	10.3	-0.09	236.7	216.8	-0.9	0.87	1
RVBD_0381c	Rv0381c	hypothetical protein	Rv0381c	13	311.5	315	0.02	12147.5	12284.9	3.5	0.98	1
RVBD_0382c	Rv0382c	orotate phosphoribosyltransferase	pyrE	6	0	0	0	0	0	0	1	1
RVBD_0383c	Rv0383c	hypothetical protein	Rv0383c	5	0.5	3.6	0.64	7.7	54.1	3.1	0.57	1
RVBD_0384c	Rv0384c	chaperone ClpB	clpB	14	8.5	2.1	-0.92	356.8	88.9	-6.4	0.33	1
RVBD_0385	Rv0385	oxidoreductase	Rv0385	15	419.8	502.3	0.26	18890.3	22601.5	82.5	0.47	1
RVBD_0386	Rv0386	LuxR family transcriptional regulator	Rv0386	32	195.2	158.4	-0.29	18735.6	15203.8	-36.8	0.48	1
RVBD_0387c	Rv0387c	PPE family protein	Rv0387c	20	236.3	208.2	-0.18	14177	12490.2	-28.1	0.59	1
RVBD_0389	Rv0389	phosphoribosylglycinamide formyltransferase 2	purT	5	276	213.5	-0.36	4139.3	3201.83	-62.5	0.19	1
RVBD_0390	Rv0390	hypothetical protein	Rv0390	5	390.9	319.7	-0.29	5863	4795.45	-71.2	0.46	1
RVBD_0391	Rv0391	O-succinylhomoserine sulfhydrylase	metZ	17	172.4	247.8	0.51	8789.9	12636.3	75.4	0.52	1
RVBD_0392c	Rv0392c	NADH dehydrogenase	ndhA	12	171.8	183.6	0.09	6186.1	6607.87	11.7	0.84	1
RVBD_0393	Rv0393	hypothetical protein	Rv0393	8	307.4	302.3	-0.02	7377.5	7255.17	-5.1	0.95	1
RVBD_0395	Rv0395	hypothetical protein	Rv0395	6	186	189.5	0.03	3347.5	3411.14	3.5	0.87	1
RVBD_0396	Rv0396	hypothetical protein	Rv0396	3	874.9	852.8	-0.04	7874.1	7674.78	-22.1	0.73	1
RVBD_0397	Rv0397	hypothetical protein	Rv0397	2	619.2	797.3	0.36	3715.5	4783.68	178	0.86	1
RVBD_0397A	Rv0397A	hypothetical protein	Rv0397A	6	47.5	40.8	-0.2	855.5	733.61	-6.8	0.45	1
RVBD_0399c	Rv0399c	lipoprotein LpqK	lpqK	21	72.4	75.1	0.05	4559.6	4733.13	2.8	0.99	1
RVBD_0401	Rv0401	hypothetical protein	Rv0401	3	142.4	101.6	-0.47	1281.6	914.21	-40.8	0.37	1
RVBD_0402c	Rv0402c	transmembrane transporter mmpL1	mmpL1	39	146.6	143.7	-0.03	17152.8	16815.7	-2.9	0.92	1
RVBD_0403c	Rv0403c	membrane protein mmpS1	mmpS1	6	161.5	121.2	-0.4	2906.1	2182.42	-40.2	0.44	1
RVBD_0404	Rv0404	fatty-acid-CoA ligase FadD30	fadD30	63	82.5	69.6	-0.23	15584	13155.4	-12.9	0.74	1
RVBD_0405	Rv0405	polyketide synthase 12	pks6	72	138.3	115.3	-0.25	29881.6	24914.4	-23	0.5	1
RVBD_0408	Rv0408	phosphate acetyltransferase	pta	32	163.5	181	0.14	15696.2	17374.3	17.5	0.86	1
RVBD_0409	Rv0409	acetate kinase	ackA	12	41.4	46.2	0.14	1488.9	1662.52	4.8	0.55	1
RVBD_0410c	Rv0410c	serine/threonine protein kinase	pknG	23	0.2	0.2	0	13.4	13	0	1	1
RVBD_0411c	Rv0411c	polar amino acid transporter substrate-binding	glnH	8	0	0	0	0	0	0	1	1
RVBD_0412c	Rv0412c	hypothetical protein	Rv0412c	17	0.8	0.4	-0.11	40.2	18	-0.4	0.32	1
RVBD_0413	Rv0413	7,8-dihydro-8-oxoguanine-triphosphatase	mutT3	4	115.8	195.1	0.73	1389.4	2340.92	79.3	0.6	1
RVBD_0414c	Rv0414c	thiamine-phosphate pyrophosphorylase	thiE	6	0	0	0	0	0	0	1	1
RVBD_0415	Rv0415	glycine oxidase ThiO	thiO	9	0	0	0	0	0	0	1	1
RVBD_0416	Rv0416	thiamine biosynthesis protein ThiS	thiS	2	0	0	0	0	0	0	1	1
RVBD_0417	Rv0417	thiazole synthase	thiG	11	0	0	0	0	0	0	1	1
RVBD_0418	Rv0418	aminopeptidase	lpqL	19	86.5	66.5	-0.36	4931.3	3793.33	-20	0.5	1
RVBD_0420c	Rv0420c	transmembrane protein	Rv0420c	7	132	109.3	-0.26	2772.8	2295.72	-22.7	0.4	1
RVBD_0421c	Rv0421c	hypothetical protein	Rv0421c	5	8.4	9.6	0.12	126.7	144.3	1.2	0.97	1
RVBD_0422c	Rv0422c	hydroxymethylpyrimidine/phosphomethylpyrimidine	thiD	8	0	0	0	0	0	0	1	1
RVBD_0423c	Rv0423c	phosphomethylpyrimidine synthase	thiC	13	0.2	0.2	0	8.5	8	0	1	1
RVBD_0425c	Rv0425c	HAD ATPase, P-type, family IC	ctpH	22	167	155.8	-0.1	11023	10283.1	-11.2	0.72	1
RVBD_0426c	Rv0426c	transmembrane protein	Rv0426c	2	212.7	166.1	-0.35	1276	996.61	-46.6	0.35	1
RVBD_0427c	Rv0427c	exodeoxyribonuclease III (xth)	xthA	13	131.6	128.3	-0.03	5131.4	5003.84	-3.3	0.87	1
RVBD_0428c	Rv0428c	hypothetical protein	Rv0428c	10	83.9	64	-0.37	2518	1919.22	-20	0.58	1
RVBD_0429c	Rv0429c	peptide deformylase	def	7	0	0	0	0	0	0	1	1
RVBD_0430	Rv0430	hypothetical protein	Rv0430	3	0	0	0	0	0	0	1	1
RVBD_0432	Rv0432	superoxide dismutase	sodC	11	139.3	115.3	-0.26	4596.2	3804.82	-24	0.68	1
RVBD_0433	Rv0433	carboxylate-amine ligase	Rv0433	14	319.1	385.6	0.27	13402	16196.1	66.5	0.37	1
RVBD_0434	Rv0434	hypothetical protein	Rv0434	10	131.1	202.6	0.61	3934.1	6077.64	71.5	0.44	1
RVBD_0435c	Rv0435c	transitional endoplasmic reticulum ATPase	Rv0435c	16	108.1	119.4	0.14	5190.2	5729.05	11.2	0.75	1
RVBD_0438c	Rv0438c	molybdopterin molybdenumtransferase 2	moeA2	11	72.6	69.2	-0.07	2397.3	2283.92	-3.4	0.84	1
RVBD_0439c	Rv0439c	oxidoreductase	Rv0439c	14	131.7	118.2	-0.15	5530.4	4962.96	-13.5	0.87	1
RVBD_0440	Rv0440	chaperonin 1	groEL2	10	0	0.3	0.08	0	9	0.3	1	1
RVBD_0441c	Rv0441c	hypothetical protein	Rv0441c	5	56.2	34.7	-0.62	843.6	520.8	-21.5	0.23	1
RVBD_0442c	Rv0442c	PPE family protein	PPE10	13	110	68.2	-0.65	4291.7	2658.51	-41.9	0.38	1
RVBD_0443	Rv0443	hypothetical protein	Rv0443	11	416.7	309.1	-0.42	13749.8	10199.7	-107.6	0.27	1
RVBD_0445c	Rv0445c	RNA polymerase sigma factor sigK	sigK	7	424.2	491.6	0.21	8908.3	10322.8	67.4	0.6	1
RVBD_0446c	Rv0446c	hypothetical protein	Rv0446c	13	127.5	95.6	-0.4	4970.8	3727.03	-31.9	0.69	1
RVBD_0447c	Rv0447c	cyclopropane-fatty-acyl-phospholipid synthase	ufaA1	21	314.3	313.6	0	19803.4	19755.1	-0.8	0.99	1
RVBD_0448c	Rv0448c	hypothetical protein	Rv0448c	12	610.6	494.2	-0.3	21981.6	17791.6	-116.4	0.23	1
RVBD_0449c	Rv0449c	hypothetical protein	Rv0449c	18	238.4	215	-0.15	12874.4	11609.6	-23.4	0.49	1
RVBD_0451c	Rv0451c	membrane protein mmpS4	mmpS4	14	44	42.1	-0.06	1846	1767.41	-1.9	0.92	1
RVBD_0452	Rv0452	hypothetical protein	Rv0452	5	573.5	317.1	-0.84	8602.8	4756.95	-256.4	0.91	1
RVBD_0453	Rv0453	PPE family protein	PPE11	16	292.6	260.8	-0.16	14045.8	12516	-31.9	0.24	1
RVBD_0454	Rv0454	hypothetical protein	Rv0454	4	356.7	383.4	0.1	4279.9	4600.35	26.7	0.64	1
RVBD_0454Ac	Rv0454Ac	hypothetical protein	#N/A	6	119.7	57.6	-0.99	2154.5	1036.61	-62.1	0.51	1
RVBD_0455c	Rv0455c	hypothetical protein	Rv0455c	9	0	0.3	0.08	0	7.7	0.3	1	1
RVBD_0456A	Rv0456A	toxin	mazF1	4	192	158	-0.27	2304.2	1895.52	-34.1	0.76	1
RVBD_0456Bc	Rv0456Bc	antitoxin	#N/A	4	821.7	797.6	-0.04	9860.6	9571.19	-24.1	0.89	1
RVBD_0456c	Rv0456c	enoyl-CoA hydratase	echA2	8	452.3	574.3	0.34	10854.9	13783.7	122	0.79	1
RVBD_0457c	Rv0457c	prolyl oligopeptidase	Rv0457c	26	204.7	229.2	0.16	15968.1	17875.9	24.5	0.96	1
RVBD_0458	Rv0458	aldehyde dehydrogenase	Rv0458	11	323	237.4	-0.44	10658.6	7833.84	-85.6	0.24	1
RVBD_0459	Rv0459	hypothetical protein	Rv0459	3	161.1	141.7	-0.18	1449.5	1274.9	-19.4	0.7	1
RVBD_0461	Rv0461	hypothetical protein	Rv0461	10	590.5	721.1	0.29	17716.2	21632.3	130.5	0.47	1
RVBD_0462	Rv0462	dihydrolipoyl dehydrogenase	lpdC	22	0	0.2	0.05	0	11.7	0.2	0.58	1
RVBD_0463	Rv0463	hypothetical protein	Rv0463	2	347.1	159.2	-1.1	2082.9	955.31	-187.9	0.35	1
RVBD_0467	Rv0467	isocitrate lyase	icl1	11	26.6	18.5	-0.42	876.9	611.11	-8.1	0.65	1
RVBD_0468	Rv0468	3-hydroxybutyryl-CoA dehydrogenase	fadB2	6	51	45.5	-0.15	917.4	819.31	-5.4	0.65	1
RVBD_0470A	Rv0470A	hypothetical protein	Rv0470A	8	306.5	339.5	0.15	7357.2	8148.55	33	0.77	1
RVBD_0470c	Rv0470c	cyclopropane mycolic acid synthase 3	pcaA	7	161.6	176.2	0.12	3392.7	3700.95	14.7	0.9	1
RVBD_0471c	Rv0471c	hypothetical protein	Rv0471c	10	411.8	476.1	0.21	12352.7	14282.8	64.3	0.74	1
RVBD_0473	Rv0473	hypothetical protein	Rv0473	11	182.4	171.1	-0.09	6018.6	5645.06	-11.3	0.98	1
RVBD_0474	Rv0474	transcriptional regulator	Rv0474	4	361.4	278.7	-0.37	4337	3344.05	-82.7	0.55	1
RVBD_0475	Rv0475	heparin-binding hemagglutinin	hbhA	9	277.9	389	0.48	7503	10503.2	111.1	0.75	1
RVBD_0476	Rv0476	hypothetical protein	Rv0476	5	175.5	202	0.2	2632	3029.33	26.5	0.68	1
RVBD_0477	Rv0477	hypothetical protein	Rv0477	5	758.7	751.5	-0.01	11380.9	11272.4	-7.2	0.97	1
RVBD_0478	Rv0478	deoxyribose-phosphate aldolase	deoC	2	274.1	206.6	-0.4	1644.3	1239.51	-67.5	0.62	1
RVBD_0479c	Rv0479c	hypothetical protein	Rv0479c	10	0	0.3	0.08	0	9	0.3	1	1
RVBD_0480c	Rv0480c	hypothetical protein	Rv0480c	13	85.2	196.9	1.16	3321	7679.6	111.8	0.89	1
RVBD_0481c	Rv0481c	hypothetical protein	Rv0481c	8	277.6	267.9	-0.05	6661.6	6429.44	-9.7	0.9	1
RVBD_0482	Rv0482	UDP-N-acetylenolpyruvoylglucosamine reductase	murB	7	0	2.1	0.51	0	44.2	2.1	0.49	1
RVBD_0484c	Rv0484c	oxidoreductase	Rv0484c	6	327.1	308.6	-0.08	5887.5	5553.95	-18.5	0.77	1
RVBD_0485	Rv0485	transcriptional regulator	Rv0485	13	558.4	631.2	0.18	21779.4	24617	72.8	0.57	1
RVBD_0486	Rv0486	D-inositol-3-phosphate glycosyltransferase	mshA	9	136	267.9	0.95	3671.5	7233.92	131.9	0.43	1
RVBD_0487	Rv0487	hypothetical protein	Rv0487	7	640.2	828.6	0.37	13443.4	17400.4	188.4	0.61	1
RVBD_0488	Rv0488	L-lysine exporter	Rv0488	9	125.8	101	-0.3	3397.3	2728.02	-24.8	0.48	1
RVBD_0489	Rv0489	2,3-bisphosphoglycerate-dependent	gpm1	8	0	0	0	0	0	0	1	1
RVBD_0490	Rv0490	sensor-like histidine kinase senX3	senX3	12	142.1	147.7	0.05	5116	5315.85	5.6	0.84	1
RVBD_0491	Rv0491	sensory transduction protein regX3	regX3	4	606.2	429.9	-0.49	7274.7	5159.24	-176.3	0.26	1
RVBD_0492A	Rv0492A	hypothetical protein	Rv0492A	4	159.2	124.9	-0.34	1910.2	1499.02	-34.3	0.46	1
RVBD_0492c	Rv0492c	oxidoreductase	Rv0492c	9	179.9	261.9	0.53	4856.3	7072.09	82.1	0.8	1
RVBD_0493c	Rv0493c	hypothetical protein	Rv0493c	11	397	404.9	0.03	13099.8	13360.1	7.9	0.97	1
RVBD_0495c	Rv0495c	hypothetical protein	Rv0495c	8	3.3	1.2	-0.43	80.3	28.8	-2.1	0.23	1
RVBD_0496	Rv0496	exopolyphosphatase	Rv0496	6	166.3	139.8	-0.24	2993.3	2516.03	-26.5	0.73	1
RVBD_0498	Rv0498	hypothetical protein	Rv0498	9	411.8	569.3	0.46	11119.3	15370.4	157.4	0.44	1
RVBD_0499	Rv0499	hypothetical protein	Rv0499	3	24.6	15.9	-0.5	221.7	143.3	-8.7	0.48	1
RVBD_0500	Rv0500	pyrroline-5-carboxylate reductase	proC	8	0	0	0	0	0	0	1	1
RVBD_0500A	Rv0500A	excisionase family DNA binding domain-containing	Rv0500A	1	12.9	6	-0.71	38.8	18	-6.9	0.72	1
RVBD_0501	Rv0501	UDP-glucose 4-epimerase	galE2	14	237.4	178.1	-0.4	9970.6	7481.68	-59.3	0.74	1
RVBD_0502	Rv0502	hypothetical protein	Rv0502	12	187.5	220.4	0.23	6749.5	7934.28	32.9	0.32	1
RVBD_0504c	Rv0504c	hypothetical protein	Rv0504c	6	0	2	0.49	0	36.1	2	1	1
RVBD_0505c	Rv0505c	HAD hydrolase, family IB	serB1	11	0	0.4	0.11	0	13.3	0.4	1	1
RVBD_0506	Rv0506	membrane protein mmpS2	mmpS2	5	773.3	646.2	-0.26	11599.4	9692.84	-127.1	0.68	1
RVBD_0507	Rv0507	transmembrane transporter mmpL2	mmpL2	61	192.6	183.7	-0.07	35245.5	33611.6	-8.9	0.78	1
RVBD_0508	Rv0508	hypothetical protein	Rv0508	1	172.7	164.5	-0.07	518	493.41	-8.2	0.95	1
RVBD_0509	Rv0509	glutamyl-tRNA reductase	hemA	13	0	0.4	0.11	0	15.5	0.4	1	1
RVBD_0510	Rv0510	porphobilinogen deaminase	hemC	9	0	0	0	0	0	0	1	1
RVBD_0511	Rv0511	uroporphyrinogen III methyltransferase/synthase	hemD	11	0	0.1	0.02	0	2.7	0.1	1	1
RVBD_0512	Rv0512	delta-aminolevulinic acid dehydratase	hemB	12	0	1.2	0.31	0	42.9	1.2	0.21	1
RVBD_0513	Rv0513	hypothetical protein	Rv0513	6	468.2	640.7	0.45	8428	11532.2	172.5	0.41	1
RVBD_0514	Rv0514	transmembrane protein	Rv0514	1	221.3	327.4	0.55	664	982.21	106.1	0.41	1
RVBD_0515	Rv0515	hypothetical protein	Rv0515	14	0	0	0	0	0	0	1	1
RVBD_0517	Rv0517	membrane acyltransferase	Rv0517	15	521.8	656.6	0.33	23478.8	29547.3	134.9	0.37	1
RVBD_0518	Rv0518	hypothetical protein	Rv0518	9	299.2	218.6	-0.44	8078.5	5902.15	-80.6	0.28	1
RVBD_0519c	Rv0519c	hypothetical protein	Rv0519c	8	136.4	116.1	-0.22	3272.9	2787.31	-20.2	0.73	1
RVBD_0521	Rv0521	methyltransferase	Rv0521	3	241.8	97	-1.27	2176.5	873.21	-144.8	0.31	1
RVBD_0522	Rv0522	GABA permease	gabP	15	120.5	135.2	0.16	5424.6	6082.85	14.6	0.41	1
RVBD_0523c	Rv0523c	deazaflavin-dependent nitroreductase	Rv0523c	6	120.7	121.6	0.01	2172.5	2189.02	0.9	1	1
RVBD_0524	Rv0524	glutamate-1-semialdehyde 2,1-aminomutase	hemL	16	0	0	0	0	0	0	1	1
RVBD_0525	Rv0525	phosphoglycerate mutase	Rv0525	6	0	0	0	0	0	0	1	1
RVBD_0526	Rv0526	thioredoxin	Rv0526	6	0	0.1	0.04	0	2.7	0.1	1	1
RVBD_0527	Rv0527	cytochrome c-type biogenesis protein	ccdA	5	0	0	0	0	0	0	1	1
RVBD_0528	Rv0528	cytochrome c biogenesis protein	Rv0528	13	0	0	0	0	0	0	1	1
RVBD_0529	Rv0529	cytochrome c-type biogenesis protein CcsB	ccsA	10	0	1.2	0.31	0	35.7	1.2	0.19	1
RVBD_0530	Rv0530	hypothetical protein	Rv0530	15	142.3	109.2	-0.37	6401.4	4912.72	-33.1	0.45	1
RVBD_0531	Rv0531	hypothetical protein	Rv0531	2	0.8	0	-0.21	4.8	0	-0.8	1	1
RVBD_0532	Rv0532	hypothetical protein	PE_PGRS6	9	56	53	-0.07	1511.9	1431.01	-3	0.82	1
RVBD_0533c	Rv0533c	3-oxoacyl-ACP synthase	fabH	9	224.5	241.7	0.1	6060.8	6525.21	17.2	1	1
RVBD_0534c	Rv0534c	1,4-dihydroxy-2-naphthoate	menA	9	0.4	0	-0.1	9.5	0	-0.4	1	1
RVBD_0535	Rv0535	methylthioadenosine phosphorylase	pnp	8	132.3	113.4	-0.21	3175	2720.93	-18.9	0.69	1
RVBD_0536	Rv0536	UDP-glucose 4-epimerase	galE3	10	26.1	23.3	-0.13	783.5	700.31	-2.8	0.74	1
RVBD_0537c	Rv0537c	membrane protein	Rv0537c	14	124.1	119.2	-0.06	5212.2	5005.73	-4.9	0.93	1
RVBD_0539	Rv0539	glycosyl transferase family protein	Rv0539	3	24.2	16.2	-0.47	218	145.5	-8.1	0.64	1
RVBD_0540	Rv0540	hypothetical protein	Rv0540	7	12.6	20.3	0.52	265.3	425.7	7.6	0.23	1
RVBD_0541c	Rv0541c	hypothetical protein	Rv0541c	10	0	0.3	0.08	0	9	0.3	1	1
RVBD_0542c	Rv0542c	O-succinylbenzoic acid--CoA ligase	menE	12	0	0.3	0.07	0	9	0.3	1	1
RVBD_0543c	Rv0543c	hypothetical protein	Rv0543c	0	0	0	0	0	0	0	1	1
RVBD_0544c	Rv0544c	hypothetical protein	Rv0544c	5	309.4	274.1	-0.17	4640.4	4111.23	-35.3	0.61	1
RVBD_0545c	Rv0545c	PiT family inorganic phosphate transporter	pitA	10	171.7	159.6	-0.1	5150.8	4789.14	-12.1	0.78	1
RVBD_0546c	Rv0546c	lactoylglutathione lyase	Rv0546c	3	116.8	128	0.13	1051.2	1151.81	11.2	0.78	1
RVBD_0547c	Rv0547c	oxidoreductase	Rv0547c	10	119.4	138.5	0.21	3582.9	4154.84	19.1	0.4	1
RVBD_0548c	Rv0548c	1,4-Dihydroxy-2-naphthoyl-CoA synthase	menB	9	0	0.3	0.08	0	8	0.3	1	1
RVBD_0549c	Rv0549c	toxin	vapC3	2	145.5	140.4	-0.05	872.7	842.41	-5	1	1
RVBD_0550c	Rv0550c	antitoxin	vapB3	1	356.6	354.3	-0.01	1069.7	1062.81	-2.3	1	1
RVBD_0551c	Rv0551c	fatty-acyl-CoA synthase	fadD8	23	94.5	92.8	-0.02	6519	6403.56	-1.7	0.92	1
RVBD_0552	Rv0552	hypothetical protein	Rv0552	13	69.8	74.1	0.08	2720.4	2891.72	4.4	0.74	1
RVBD_0553	Rv0553	O-succinylbenzoate synthase	menC	6	0	0	0	0	0	0	1	1
RVBD_0555	Rv0555	2-succinyl-5-enolpyruvyl-6-hydroxy-3-	menD	11	0	0	0	0	0	0	1	1
RVBD_0556	Rv0556	hypothetical protein	Rv0556	11	0	0	0	0	0	0	1	1
RVBD_0557	Rv0557	GDP-mannose-dependent alpha-mannosyltransferase	mgtA	10	119.5	79.5	-0.56	3586.4	2385.12	-40	0.48	1
RVBD_0558	Rv0558	menaquinone biosynthesis methyltransferase ubiE	menH	12	0	0.4	0.1	0	13	0.4	0.53	1
RVBD_0559c	Rv0559c	hypothetical protein	Rv0559c	5	781.7	729.1	-0.1	11725.4	10936.2	-52.6	0.73	1
RVBD_0560c	Rv0560c	methyltransferase	Rv0560c	8	145.9	45.2	-1.59	3500.5	1084.41	-100.7	0.33	1
RVBD_0562	Rv0562	heptaprenyl diphosphate synthase	grcC1	10	0	1.3	0.34	0	39.3	1.3	0.47	1
RVBD_0564c	Rv0564c	glycerol-3-phosphate dehydrogenase [NAD(P)+]	gpdA1	8	235.8	159.1	-0.55	5659.1	3817.33	-76.7	0.24	1
RVBD_0565c	Rv0565c	monooxygenase	Rv0565c	28	171.5	216.5	0.33	14407.5	18187.3	45	0.4	1
RVBD_0567	Rv0567	methyltransferase	Rv0567	13	90.8	89.8	-0.02	3541.9	3500.43	-1.1	0.97	1
RVBD_0569	Rv0569	hypothetical protein	Rv0569	3	208.8	269.3	0.36	1879.1	2424.03	60.5	0.22	1
RVBD_0570	Rv0570	ribonucleoside-diphosphate reductase nrdZ	nrdZ	24	86.8	85.3	-0.02	6248	6144.46	-1.4	0.97	1
RVBD_0571Ac	Rv0571Ac	hypothetical protein	#N/A	1	25.9	11.6	-0.9	77.7	34.7	-14.3	0.66	1
RVBD_0571c	Rv0571c	hypothetical protein	Rv0571c	10	33.7	37.9	0.15	1009.7	1137.21	4.3	0.73	1
RVBD_0572c	Rv0572c	hypothetical protein	Rv0572c	5	970.4	719	-0.43	14556.2	10784.7	-251.4	0.25	1
RVBD_0575c	Rv0575c	oxidoreductase	Rv0575c	7	479.8	392.6	-0.29	10075.3	8244.71	-87.2	0.37	1
RVBD_0576	Rv0576	ArsR family transcriptional regulator	Rv0576	11	233.5	232	-0.01	7705.6	7656.61	-1.5	0.99	1
RVBD_0577	Rv0577	antigen Cfp30B	TB27.3	11	248.4	208.1	-0.25	8195.8	6868.26	-40.2	0.53	1
RVBD_0578c	Rv0578c	PE-PGRS family protein	PE_PGRS7	7	17	17.8	0.05	357.6	373.3	0.7	0.91	1
RVBD_0579	Rv0579	hypothetical protein	Rv0579	7	46.2	30.5	-0.53	970.4	639.5	-15.8	0.18	1
RVBD_0580c	Rv0580c	hypothetical protein	Rv0580c	7	6.9	5.6	-0.17	145.5	117.5	-1.3	0.59	1
RVBD_0581	Rv0581	antitoxin	vapB26	4	84.8	105.9	0.3	1017.6	1270.81	21.1	0.16	1
RVBD_0582	Rv0582	toxin	vapC26	8	26.7	30.7	0.17	641.6	737.21	4	0.87	1
RVBD_0583c	Rv0583c	lipoprotein LpqN	lpqN	6	232.8	181.6	-0.35	4190.8	3268.32	-51.2	0.24	1
RVBD_0584	Rv0584	hypothetical protein	Rv0584	45	143.8	117.6	-0.28	19409.1	15873	-26.2	0.44	1
RVBD_0585c	Rv0585c	hypothetical protein	Rv0585c	26	140.6	161	0.19	10968.9	12558.7	20.4	0.62	1
RVBD_0586	Rv0586	GntR family transcriptional regulator	mce2R	6	59.3	106.8	0.8	1067.3	1922.62	47.5	0.29	1
RVBD_0587	Rv0587	ABC transporter permease	yrbE2A	9	57	54.4	-0.06	1539.9	1468.22	-2.7	0.88	1
RVBD_0588	Rv0588	ABC transporter permease	yrbE2B	8	180.9	162.1	-0.15	4342.2	3889.9	-18.8	0.45	1
RVBD_0589	Rv0589	virulence factor Mce family protein	mce2A	17	205.4	226.4	0.14	10474	11546.9	21	0.93	1
RVBD_0590	Rv0590	virulence factor Mce family protein	mce2B	7	182	136.6	-0.4	3821	2868.3	-45.4	0.62	1
RVBD_0590A	Rv0590A	ABC transporter substrate-binding protein	Rv0590A	7	176.4	156.5	-0.17	3703.7	3285.54	-19.9	0.6	1
RVBD_0592	Rv0592	virulence factor Mce family protein	mce2D	22	143.9	149.5	0.05	9499.3	9867.69	5.6	0.95	1
RVBD_0593	Rv0593	virulence factor Mce family protein	lprL	12	70.5	64.3	-0.12	2538.5	2313.62	-6.2	0.56	1
RVBD_0594	Rv0594	virulence factor Mce family protein	mce2F	20	245.3	252.7	0.04	14716.2	15162	7.4	0.85	1
RVBD_0595c	Rv0595c	toxin	vapC4	6	1199.9	1279.9	0.09	21598.3	23038.2	80	0.84	1
RVBD_0596c	Rv0596c	antitoxin	vapB4	2	0	7.3	1.3	0	43.8	7.3	0.32	1
RVBD_0597A	Rv0597A	hypothetical protein	#N/A	2	42.2	37.6	-0.15	253	225.7	-4.5	0.91	1
RVBD_0597c	Rv0597c	ATPase AAA+ superfamily protein	Rv0597c	8	318.1	326	0.03	7634.2	7822.95	7.9	0.94	1
RVBD_0598c	Rv0598c	toxin	vapC27	5	64.1	43.1	-0.52	962.1	646.2	-21.1	0.38	1
RVBD_0599c	Rv0599c	antitoxin	vapB27	4	45.7	40.1	-0.17	549	481.01	-5.7	0.78	1
RVBD_0600c	Rv0600c	sensor histidine kinase component HK1	Rv0600c	1	25	23.4	-0.08	75.1	70.2	-1.6	0.82	1
RVBD_0601c	Rv0601c	sensor histidine kinase component HK2	Rv0601c	4	22.3	32	0.44	267.7	383.7	9.7	0.43	1
RVBD_0602c	Rv0602c	transcriptional regulatory protein tcrA	tcrA	9	71	64.3	-0.13	1917.6	1735.11	-6.8	0.46	1
RVBD_0603	Rv0603	hypothetical protein	Rv0603	1	18.2	9.5	-0.68	54.6	28.4	-8.7	0.35	1
RVBD_0604	Rv0604	lipoprotein LpqO	lpqO	2	35.8	27.9	-0.31	214.7	167.5	-7.9	0.54	1
RVBD_0606	Rv0606	transposase	Rv0606	6	63.4	211.5	1.66	1141.6	3807.8	148.1	0.59	1
RVBD_0607	Rv0607	hypothetical protein	Rv0607	1	82.7	61.2	-0.41	248.2	183.6	-21.5	0.64	1
RVBD_0608	Rv0608	antitoxin	vapB28	0	0	0	0	0	0	0	1	1
RVBD_0609	Rv0609	toxin	vapC28	6	31.4	27.4	-0.17	566.1	494	-4	0.68	1
RVBD_0609A	Rv0609A	hypothetical protein	Rv0609A	2	4.6	4.6	-0.01	27.7	27.4	0	0.97	1
RVBD_0609Bc	Rv0609Bc	hypothetical protein	#N/A	2	78.2	95.6	0.27	469.5	573.8	17.4	0.78	1
RVBD_0611c	Rv0611c	hypothetical protein	Rv0611c	8	462.4	372	-0.31	11098.2	8927.82	-90.4	0.39	1
RVBD_0613c	Rv0613c	hypothetical protein	Rv0613c	12	141.2	141.9	0.01	5082.7	5107.83	0.7	0.99	1
RVBD_0615	Rv0615	membrane protein	Rv0615	3	57.3	79.5	0.44	515.4	715.41	22.2	0.32	1
RVBD_0616A	Rv0616A	antitoxin	vapB29	2	12.2	8.9	-0.31	73.1	53.4	-3.3	0.73	1
RVBD_0617	Rv0617	toxin	vapC29	1	42.9	62.7	0.5	128.7	188	19.8	0.6	1
RVBD_0618	Rv0618	galactose-1-phosphate uridylyltransferase	galTa	5	154.8	90.2	-0.75	2321.4	1353	-64.6	0.5	1
RVBD_0619	Rv0619	galactose-1-phosphate uridylyltransferase	galTb	7	36	28.2	-0.3	756.6	592.61	-7.8	0.46	1
RVBD_0621	Rv0621	membrane protein	Rv0621	7	165.6	128.8	-0.35	3476.8	2705.83	-36.7	0.82	1
RVBD_0622	Rv0622	membrane protein	Rv0622	9	92.7	111.1	0.25	2503.4	2999.03	18.4	0.74	1
RVBD_0623	Rv0623	antitoxin	vapB30	0	0	0	0	0	0	0	1	1
RVBD_0624	Rv0624	toxin	vapC30	6	56.1	93.4	0.69	1009.6	1681.62	37.3	0.42	1
RVBD_0625c	Rv0625c	TVP38/TMEM64 family membrane protein	Rv0625c	6	99	121.4	0.28	1782.4	2185.22	22.4	0.52	1
RVBD_0626	Rv0626	antitoxin	vapB5	4	15.2	25.6	0.59	182.9	306.6	10.3	0.45	1
RVBD_0627	Rv0627	toxin	vapC5	1	0	0	0	0	0	0	1	1
RVBD_0628c	Rv0628c	hypothetical protein	Rv0628c	2	144.4	191.2	0.39	866.5	1147.41	46.8	0.73	1
RVBD_0629c	Rv0629c	exodeoxyribonuclease V subunit alpha	recD	10	18	15.1	-0.19	539	453.1	-2.9	0.58	1
RVBD_0630c	Rv0630c	exodeoxyribonuclease V subunit beta	recB	25	121.3	110.5	-0.13	9097.4	8289.68	-10.8	0.45	1
RVBD_0631c	Rv0631c	exodeoxyribonuclease V subunit gamma	recC	12	73.3	59	-0.29	2640.3	2122.42	-14.4	0.77	1
RVBD_0632c	Rv0632c	enoyl-CoA hydratase	echA3	9	265.7	227.5	-0.22	7172.6	6141.39	-38.2	0.29	1
RVBD_0633c	Rv0633c	hypothetical protein	Rv0633c	12	142.9	101.2	-0.48	5145.5	3644.25	-41.7	0.22	1
RVBD_0634B	Rv0634B	50S ribosomal protein L33	rpmG2	3	0	0.3	0.08	0	2.7	0.3	1	1
RVBD_0634c	Rv0634c	hydroxyacylglutathione hydrolase	Rv0634c	11	162.1	164.9	0.02	5350.3	5440.32	2.7	0.94	1
RVBD_0635	Rv0635	hypothetical protein	hadA	11	0	2.4	0.56	0	78.6	2.4	0.57	1
RVBD_0636	Rv0636	hypothetical protein	hadB	4	0	0	0	0	0	0	1	1
RVBD_0638	Rv0638	Preprotein translocase subunit SecE	secE1	8	0	0	0	0	0	0	1	1
RVBD_0639	Rv0639	transcription antitermination protein nusG	nusG	10	0.4	0.3	-0.02	11.3	9	-0.1	1	1
RVBD_0640	Rv0640	50S ribosomal protein L11	rplK	4	0	1.9	0.47	0	23.2	1.9	1	1
RVBD_0641	Rv0641	50S ribosomal protein L1	rplA	5	0.2	1.4	0.31	2.8	21.3	1.2	1	1
RVBD_0643c	Rv0643c	methoxy mycolic acid synthase MmaA3	mmaA3	16	107	99.7	-0.1	5136.1	4783.23	-7.4	0.72	1
RVBD_0644c	Rv0644c	cyclopropane mycolic acid synthase MmaA2	mmaA2	6	160.5	318.9	0.97	2888.2	5739.42	158.4	0.33	1
RVBD_0645c	Rv0645c	mycolic acid methyltransferase MmaA1	mmaA1	12	476.2	398.4	-0.25	17144.1	14340.6	-77.9	0.28	1
RVBD_0646c	Rv0646c	lipase/esterase lipG	lipG	6	74.8	83.7	0.15	1346.8	1506.42	8.9	0.84	1
RVBD_0648	Rv0648	alpha-mannosidase	Rv0648	27	261.9	262.9	0.01	21216.4	21296.1	1	0.98	1
RVBD_0649	Rv0649	[acyl-carrier-protein] S-malonyltransferase	fabD2	2	97.3	82.4	-0.23	584	494.1	-15	0.52	1
RVBD_0650	Rv0650	glucokinase	Rv0650	3	44.2	44.6	0.01	397.9	401.4	0.4	0.99	1
RVBD_0651	Rv0651	50S ribosomal protein L10	rplJ	5	0	0	0	0	0	0	1	1
RVBD_0652	Rv0652	50S ribosomal protein L7/L12	rplL	0	0	0	0	0	0	0	1	1
RVBD_0654	Rv0654	oxidoreductase	Rv0654	21	403.8	463.4	0.2	25436.3	29193.5	59.6	0.59	1
RVBD_0656c	Rv0656c	toxin	vapC6	4	237.7	201.2	-0.24	2852.5	2414.41	-36.5	0.53	1
RVBD_0657c	Rv0657c	antitoxin	vapB6	1	551.5	215.8	-1.33	1654.4	647.5	-335.6	0.3	1
RVBD_0658c	Rv0658c	hypothetical protein	Rv0658c	9	317.4	284.5	-0.16	8570	7681.97	-32.9	0.81	1
RVBD_0659c	Rv0659c	toxin	mazF2	3	107.4	86.1	-0.3	966.7	775.11	-21.3	0.4	1
RVBD_0660c	Rv0660c	antitoxin	mazE2	2	158.5	136.8	-0.21	951.3	820.51	-21.8	0.77	1
RVBD_0661c	Rv0661c	toxin	vapC7	3	37.1	37.8	0.02	334	340.6	0.7	0.99	1
RVBD_0662c	Rv0662c	antitoxin	vapB7	2	214.2	132	-0.68	1285.5	792.21	-82.2	0.2	1
RVBD_0663	Rv0663	arylsulfatase	atsD	31	86.4	59	-0.51	8037.6	5485.46	-27.4	0.66	1
RVBD_0664	Rv0664	antitoxin	vapB8	1	4.4	1.8	-0.48	13.3	5.3	-2.7	0.67	1
RVBD_0665	Rv0665	toxin	vapC8	4	60.3	48.5	-0.29	723.2	581.5	-11.8	0.34	1
RVBD_0666	Rv0666	hypothetical protein	Rv0666	0	0	0	0	0	0	0	1	1
RVBD_0666A	Rv0666A	hypothetical protein	#N/A	4	0.6	0	-0.17	7.6	0	-0.6	0.47	1
RVBD_0668	Rv0668	DNA-directed RNA polymerase subunit beta'	rpoC	26	0	0	-0.01	2.8	0	0	1	1
RVBD_0668Ac	Rv0668Ac	hypothetical protein	#N/A	2	250.2	124.6	-0.98	1501.3	747.41	-125.6	0.36	1
RVBD_0669c	Rv0669c	hydrolase	Rv0669c	24	165.7	143.3	-0.2	11930.2	10315.8	-22.4	0.77	1
RVBD_0670	Rv0670	apurinic endonuclease	end	5	380.1	322.4	-0.23	5701.2	4836.04	-57.7	0.56	1
RVBD_0671	Rv0671	polyhydroxybutyrate depolymerase	lpqP	11	82.3	100.2	0.27	2714.4	3306.83	18	0.35	1
RVBD_0672	Rv0672	acyl-CoA dehydrogenase	fadE8	21	133.4	86.2	-0.6	8401.6	5433.26	-47.1	0.45	1
RVBD_0673	Rv0673	enoyl-CoA hydratase	echA4	7	170.3	165.8	-0.04	3577.2	3482.84	-4.5	0.98	1
RVBD_0674	Rv0674	phenylacetic acid degradation operon negative	Rv0674	3	8.4	2.2	-0.89	75.3	19.7	-6.2	0.17	1
RVBD_0675	Rv0675	enoyl-CoA hydratase	echA5	2	1.6	5.7	0.7	9.5	34	4.1	0.42	1
RVBD_0679c	Rv0679c	hypothetical protein	Rv0679c	4	58.8	45.2	-0.35	705.1	542	-13.6	0.41	1
RVBD_0680c	Rv0680c	hypothetical protein	Rv0680c	3	218.7	109.5	-0.97	1968.7	985.21	-109.3	0.42	1
RVBD_0681	Rv0681	hypothetical protein	Rv0681	10	164.6	112.4	-0.53	4938	3372.54	-52.2	0.24	1
RVBD_0682	Rv0682	30S ribosomal protein S12	rpsL	5	0	0.5	0.14	0	7.7	0.5	1	1
RVBD_0683	Rv0683	30S ribosomal protein S7	rpsG	4	0.4	0.8	0.09	4.8	9	0.4	1	1
RVBD_0684	Rv0684	elongation factor G	fusA1	23	0.2	0.3	0.02	15.4	19.4	0.1	0.76	1
RVBD_0685	Rv0685	elongation factor Tu	tuf	9	0	0.6	0.17	0	17	0.6	0.54	1
RVBD_0686	Rv0686	membrane protein	Rv0686	8	746.9	739.9	-0.01	17925.7	17757.4	-7	0.94	1
RVBD_0687	Rv0687	SDR family oxidoreductase	Rv0687	9	56.3	61.9	0.13	1519.7	1671.71	5.6	0.71	1
RVBD_0688	Rv0688	oxidoreductase	Rv0688	9	41.7	34.4	-0.24	1125.4	929.91	-7.2	0.51	1
RVBD_0689c	Rv0689c	hypothetical protein	Rv0689c	2	360.8	257.8	-0.48	2164.6	1546.61	-103	0.29	1
RVBD_0690c	Rv0690c	hypothetical protein	Rv0690c	12	81.9	84.5	0.04	2949.9	3042.03	2.6	0.99	1
RVBD_0691A	Rv0691A	mycofactocin	Rv0691A	1	45.3	35.4	-0.31	135.9	106.3	-9.9	0.54	1
RVBD_0691c	Rv0691c	mycofactocin system transcriptional regulator	Rv0691c	9	142.2	178	0.31	3838.5	4805.63	35.8	0.43	1
RVBD_0692	Rv0692	mycofactocin system RPExFGAL protein	Rv0692	4	121.2	62.1	-0.91	1454.4	744.9	-59.1	0.46	1
RVBD_0693	Rv0693	radical SAM peptide maturase, mycofactocin	pqqE	13	63.8	54.8	-0.2	2489.5	2138.52	-9	0.63	1
RVBD_0694	Rv0694	heme/flavin dehydrogenase, mycofactocin system	lldD1	10	149.5	125.4	-0.24	4484.2	3760.85	-24.1	0.42	1
RVBD_0695	Rv0695	creatinine amidohydrolase, mycofactocin system	Rv0695	9	144.1	119	-0.27	3890.8	3214.25	-25.1	0.74	1
RVBD_0696	Rv0696	mycofactocin system glycosyltransferase	Rv0696	16	130.1	182.2	0.47	6244.8	8746.62	52.1	0.99	1
RVBD_0697	Rv0697	dehydrogenase	Rv0697	16	7.3	8.6	0.15	348.8	412.6	1.3	0.72	1
RVBD_0698	Rv0698	hypothetical protein	Rv0698	6	12.1	8.8	-0.31	218	158.5	-3.3	0.4	1
RVBD_0699	Rv0699	hypothetical protein	Rv0699	2	0	0	0	0	0	0	1	1
RVBD_0700	Rv0700	30S ribosomal protein S10	rpsJ	5	0	0	0	0	0	0	1	1
RVBD_0702	Rv0702	50S ribosomal protein L4	rplD	6	0.3	0.1	-0.05	5.7	2.7	-0.2	1	1
RVBD_0703	Rv0703	50S ribosomal protein L23	rplW	4	0	0.4	0.12	0	5.3	0.4	1	1
RVBD_0704	Rv0704	50S ribosomal protein L2	rplB	12	0	0	0	0	0	0	1	1
RVBD_0705	Rv0705	30S ribosomal protein S19	rpsS	1	0	0	0	0	0	0	1	1
RVBD_0706	Rv0706	50S ribosomal protein L22	rplV	3	0	0	0	0	0	0	1	1
RVBD_0707	Rv0707	30S ribosomal protein S3	rpsC	12	0.1	0.1	0	2.8	2.7	0	1	1
RVBD_0708	Rv0708	50S ribosomal protein L16	rplP	5	0	0.7	0.19	0	10.7	0.7	0.61	1
RVBD_0709	Rv0709	50S ribosomal protein L29	rpmC	3	0	0	0	0	0	0	1	1
RVBD_0710	Rv0710	30S ribosomal protein S17	rpsQ	9	0	0	0	0	0	0	1	1
RVBD_0712	Rv0712	hypothetical protein	Rv0712	14	156.3	106	-0.54	6565.9	4450.74	-50.4	0.2	1
RVBD_0713	Rv0713	hypothetical protein	Rv0713	13	316.2	254	-0.31	12332.6	9904.41	-62.3	0.25	1
RVBD_0714	Rv0714	50S ribosomal protein L14	rplN	3	0	2	0.49	0	18	2	1	1
RVBD_0715	Rv0715	50S ribosomal protein L24	rplX	3	0	0	0	0	0	0	1	1
RVBD_0716	Rv0716	50S ribosomal protein L5	rplE	3	0	0	0	0	0	0	1	1
RVBD_0717	Rv0717	30S ribosomal protein S14	rpsN1	2	0	1.5	0.38	0	9	1.5	1	1
RVBD_0718	Rv0718	30S ribosomal protein S8	rpsH	7	0	0	0	0	0	0	1	1
RVBD_0719	Rv0719	50S ribosomal protein L6	rplF	7	0	0	0	0	0	0	1	1
RVBD_0720	Rv0720	50S ribosomal protein L18	rplR	1	0	0	0	0	0	0	1	1
RVBD_0721	Rv0721	30S ribosomal protein S5	rpsE	5	0	0.5	0.14	0	7.7	0.5	1	1
RVBD_0722	Rv0722	50S ribosomal protein L30	rpmD	1	0	0	0	0	0	0	1	1
RVBD_0723	Rv0723	50S ribosomal protein L15	rplO	2	0	0	0	0	0	0	1	1
RVBD_0724	Rv0724	signal peptide peptidase SppA, 67K type	sppA	21	342.5	360.4	0.07	21578.9	22703.5	17.9	0.95	1
RVBD_0725c	Rv0725c	hypothetical protein	Rv0725c	10	223.8	195.9	-0.19	6714.7	5876.66	-27.9	0.68	1
RVBD_0726c	Rv0726c	hypothetical protein	Rv0726c	14	260.2	259.4	0	10930.1	10894.9	-0.8	0.98	1
RVBD_0727c	Rv0727c	L-ribulose-5-phosphate 4-epimerase	fucA	9	212.8	193.4	-0.13	5746.6	5222.12	-19.4	0.55	1
RVBD_0728c	Rv0728c	D-3-phosphoglycerate dehydrogenase	serA2	3	3	8.8	0.79	26.7	79.2	5.8	0.23	1
RVBD_0729	Rv0729	xylulokinase	xylB	13	283.1	290.2	0.03	11042.8	11318.5	7.1	0.84	1
RVBD_0730	Rv0730	hypothetical protein	Rv0730	0	0	0	0	0	0	0	1	1
RVBD_0731c	Rv0731c	hypothetical protein	Rv0731c	7	140.4	107	-0.38	2949.1	2247.42	-33.4	0.16	1
RVBD_0733	Rv0733	adenylate kinase	adk	2	0	0	0	0	0	0	1	1
RVBD_0734	Rv0734	methionine aminopeptidase	mapA	5	201.7	179.1	-0.17	3025.1	2687.14	-22.5	0.66	1
RVBD_0735	Rv0735	sigma-70 family RNA polymerase sigma factor	sigL	5	305.4	322.1	0.08	4581.1	4831.35	16.7	0.98	1
RVBD_0736	Rv0736	hypothetical protein	rslA	6	0.3	0	-0.07	4.8	0	-0.3	1	1
RVBD_0737	Rv0737	MarR family transcriptional regulator	Rv0737	3	83.7	64.2	-0.36	753.3	577.91	-19.5	0.44	1
RVBD_0738	Rv0738	hypothetical protein	Rv0738	1	5.1	3.9	-0.18	15.2	11.7	-1.2	0.79	1
RVBD_0739	Rv0739	hypothetical protein	Rv0739	9	711.3	884.5	0.31	19204	23881.4	173.2	0.4	1
RVBD_0741	Rv0741	transposase	Rv0741	2	78.3	258.6	1.66	469.9	1551.82	180.3	0.71	1
RVBD_0742	Rv0742	PE-PGRS family protein	PE_PGRS8	4	526	583.1	0.15	6312.1	6997.47	57.1	0.74	1
RVBD_0743c	Rv0743c	hypothetical protein	Rv0743c	7	750.5	881.3	0.23	15760.4	18507.8	130.8	0.64	1
RVBD_0744Ac	Rv0744Ac	3-hydroxyisobutyrate dehydrogenase mmsB	#N/A	1	123.2	64.8	-0.88	369.5	194.3	-58.4	0.35	1
RVBD_0744c	Rv0744c	excisionase family DNA binding domain-containing	Rv0744c	7	33.8	27.4	-0.26	709.5	576.41	-6.3	0.21	1
RVBD_0745	Rv0745	hypothetical protein	Rv0745	4	75	44.2	-0.7	899.5	530.31	-30.8	0.31	1
RVBD_0746	Rv0746	PE-PGRS family protein	PE_PGRS9	7	29.6	32.6	0.12	621.8	685.1	3	0.85	1
RVBD_0747	Rv0747	PE-PGRS family protein	PE_PGRS10	9	56.1	312.8	2.38	1515.7	8445.82	256.7	0.95	1
RVBD_0748	Rv0748	antitoxin	vapB31	2	59.2	39.1	-0.54	355.3	234.4	-20.1	0.56	1
RVBD_0749	Rv0749	toxin	vapC31	4	57.3	51.1	-0.15	687.6	613.31	-6.2	0.69	1
RVBD_0749A	Rv0749A	hypothetical protein	Rv0749A	1	13.7	16.9	0.23	41.1	50.6	3.2	1	1
RVBD_0750	Rv0750	hypothetical protein	Rv0750	2	5.7	0.4	-0.98	34.4	2.7	-5.3	0.38	1
RVBD_0751c	Rv0751c	3-hydroxyisobutyrate dehydrogenase	mmsB	5	415.3	435.4	0.07	6228.8	6531.01	20.1	0.96	1
RVBD_0752c	Rv0752c	acyl-CoA dehydrogenase fadE9	fadE9	10	102.9	90.1	-0.18	3087.1	2701.51	-12.9	0.75	1
RVBD_0754	Rv0754	PE-PGRS family protein	PE_PGRS11	16	176.9	166.6	-0.08	8490.8	7997.26	-10.3	0.84	1
RVBD_0755c	Rv0755c	PPE family protein	PPE12	43	46.8	27.7	-0.66	6040.8	3577.23	-19.1	0.19	1
RVBD_0756c	Rv0756c	hypothetical protein	Rv0756c	6	1186.4	1327.7	0.16	21355	23899	141.3	0.48	1
RVBD_0757	Rv0757	two-component system OmpR family response	phoP	6	120.8	208.5	0.76	2174.3	3752.75	87.7	0.4	1
RVBD_0760c	Rv0760c	steroid delta-isomerase	Rv0760c	5	162.1	133.2	-0.27	2431	1998.02	-28.9	0.34	1
RVBD_0761c	Rv0761c	alcohol dehydrogenase B	adhB	12	482.6	599.5	0.31	17373.8	21583.2	116.9	0.35	1
RVBD_0762c	Rv0762c	hypothetical protein	Rv0762c	8	105.7	101	-0.06	2536.5	2423.12	-4.7	0.83	1
RVBD_0763c	Rv0763c	ferredoxin	Rv0763c	1	324.4	693.7	1.08	973.2	2081.03	369.3	0.95	1
RVBD_0764c	Rv0764c	lanosterol 14-alpha demethylase	cyp51	14	61.8	57	-0.11	2597.2	2392.62	-4.9	0.65	1
RVBD_0765c	Rv0765c	oxidoreductase	Rv0765c	7	205.7	283.2	0.45	4320.6	5947.7	77.5	0.8	1
RVBD_0766c	Rv0766c	cytochrome P450 123 cyp123	cyp123	15	25.1	17.6	-0.42	1131.5	791.51	-7.6	0.31	1
RVBD_0767c	Rv0767c	hypothetical protein	Rv0767c	9	126.8	117.7	-0.1	3424	3176.73	-9.2	0.67	1
RVBD_0768	Rv0768	aldehyde dehydrogenase	aldA	14	36.7	55.5	0.54	1541.7	2329.93	18.8	0.5	1
RVBD_0769	Rv0769	3-oxoacyl-ACP reductase	Rv0769	13	198.9	214.7	0.11	7755.6	8371.79	15.8	0.59	1
RVBD_0770	Rv0770	dehydrogenase/reductase	Rv0770	6	109.8	85.8	-0.34	1975.6	1544.61	-23.9	0.23	1
RVBD_0771	Rv0771	4-carboxymuconolactone decarboxylase	Rv0771	7	99.1	95.7	-0.05	2080.9	2009.52	-3.4	0.95	1
RVBD_0772	Rv0772	phosphoribosylamine--glycine ligase	purD	17	0	0.4	0.1	0	18	0.4	1	1
RVBD_0773c	Rv0773c	gamma-glutamyltransferase	ggtA	18	120	114.4	-0.07	6478.5	6179.47	-5.5	0.64	1
RVBD_0774c	Rv0774c	hypothetical protein	Rv0774c	4	53.6	54.7	0.03	643	656.2	1.1	0.95	1
RVBD_0775	Rv0775	hypothetical protein	Rv0775	9	118.4	151.5	0.34	3196.5	4091.44	33.1	0.46	1
RVBD_0776c	Rv0776c	hypothetical protein	Rv0776c	12	440.6	461.5	0.07	15863.2	16613.2	20.8	0.92	1
RVBD_0777	Rv0777	adenylosuccinate lyase	purB	12	0	0.7	0.19	0	25	0.7	0.25	1
RVBD_0779c	Rv0779c	hypothetical protein	Rv0779c	4	2.3	4.7	0.4	27.6	55.8	2.4	0.56	1
RVBD_0780	Rv0780	phosphoribosylaminoimidazolesuccinocarboxamide	purC	16	0	0.3	0.09	0	16	0.3	0.51	1
RVBD_0781	Rv0781	oligopeptidase B	ptrBa	18	8.6	6.8	-0.2	463.7	369.4	-1.7	0.46	1
RVBD_0782	Rv0782	oligopeptidase B	ptrBb	25	194.9	243.6	0.31	14619.3	18269.5	48.7	0.66	1
RVBD_0782Ac	Rv0782Ac	hypothetical protein	#N/A	3	14.6	8.1	-0.58	131.2	73	-6.5	0.47	1
RVBD_0783c	Rv0783c	drug:H+ antiporter-2 (14 Spanner) (DHA2) family	emrB	19	106.9	115.8	0.11	6090.7	6599.58	8.9	0.8	1
RVBD_0784	Rv0784	hypothetical protein	Rv0784	6	78.3	69.8	-0.16	1409.9	1255.71	-8.6	0.85	1
RVBD_0785	Rv0785	KsdD-like steroid dehydrogenase	Rv0785	21	155.9	165	0.08	9818.6	10395.7	9.2	1	1
RVBD_0787	Rv0787	hypothetical protein	Rv0787	10	268.4	244	-0.13	8051.7	7320.88	-24.4	0.95	1
RVBD_0787A	Rv0787A	phosphoribosylformylglycinamidine synthase	Rv0787A	2	0	0	0	0	0	0	1	1
RVBD_0788	Rv0788	phosphoribosylformylglycinamidine synthase 1	purQ	10	0	0.8	0.22	0	24.5	0.8	0.47	1
RVBD_0789c	Rv0789c	hypothetical protein	Rv0789c	7	237.7	196	-0.27	4991.7	4115.02	-41.7	0.56	1
RVBD_0790c	Rv0790c	hypothetical protein	Rv0790c	16	402.9	411.8	0.03	19340.5	19764.4	8.8	0.88	1
RVBD_0792c	Rv0792c	GntR family transcriptional regulator	Rv0792c	12	384.2	439.5	0.19	13829.9	15822.5	55.4	0.93	1
RVBD_0793	Rv0793	hypothetical protein	Rv0793	7	702.4	921.8	0.39	14749.8	19357.5	219.4	0.45	1
RVBD_0794c	Rv0794c	dihydrolipoamide dehydrogenase	Rv0794c	13	216.9	202.4	-0.1	8459.2	7895.48	-14.5	0.37	1
RVBD_0795	Rv0795	transposase	Rv0795	3	0	0	0	0	0	0	1	1
RVBD_0796	Rv0796	transposase	Rv0796	17	0	0	0	0	0	0	1	1
RVBD_0797	Rv0797	transposase	Rv0797	4	0	0	0	0	0	0	1	1
RVBD_0799c	Rv0799c	dyp-type peroxidase	Rv0799c	9	189.1	213.5	0.17	5104.8	5763.48	24.4	0.71	1
RVBD_0800	Rv0800	aminopeptidase	pepC	8	52.8	58.3	0.13	1267.9	1399.81	5.5	0.62	1
RVBD_0801	Rv0801	hypothetical protein	Rv0801	0	0	0	0	0	0	0	1	1
RVBD_0802c	Rv0802c	hypothetical protein	Rv0802c	12	31.1	22.7	-0.39	1121.4	815.91	-8.5	0.18	1
RVBD_0803	Rv0803	phosphoribosylformylglycinamidine synthase 2	purL	25	0	0.3	0.09	0	23.7	0.3	0.25	1
RVBD_0804	Rv0804	hypothetical protein	Rv0804	5	46.8	65.8	0.45	701.3	986.3	19	0.56	1
RVBD_0805	Rv0805	hypothetical protein	Rv0805	12	292.4	149.2	-0.95	10526.5	5370.39	-143.2	0.28	1
RVBD_0807	Rv0807	hypothetical protein	Rv0807	1	39.2	13.1	-1.29	117.7	39.3	-26.1	0.32	1
RVBD_0808	Rv0808	amidophosphoribosyltransferase	purF	16	0	0	0	0	0	0	1	1
RVBD_0809	Rv0809	phosphoribosylformylglycinamidine cyclo-ligase	purM	9	0	1.2	0.31	0	32.4	1.2	0.5	1
RVBD_0810c	Rv0810c	hypothetical protein	Rv0810c	2	0	0	0	0	0	0	1	1
RVBD_0811c	Rv0811c	folate-binding protein YgfZ	Rv0811c	14	0	0.5	0.14	0	22	0.5	0.21	1
RVBD_0813Ac	Rv0813Ac	hypothetical protein	#N/A	3	1589.5	2125.2	0.42	14305.1	19126.5	535.7	0.27	1
RVBD_0813c	Rv0813c	hypothetical protein	Rv0813c	12	145.4	177.8	0.28	5234.8	6399.56	32.4	0.18	1
RVBD_0814c	Rv0814c	hypothetical protein	sseC2	2	1178.3	806.1	-0.54	7070.1	4836.82	-372.2	0.6	1
RVBD_0815c	Rv0815c	thiosulfate sulfurtransferase	cysA2	12	0	0	0	0	0	0	1	1
RVBD_0816c	Rv0816c	oxidoreductase	thiX	1	9.3	4.3	-0.62	27.9	13	-5	0.93	1
RVBD_0817c	Rv0817c	hypothetical protein	Rv0817c	12	0.1	0.5	0.09	4.8	16.7	0.3	0.49	1
RVBD_0818	Rv0818	two-component system OmpR family response	Rv0818	6	758.2	637.7	-0.25	13647.1	11478.7	-120.5	0.62	1
RVBD_0819	Rv0819	mycothiol acetyltransferase	mshD	6	294.1	476.3	0.69	5293	8573.73	182.3	0.42	1
RVBD_0821c	Rv0821c	phosphate transporter regulatory protein PhoU	phoY2	3	21.8	20.6	-0.06	196	185.8	-1.1	0.85	1
RVBD_0822c	Rv0822c	hypothetical protein	Rv0822c	23	600.6	585	-0.04	41442.7	40365.8	-15.6	0.88	1
RVBD_0823c	Rv0823c	transcriptional regulator	Rv0823c	11	458.1	423.4	-0.11	15118.5	13973.4	-34.7	0.64	1
RVBD_0824c	Rv0824c	acyl-ACP desaturase	desA1	14	0	0.7	0.19	0	30	0.7	0.2	1
RVBD_0826	Rv0826	hypothetical protein	Rv0826	15	196.8	193.5	-0.02	8854.8	8705.49	-3.3	0.92	1
RVBD_0828c	Rv0828c	deaminase	Rv0828c	10	542.9	535.9	-0.02	16287.3	16076.2	-7	0.99	1
RVBD_0829	Rv0829	transposase	Rv0829	3	0	0	0	0	0	0	1	1
RVBD_0830	Rv0830	hypothetical protein	Rv0830	11	349.8	369.6	0.08	11544.8	12197.2	19.8	0.83	1
RVBD_0831c	Rv0831c	hypothetical protein	Rv0831c	16	680.6	810.2	0.25	32670.6	38888.2	129.5	0.6	1
RVBD_0832	Rv0832	PE-PGRS family protein	PE_PGRS12	2	115.3	74.3	-0.6	691.8	445.5	-41	0.17	1
RVBD_0833	Rv0833	PE-PGRS family protein	PE_PGRS13	4	8.4	8.1	-0.04	100.5	96.6	-0.3	0.92	1
RVBD_0834c	Rv0834c	PE-PGRS family protein	PE_PGRS14	15	78.4	92.1	0.22	3530.1	4146.43	13.7	0.64	1
RVBD_0835	Rv0835	lipoprotein LpqQ	lpqQ	7	676.3	806.5	0.25	14201.7	16935.6	130.2	0.47	1
RVBD_0835Ac	Rv0835Ac	hypothetical protein	#N/A	6	909.6	855.2	-0.09	16372.4	15394.4	-54.3	0.8	1
RVBD_0836c	Rv0836c	hypothetical protein	Rv0836c	7	153.1	234.8	0.6	3215.4	4931.56	81.7	0.25	1
RVBD_0837c	Rv0837c	hypothetical protein	Rv0837c	16	414.1	412.4	-0.01	19875.7	19794.8	-1.7	0.99	1
RVBD_0838	Rv0838	D-alanyl-D-alanine dipeptidase	lpqR	6	750.6	695	-0.11	13510.3	12510.8	-55.5	0.61	1
RVBD_0839	Rv0839	hypothetical protein	Rv0839	10	165.2	158.1	-0.06	4956.1	4741.95	-7.1	0.86	1
RVBD_0840c	Rv0840c	proline-specific peptidase	pip	5	473.4	489	0.05	7101.1	7334.25	15.5	0.91	1
RVBD_0842	Rv0842	hypothetical protein	Rv0842	14	212	183	-0.21	8903.1	7687.86	-28.9	0.75	1
RVBD_0844c	Rv0844c	two-component system, NarL family,	narL	8	624.4	797.5	0.35	14986	19140	173.1	0.54	1
RVBD_0845	Rv0845	two-component system NarL family sensor kinase	Rv0845	21	170	184.8	0.12	10711.8	11641.9	14.8	0.72	1
RVBD_0846c	Rv0846c	oxidoreductase	Rv0846c	23	217	311	0.51	14975.3	21457	93.9	0.52	1
RVBD_0847	Rv0847	hypothetical protein	lpqS	5	130.4	123.5	-0.08	1956.5	1852.52	-6.9	0.82	1
RVBD_0848	Rv0848	cysteine synthase A	cysK2	20	39.5	34.9	-0.16	2370.7	2096.03	-4.6	0.65	1
RVBD_0849	Rv0849	hypothetical protein	Rv0849	14	102.8	97.3	-0.08	4318.7	4088.24	-5.5	0.72	1
RVBD_0850	Rv0850	transposase	Rv0850	5	59.4	39.2	-0.54	891.1	588.3	-20.2	0.44	1
RVBD_0852	Rv0852	fatty-acid-CoA ligase FadD16	fadD16	10	364.6	555	0.6	10938	16648.7	190.4	0.96	1
RVBD_0853c	Rv0853c	alpha-keto-acid decarboxylase	pdc	17	434.2	420.3	-0.05	22145.9	21435.2	-13.9	0.75	1
RVBD_0854	Rv0854	hypothetical protein	Rv0854	6	649.6	565.2	-0.2	11692.6	10173.9	-84.4	0.16	1
RVBD_0855	Rv0855	fatty-acid-CoA racemase far	far	9	231	330.9	0.51	6237.6	8934.47	99.9	0.27	1
RVBD_0856	Rv0856	hypothetical protein	Rv0856	5	76.9	91.5	0.24	1153.8	1372.21	14.6	0.7	1
RVBD_0857	Rv0857	hypothetical protein	Rv0857	4	137.6	78.4	-0.77	1651.3	940.81	-59.2	0.52	1
RVBD_0858c	Rv0858c	aminotransferase	dapC	15	158.5	208.8	0.39	7133.3	9395.17	50.3	0.23	1
RVBD_0860	Rv0860	3-hydroxyacyl-CoA dehydrogenase/enoyl-CoA	fadB	17	272.7	157.9	-0.77	13907.1	8051.81	-114.8	0.42	1
RVBD_0863	Rv0863	hypothetical protein	Rv0863	4	361.2	459.5	0.34	4334.9	5514.56	98.3	0.28	1
RVBD_0864	Rv0864	molybdenum cofactor biosynthesis protein C 2	moaC2	8	115.3	230.4	0.97	2767.2	5530.66	115.1	0.64	1
RVBD_0865	Rv0865	molybdenum cofactor synthesis domain-containing	mog	7	78.2	71.6	-0.12	1642.3	1504.21	-6.6	0.76	1
RVBD_0866	Rv0866	molybdopterin synthase catalytic subunit	moaE2	2	574	507.7	-0.18	3443.8	3046.13	-66.3	0.76	1
RVBD_0867c	Rv0867c	resuscitation-promoting factor rpfA	rpfA	4	96.9	137.8	0.49	1163.1	1654.12	40.9	0.58	1
RVBD_0868c	Rv0868c	molybdenum cofactor biosynthesis protein MoaD	moaD2	4	843.9	1069.6	0.34	10126.3	12835.3	225.7	0.49	1
RVBD_0869c	Rv0869c	molybdenum cofactor biosynthesis protein A 2	moaA2	11	530.3	578.6	0.12	17499	19094.8	48.4	0.52	1
RVBD_0870c	Rv0870c	hypothetical protein	Rv0870c	2	37.8	24.7	-0.53	226.7	148	-13.1	0.5	1
RVBD_0871	Rv0871	CspA family cold shock protein	cspB	2	94.9	56.4	-0.7	569.2	338.1	-38.5	0.62	1
RVBD_0872c	Rv0872c	PE-PGRS family protein	PE_PGRS15	14	333.5	462.8	0.47	14005	19439	129.4	0.65	1
RVBD_0873	Rv0873	acyl-CoA dehydrogenase fadE10	fadE10	25	389.2	400	0.04	29189.9	29996.3	10.8	0.91	1
RVBD_0874c	Rv0874c	hypothetical protein	Rv0874c	7	229.5	189.7	-0.27	4818.7	3984.74	-39.7	0.28	1
RVBD_0875c	Rv0875c	hypothetical protein	Rv0875c	7	1.4	1.2	-0.03	28.6	25.7	-0.1	1	1
RVBD_0876c	Rv0876c	hypothetical protein	Rv0876c	18	3.9	2.1	-0.32	211.3	115.2	-1.8	0.57	1
RVBD_0877	Rv0877	hypothetical protein	Rv0877	9	488	755.8	0.63	13175	20407.7	267.9	0.42	1
RVBD_0878c	Rv0878c	PPE family protein	PPE13	13	295.7	245.4	-0.26	11531.9	9571.4	-50.3	0.54	1
RVBD_0879c	Rv0879c	hypothetical protein	Rv0879c	1	95.2	43.9	-1.04	285.5	131.6	-51.3	0.44	1
RVBD_0880	Rv0880	methyltransferase	Rv0880	1	32.4	15.9	-0.84	97.3	47.7	-16.5	0.37	1
RVBD_0881	Rv0881	methyltransferase	Rv0881	8	234.7	123.3	-0.9	5633.6	2958.42	-111.5	0.35	1
RVBD_0882	Rv0882	transmembrane protein	Rv0882	1	14.1	30.9	0.91	42.2	92.8	16.9	0.56	1
RVBD_0883c	Rv0883c	hypothetical protein	Rv0883c	5	0	0	0	0	0	0	1	1
RVBD_0884c	Rv0884c	phosphoserine aminotransferase	serC	9	0	1.9	0.47	0	51.9	1.9	0.17	1
RVBD_0885	Rv0885	hypothetical protein	Rv0885	9	214.5	170.9	-0.32	5790.8	4614.41	-43.6	0.54	1
RVBD_0886	Rv0886	ferredoxin-NADP+ reductase	fprB	17	51.8	48.4	-0.09	2641.6	2466.22	-3.4	0.87	1
RVBD_0887B	Rv0887B	hypothetical protein	#N/A	2	0	0	0	0	0	0	1	1
RVBD_0887c	Rv0887c	PhnB protein	Rv0887c	3	5.6	2.5	-0.5	50.5	22.3	-3.1	0.58	1
RVBD_0888	Rv0888	hypothetical protein	Rv0888	20	582.1	580.5	0	34928.3	34831.8	-1.6	1	1
RVBD_0889c	Rv0889c	citrate synthase	citA	7	86	125.8	0.52	1805.7	2642.21	39.8	0.65	1
RVBD_0890c	Rv0890c	LuxR family transcriptional regulator	Rv0890c	33	273.7	284.7	0.06	27096.9	28189.2	11	0.82	1
RVBD_0891A	Rv0891A	hypothetical protein	#N/A	6	269	366	0.44	4841.3	6588.19	97	0.63	1
RVBD_0891c	Rv0891c	transcriptional regulator	Rv0891c	17	416	466.2	0.16	21216.7	23776	50.2	0.8	1
RVBD_0892	Rv0892	hypothetical protein	Rv0892	27	61.1	79.5	0.36	4945.7	6440.78	18.5	0.78	1
RVBD_0893c	Rv0893c	hypothetical protein	Rv0893c	14	42.6	37.2	-0.17	1787.3	1560.61	-5.4	0.59	1
RVBD_0896	Rv0896	citrate synthase 1	gltA2	16	0.2	0.2	0.01	7.7	9	0	1	1
RVBD_0897c	Rv0897c	oxidoreductase	Rv0897c	13	54.2	18.5	-1.33	2113.6	720.71	-35.7	0.43	1
RVBD_0898c	Rv0898c	hypothetical protein	Rv0898c	0	0	0	0	0	0	0	1	1
RVBD_0899	Rv0899	OOP family OmpA-OmpF porin	ompA	12	23.7	20.4	-0.18	853.1	733.91	-3.3	0.61	1
RVBD_0900	Rv0900	hypothetical protein	Rv0900	2	150.1	127.3	-0.23	900.8	764.01	-22.8	0.48	1
RVBD_0901	Rv0901	hypothetical protein	Rv0901	7	93	75	-0.29	1954	1574.32	-18.1	0.67	1
RVBD_0902c	Rv0902c	sensor-type histidine kinase prrB	prrB	10	0	0	0	0	0	0	1	1
RVBD_0903c	Rv0903c	transcriptional regulatory protein prrA	prrA	7	0	0	0	0	0	0	1	1
RVBD_0905	Rv0905	enoyl-CoA hydratase	echA6	5	40.5	57.3	0.45	607.4	859.51	16.8	0.16	1
RVBD_0906	Rv0906	hypothetical protein	Rv0906	10	47.6	157.4	1.63	1429.2	4721.82	109.8	0.26	1
RVBD_0907	Rv0907	beta-lactamase	Rv0907	29	62.7	68	0.11	5457.8	5913.26	5.2	0.79	1
RVBD_0908	Rv0908	HAD ATPase, P-type, family IC	ctpE	17	109.9	117.7	0.1	5602.6	6001.52	7.8	0.99	1
RVBD_0908A	Rv0908A	hypothetical protein	#N/A	3	51.5	24.5	-0.94	463.4	220.9	-26.9	0.16	1
RVBD_0909	Rv0909	hypothetical protein	Rv0909	2	54.8	50.2	-0.11	328.6	301.3	-4.5	0.86	1
RVBD_0910	Rv0910	hypothetical protein	Rv0910	6	30.3	26.7	-0.15	544.6	480.6	-3.6	0.69	1
RVBD_0911	Rv0911	hypothetical protein	Rv0911	11	34.4	26.9	-0.3	1133.9	886.41	-7.5	0.31	1
RVBD_0912	Rv0912	hypothetical protein	Rv0912	4	175.6	123.6	-0.49	2107.1	1482.72	-52	0.34	1
RVBD_0912Ac	Rv0912Ac	hypothetical protein	#N/A	5	39.1	34.2	-0.17	587	512.9	-4.9	0.61	1
RVBD_0913c	Rv0913c	carotenoid cleavage dioxygenase	Rv0913c	31	36.7	42.9	0.2	3416.6	3992.05	6.2	0.77	1
RVBD_0914c	Rv0914c	acetyl-CoA C-acetyltransferase	Rv0914c	12	69.9	91.8	0.37	2515.3	3303.83	21.9	0.3	1
RVBD_0915c	Rv0915c	PPE family protein	PPE14	11	300.3	320.8	0.09	9908.6	10585.8	20.5	0.83	1
RVBD_0916c	Rv0916c	PE family protein	PE7	4	53.9	72.8	0.4	646.4	873.51	18.9	0.42	1
RVBD_0917	Rv0917	betaine/carnitine/choline transporter (BCCT)	betP	29	543.4	639.2	0.23	47275.5	55612.2	95.8	0.34	1
RVBD_0917A	Rv0917A	hypothetical protein	#N/A	2	10	8.4	-0.16	60.1	50.6	-1.6	0.69	1
RVBD_0918	Rv0918	hypothetical protein	Rv0918	8	108.1	159.3	0.54	2594.6	3822.93	51.2	0.17	1
RVBD_0919	Rv0919	hypothetical protein	Rv0919	5	186.6	215.6	0.2	2798.7	3234.43	29	0.28	1
RVBD_0920c	Rv0920c	transposase	Rv0920c	18	178.4	152.8	-0.22	9636.1	8248.71	-25.7	0.52	1
RVBD_0921	Rv0921	resolvase	Rv0921	5	248.1	206.9	-0.26	3720.8	3102.93	-41.2	0.24	1
RVBD_0922	Rv0922	transposase	Rv0922	12	265.8	162.5	-0.69	9569.9	5851.47	-103.3	0.43	1
RVBD_0923c	Rv0923c	hypothetical protein	Rv0923c	13	97.2	96.4	-0.01	3789.9	3760.84	-0.7	0.98	1
RVBD_0924c	Rv0924c	metal ion (Mn2+/Fe2+) transporter (Nramp) family	mntH	12	175.1	215.2	0.29	6302.3	7747.29	40.1	0.6	1
RVBD_0925c	Rv0925c	manganese transporter	Rv0925c	13	404.2	446.7	0.14	15762.3	17422.8	42.6	0.7	1
RVBD_0926c	Rv0926c	dihydrodipicolinate reductase	Rv0926c	17	158.1	205.5	0.37	8063.3	10482.3	47.4	0.75	1
RVBD_0927c	Rv0927c	7-alpha-hydroxysteroid dehydrogenase	Rv0927c	5	35.8	67.1	0.82	537.1	1006.21	31.3	0.86	1
RVBD_0930	Rv0930	phosphate transporter permease pstA 1	pstA1	14	150.4	119.2	-0.32	6316	5004.74	-31.2	0.79	1
RVBD_0931c	Rv0931c	serine/threonine-protein kinase pknD	pknD	33	472.8	424.2	-0.15	46804.8	41998.4	-48.5	0.77	1
RVBD_0932c	Rv0932c	phosphate-binding protein pstS 2	pstS2	21	595.6	701.5	0.23	37519.8	44191.7	105.9	0.32	1
RVBD_0933	Rv0933	phosphate import ATP-binding protein PstB 2	pstB	10	41	40.3	-0.02	1231.1	1207.61	-0.8	0.93	1
RVBD_0934	Rv0934	phosphate-binding protein pstS 1	pstS1	15	275.1	354.8	0.36	12380.2	15966.6	79.7	0.64	1
RVBD_0935	Rv0935	phosphate transporter permease pstC 1	pstC1	9	295.4	253.7	-0.22	7975.9	6849.96	-41.7	0.21	1
RVBD_0936	Rv0936	phosphate transporter permease pstA 2	pstA2	12	112.6	109.1	-0.04	4054.3	3926.64	-3.5	0.81	1
RVBD_0937c	Rv0937c	Ku protein	mku	9	12.2	9.2	-0.27	328.5	249	-2.9	0.53	1
RVBD_0938	Rv0938	DNA ligase D	ligD	25	15.4	12.4	-0.23	1152	928.91	-3	0.62	1
RVBD_0939	Rv0939	bifunctional 2-hydroxyhepta-2,4-diene-1,7-dioate	Rv0939	19	166.6	109.2	-0.59	9497.9	6223.47	-57.4	0.4	1
RVBD_0940c	Rv0940c	oxidoreductase	Rv0940c	9	47.6	36.9	-0.33	1284.7	997.11	-10.7	0.28	1
RVBD_0941c	Rv0941c	anti-anti-sigma factor	Rv0941c	5	77.1	150.9	0.93	1156.1	2263.73	73.8	0.55	1
RVBD_0943c	Rv0943c	oxidoreductase	Rv0943c	11	280.8	301	0.1	9265	9933.11	20.2	0.79	1
RVBD_0944	Rv0944	formamidopyrimidine-DNA glycosylase	Rv0944	5	78.6	69.3	-0.17	1178.8	1039.1	-9.3	0.63	1
RVBD_0945	Rv0945	oxidoreductase	Rv0945	6	351.9	370.2	0.07	6334.1	6663.19	18.3	0.9	1
RVBD_0946Ac	Rv0946Ac	hypothetical protein	#N/A	3	120.3	112.4	-0.09	1083	1011.91	-7.9	0.69	1
RVBD_0946c	Rv0946c	glucose-6-phosphate isomerase	pgi	13	0.2	0	-0.06	7.6	0	-0.2	0.63	1
RVBD_0947c	Rv0947c	mycolyl transferase	Rv0947c	8	381.9	317.2	-0.26	9165.6	7613.17	-64.7	0.49	1
RVBD_0948c	Rv0948c	chorismate mutase	Rv0948c	5	0	0	0	0	0	0	1	1
RVBD_0949	Rv0949	ATP-dependent DNA helicase pcrA	uvrD1	36	0.1	0.2	0.01	15.2	18	0	1	1
RVBD_0950c	Rv0950c	hypothetical protein	Rv0950c	10	205.6	229.4	0.15	6166.7	6882.98	23.9	0.74	1
RVBD_0951	Rv0951	succinyl-CoA ligase subunit beta	sucC	10	0	0	0	0	0	0	1	1
RVBD_0952	Rv0952	succinyl-CoA ligase [ADP-forming] subunit alpha	sucD	8	0	0	0	0	0	0	1	1
RVBD_0953c	Rv0953c	oxidoreductase	Rv0953c	9	224.2	391.5	0.79	6054.3	10570.1	167.3	0.55	1
RVBD_0954	Rv0954	hypothetical protein	Rv0954	23	86.6	75.9	-0.18	5975.6	5237.16	-10.7	0.83	1
RVBD_0955	Rv0955	hypothetical protein	Rv0955	11	0.4	0.1	-0.1	14.2	2.7	-0.3	0.51	1
RVBD_0956	Rv0956	phosphoribosylglycinamide formyltransferase	purN	11	0	0	0	0	0	0	1	1
RVBD_0957	Rv0957	bifunctional purine biosynthesis protein purH	purH	17	0	0	0	0	0	0	1	1
RVBD_0959	Rv0959	hypothetical protein	Rv0959	11	108.4	109.9	0.02	3578.5	3628.1	1.5	0.96	1
RVBD_0959A	Rv0959A	antitoxin	vapB9	1	41.8	24.6	-0.66	125.3	73.9	-17.1	0.46	1
RVBD_0960	Rv0960	toxin	vapC9	3	452.8	390.4	-0.21	4075.1	3513.76	-62.4	0.58	1
RVBD_0961	Rv0961	membrane protein	Rv0961	4	61.7	63.3	0.03	740.3	759.11	1.6	0.96	1
RVBD_0962Ac	Rv0962Ac	hypothetical protein	#N/A	2	40.5	71.7	0.75	242.9	430.4	31.3	0.28	1
RVBD_0962c	Rv0962c	lipoprotein LprP	lprP	11	267.1	254.4	-0.07	8813.7	8395.8	-12.7	0.89	1
RVBD_0963c	Rv0963c	hypothetical protein	Rv0963c	9	539.3	664.1	0.3	14561.1	17930.2	124.8	0.62	1
RVBD_0964c	Rv0964c	hypothetical protein	Rv0964c	4	16	19.2	0.2	191.7	230.1	3.2	0.61	1
RVBD_0966c	Rv0966c	hypothetical protein	Rv0966c	7	211	263.3	0.31	4430.7	5529.97	52.3	0.56	1
RVBD_0967	Rv0967	copper-sensing transcriptional repressor CsoR	csoR	1	46.4	30.2	-0.54	139.2	90.7	-16.2	0.53	1
RVBD_0969	Rv0969	heavy metal translocating P-type ATPase	ctpV	10	169.6	215.3	0.34	5088.5	6458.44	45.7	0.39	1
RVBD_0970	Rv0970	hypothetical protein	Rv0970	9	267.1	335.8	0.32	7211.4	9065.6	68.7	0.46	1
RVBD_0971c	Rv0971c	enoyl-CoA hydratase	echA7	4	34.8	46.8	0.38	417.2	561.5	12	0.7	1
RVBD_0972c	Rv0972c	acyl-CoA dehydrogenase fadE12	fadE12	8	210.3	265.1	0.33	5047	6361.71	54.8	0.98	1
RVBD_0973c	Rv0973c	propionyl-CoA carboxylase subunit alpha	accA2	17	15.4	15.9	0.04	784.7	812.31	0.5	0.93	1
RVBD_0974c	Rv0974c	propionyl-CoA carboxylase subunit beta	accD2	15	13.3	12.1	-0.09	596.4	544.7	-1.1	0.66	1
RVBD_0975c	Rv0975c	acyl-CoA dehydrogenase	fadE13	15	156.5	176.9	0.17	7042	7959.57	20.4	0.36	1
RVBD_0977	Rv0977	PE-PGRS family protein	PE_PGRS16	16	416.5	418.6	0.01	19989.6	20094.7	2.2	0.98	1
RVBD_0978c	Rv0978c	40-residue YVTN family beta-propeller	PE_PGRS17	4	31.8	24.4	-0.32	382	293.1	-7.4	0.56	1
RVBD_0979A	Rv0979A	50S ribosomal protein L32	rpmF	1	0	0	0	0	0	0	1	1
RVBD_0979c	Rv0979c	hypothetical protein	Rv0979c	0	0	0	0	0	0	0	1	1
RVBD_0980c	Rv0980c	40-residue YVTN family beta-propeller	PE_PGRS18	7	493.2	550.4	0.16	10356.7	11558	57.2	0.29	1
RVBD_0981	Rv0981	response regulator mprA	mprA	5	189	138.2	-0.44	2834.4	2072.72	-50.8	0.64	1
RVBD_0982	Rv0982	signal transduction histidine-protein	mprB	12	0.3	0.1	-0.05	11.3	5.3	-0.2	1	1
RVBD_0983	Rv0983	serine protease PepD	pepD	9	143.7	81.1	-0.79	3879.4	2190.04	-62.6	0.47	1
RVBD_0984	Rv0984	molybdenum cofactor synthesis domain-containing	moaB2	2	296.9	258.8	-0.2	1781.7	1552.51	-38.2	0.51	1
RVBD_0985c	Rv0985c	large-conductance mechanosensitive channel	mscL	5	417.8	366.9	-0.19	6267.6	5503.46	-50.9	0.25	1
RVBD_0986	Rv0986	ABC transporter ATP-binding protein	Rv0986	14	5.6	5.2	-0.06	234.2	216.4	-0.4	0.88	1
RVBD_0987	Rv0987	ABC transporter permease	Rv0987	67	40.2	37.8	-0.08	8081.5	7590.18	-2.4	0.8	1
RVBD_0988	Rv0988	hypothetical protein	Rv0988	30	15.6	12.9	-0.2	1408.3	1164.71	-2.7	0.43	1
RVBD_0989c	Rv0989c	heptaprenyl diphosphate synthase	grcC2	12	401.3	326.9	-0.29	14446.3	11766.9	-74.4	0.39	1
RVBD_0992c	Rv0992c	5-formyltetrahydrofolate cyclo-ligase	Rv0992c	6	718	625.2	-0.2	12923.3	11254	-92.7	0.62	1
RVBD_0993	Rv0993	UTP-glucose-1-phosphate uridylyltransferase	galU	9	0	0	0	0	0	0	1	1
RVBD_0995	Rv0995	ribosomal-protein-alanine N-acetyltransferase	rimJ	3	73.8	83.3	0.17	663.9	750.11	9.6	1	1
RVBD_0996	Rv0996	hypothetical protein	Rv0996	12	262.4	245.2	-0.1	9445.6	8825.84	-17.2	0.95	1
RVBD_0996A	Rv0996A	hypothetical protein	#N/A	3	70.7	61.1	-0.2	636.5	549.8	-9.6	0.25	1
RVBD_0997	Rv0997	hypothetical protein	Rv0997	3	28.8	44.7	0.56	259.2	402	15.9	0.22	1
RVBD_0998	Rv0998	hypothetical protein	Rv0998	8	535.9	334.9	-0.67	12861.9	8036.94	-201	0.58	1
RVBD_1000c	Rv1000c	hypothetical protein	Rv1000c	6	318.4	429.8	0.43	5731.3	7735.96	111.4	0.31	1
RVBD_1001	Rv1001	arginine deiminase	arcA	12	117.7	132.2	0.16	4238.9	4757.74	14.4	0.49	1
RVBD_1002c	Rv1002c	hypothetical protein	Rv1002c	16	0	0.6	0.15	0	26.7	0.6	0.55	1
RVBD_1003	Rv1003	ribosomal RNA small subunit methyltransferase I	Rv1003	3	17.9	16.8	-0.07	161.3	150.9	-1.2	0.89	1
RVBD_1004c	Rv1004c	hypothetical protein	Rv1004c	6	118.1	110.2	-0.1	2125.8	1983.92	-7.9	0.73	1
RVBD_1005c	Rv1005c	aminodeoxychorismate synthase, component I	pabB	11	5.8	8	0.27	191	264.2	2.2	0.47	1
RVBD_1008	Rv1008	TatD family hydrolase	tatD	8	427	540.2	0.34	10248.2	12964.2	113.2	0.28	1
RVBD_1011	Rv1011	4-diphosphocytidyl-2-C-methyl-D-erythritol	ispE	12	0	0.3	0.07	0	9	0.3	1	1
RVBD_1012	Rv1012	hypothetical protein	Rv1012	3	105	125.7	0.25	945.2	1131.22	20.7	0.94	1
RVBD_1014c	Rv1014c	peptidyl-tRNA hydrolase	pth	8	0	0.4	0.12	0	10.7	0.4	1	1
RVBD_1015c	Rv1015c	50S ribosomal protein L25	rplY	6	0.3	1.5	0.29	5.7	27.1	1.2	1	1
RVBD_1016c	Rv1016c	lipoprotein LpqT	lpqT	4	768.6	998.3	0.38	9223.4	11979.8	229.7	0.34	1
RVBD_1017c	Rv1017c	ribose-phosphate pyrophosphokinase	prsA	7	0	0	0	0	0	0	1	1
RVBD_1018c	Rv1018c	glmU protein	glmU	16	0	0.4	0.1	0	18	0.4	1	1
RVBD_1019	Rv1019	TetR family transcriptional regulator	Rv1019	7	472	206.2	-1.18	9912	4330.24	-265.8	0.28	1
RVBD_1020	Rv1020	transcription-repair-coupling factor	mfd	21	186	177.9	-0.06	11717.6	11209.4	-8.1	0.76	1
RVBD_1021	Rv1021	nucleoside triphosphate pyrophosphohydrolase	Rv1021	10	185.7	158.1	-0.23	5570.2	4741.54	-27.6	0.31	1
RVBD_1023	Rv1023	enolase	eno	9	0	0.9	0.24	0	24.5	0.9	0.58	1
RVBD_1024	Rv1024	cell division protein DivIC	Rv1024	7	0	1	0.26	0	20.7	1	0.53	1
RVBD_1025	Rv1025	hypothetical protein	Rv1025	5	0	0.6	0.16	0	9	0.6	1	1
RVBD_1026	Rv1026	exopolyphosphatase	Rv1026	6	29.9	17.4	-0.64	538.2	313.2	-12.5	0.21	1
RVBD_1026A	Rv1026A	hypothetical protein	#N/A	1	46.5	41.6	-0.14	139.4	124.8	-4.9	0.89	1
RVBD_1027c	Rv1027c	two-component system OmpR family KDP operon	kdpE	7	142.5	111.3	-0.34	2991.8	2337.02	-31.2	0.22	1
RVBD_1028X	Rv1028X	membrane protein kdpF	#N/A	3	61	29.6	-0.93	549.3	266.7	-31.4	0.59	1
RVBD_1028c	Rv1028c	sensor protein kdpD	kdpD	14	49.9	52.1	0.06	2097.7	2189.83	2.2	1	1
RVBD_1029	Rv1029	potassium-transporting ATPase A chain	kdpA	17	260.8	357.4	0.45	13301.4	18229	96.6	0.57	1
RVBD_1030	Rv1030	potassium-transporting ATPase B chain	kdpB	7	53.2	50.8	-0.06	1117	1067.01	-2.4	0.83	1
RVBD_1031	Rv1031	potassium-transporting ATPase C chain	kdpC	7	43.1	29.1	-0.49	904.2	611.21	-14	0.45	1
RVBD_1032c	Rv1032c	two-component system, OmpR family, sensor	trcS	14	241.5	287.1	0.24	10144.9	12060	45.6	0.6	1
RVBD_1033c	Rv1033c	two-component system, OmpR family, response	trcR	13	689	679.8	-0.02	26870.8	26512.4	-9.2	0.9	1
RVBD_1034c	Rv1034c	transposase	Rv1034c	2	95.9	285.3	1.52	575.4	1712	189.4	0.61	1
RVBD_1035c	Rv1035c	transposase	Rv1035c	3	17.8	14.3	-0.24	160.1	128.5	-3.5	0.68	1
RVBD_1036c	Rv1036c	transposase	Rv1036c	4	314.8	318.4	0.02	3778	3821.15	3.6	0.99	1
RVBD_1037c	Rv1037c	ESAT-6-like protein esxI	esxI	3	0	0	0	0	0	0	1	1
RVBD_1038c	Rv1038c	ESAT-6-like protein esxJ	esxJ	2	0	0	0	0	0	0	1	1
RVBD_1039c	Rv1039c	PPE family protein	PPE15	15	354.9	341	-0.06	15972.2	15344.6	-13.9	0.88	1
RVBD_1040Ac	Rv1040Ac	hypothetical protein	#N/A	3	1300.7	1066.9	-0.28	11706.7	9602.1	-233.8	0.21	1
RVBD_1041c	Rv1041c	transposase	Rv1041c	13	0	0	0	0	0	0	1	1
RVBD_1043c	Rv1043c	hypothetical protein	Rv1043c	10	855.8	969.1	0.18	25673.4	29072.7	113.3	0.8	1
RVBD_1044	Rv1044	hypothetical protein	Rv1044	8	0	1	0.27	0	25	1	0.34	1
RVBD_1046c	Rv1046c	hypothetical protein	Rv1046c	6	351.5	233.6	-0.58	6327.8	4204.14	-118	0.23	1
RVBD_1047	Rv1047	transposase	Rv1047	10	0	0	0	0	0	0	1	1
RVBD_1048Ac	Rv1048Ac	hypothetical protein	#N/A	0	0	0	0	0	0	0	1	1
RVBD_1048c	Rv1048c	hypothetical protein	Rv1048c	15	334.8	301.7	-0.15	15065.5	13577.9	-33.1	0.66	1
RVBD_1049	Rv1049	transcriptional repressor	Rv1049	3	153	81	-0.88	1377.1	728.81	-72	0.22	1
RVBD_1050	Rv1050	oxidoreductase	Rv1050	4	104.9	76.7	-0.43	1259.3	920.11	-28.3	0.45	1
RVBD_1051Ac	Rv1051Ac	hypothetical protein	#N/A	11	620.8	750.3	0.27	20486.1	24759.8	129.5	0.35	1
RVBD_1051c	Rv1051c	hypothetical protein	Rv1051c	7	38.6	38.3	-0.01	810.6	804.61	-0.3	0.98	1
RVBD_1052	Rv1052	hypothetical protein	Rv1052	4	263.8	238.2	-0.14	3165.9	2858.22	-25.6	0.74	1
RVBD_1053A	Rv1053A	hypothetical protein	#N/A	4	343.9	673.6	0.96	4127	8082.92	329.7	0.99	1
RVBD_1053c	Rv1053c	hypothetical protein	Rv1053c	5	331.3	259.6	-0.35	4969.6	3894.25	-71.7	0.34	1
RVBD_1054	Rv1054	integrase	Rv1054	4	634.4	551.4	-0.2	7612.4	6617.16	-82.9	0.16	1
RVBD_1055	Rv1055	hypothetical protein	Rv1055	3	45.1	37.8	-0.23	405.8	339.8	-7.3	0.81	1
RVBD_1056	Rv1056	hypothetical protein	Rv1056	16	196.6	397.4	1	9436.7	19073.2	200.8	0.26	1
RVBD_1057	Rv1057	hypothetical protein	Rv1057	9	427.5	430.3	0.01	11541.6	11617.4	2.8	0.99	1
RVBD_1058	Rv1058	fatty-acyl-CoA synthase	fadD14	20	170.4	210.3	0.3	10221.5	12617	39.9	0.26	1
RVBD_1059	Rv1059	dihydrodipicolinate reductase	Rv1059	9	42.1	31.2	-0.38	1137	841.61	-10.9	0.39	1
RVBD_1060	Rv1060	hypothetical protein	Rv1060	3	176.7	224.2	0.33	1590.4	2017.52	47.5	0.51	1
RVBD_1061	Rv1061	hypothetical protein	Rv1061	10	406.4	406.2	0	12192	12185.8	-0.2	1	1
RVBD_1062	Rv1062	hypothetical protein	Rv1062	4	249.3	217.4	-0.19	2992	2608.7	-31.9	0.66	1
RVBD_1063c	Rv1063c	hypothetical protein	Rv1063c	10	123.4	104.8	-0.23	3703.4	3143.44	-18.7	0.58	1
RVBD_1064c	Rv1064c	lipoprotein LpqV	lpqV	5	142.3	152.9	0.1	2135.1	2293.72	10.6	0.73	1
RVBD_1065	Rv1065	hypothetical protein	Rv1065	6	315.6	319.7	0.02	5681	5753.72	4	0.95	1
RVBD_1066	Rv1066	hypothetical protein	Rv1066	2	148.2	158.1	0.09	889.1	948.51	9.9	0.83	1
RVBD_1067c	Rv1067c	PE-PGRS family protein	PE_PGRS19	8	105	75.2	-0.46	2520.6	1804.91	-29.8	0.69	1
RVBD_1068A	Rv1068A	hypothetical protein	#N/A	3	1.1	0	-0.28	9.5	0	-1.1	1	1
RVBD_1068c	Rv1068c	PE-PGRS family protein	PE_PGRS20	3	0	1	0.26	0	9	1	1	1
RVBD_1070c	Rv1070c	enoyl-CoA hydratase	echA8	5	101.6	72.2	-0.47	1524.5	1082.3	-29.5	0.41	1
RVBD_1071c	Rv1071c	enoyl-CoA hydratase	echA9	10	297.2	379.6	0.35	8915.4	11387.6	82.4	0.48	1
RVBD_1073	Rv1073	hypothetical protein	Rv1073	16	232.8	215.4	-0.11	11173.5	10341.4	-17.3	0.53	1
RVBD_1074c	Rv1074c	acetyl-CoA C-acetyltransferase	fadA3	10	547.9	566.6	0.05	16437	16997	18.7	0.91	1
RVBD_1075c	Rv1075c	hypothetical protein	Rv1075c	11	125.1	135.8	0.11	4126.9	4481.85	10.8	0.63	1
RVBD_1076	Rv1076	lipase lipU	lipU	14	126	87.3	-0.5	5290.5	3668.04	-38.6	0.65	1
RVBD_1077	Rv1077	cystathionine beta-synthase	cbs	19	107.3	133.3	0.3	6116	7595.88	26	0.28	1
RVBD_1078	Rv1078	proline-rich antigen pra	pra	12	328.6	257.1	-0.35	11828.7	9257.09	-71.4	0.47	1
RVBD_1079	Rv1079	cystathionine gamma-synthase	metB	15	135.2	111.1	-0.27	6084.8	4998.03	-24.2	0.68	1
RVBD_1080c	Rv1080c	transcription elongation factor greA	greA	7	5.8	3.2	-0.4	122.2	67.2	-2.6	0.31	1
RVBD_1081c	Rv1081c	hypothetical protein	Rv1081c	4	0	1.4	0.35	0	16.7	1.4	0.47	1
RVBD_1082	Rv1082	mycothiol conjugate amidase Mca	mca	10	157.8	74.7	-1.03	4733	2241.02	-83.1	0.45	1
RVBD_1083	Rv1083	hypothetical protein	Rv1083	2	1.6	0.4	-0.27	9.5	2.7	-1.1	1	1
RVBD_1084	Rv1084	hypothetical protein	Rv1084	17	212.2	169	-0.32	10823.2	8617.46	-43.2	0.59	1
RVBD_1086	Rv1086	short-chain Z-isoprenyl diphosphate synthase	Rv1086	9	0	0.9	0.23	0	23.2	0.9	1	1
RVBD_1087	Rv1087	PE-PGRS family protein	PE_PGRS21	16	418.6	364.5	-0.2	20091.7	17496.4	-54.1	0.62	1
RVBD_1087A	Rv1087A	short-chain Z-isoprenyl diphosphate synthase	Rv1087A	6	860.8	764.7	-0.17	15495.1	13764.9	-96.1	0.52	1
RVBD_1088	Rv1088	PE family protein	PE9	2	91.5	61.8	-0.53	548.7	370.7	-29.7	0.55	1
RVBD_1089	Rv1089	PE family protein	PE10	5	28.3	33.1	0.19	424.6	496.1	4.8	0.61	1
RVBD_1089A	Rv1089A	endoglucanase	celA2a	1	417.6	423.6	0.02	1252.8	1270.92	6	0.97	1
RVBD_1091	Rv1091	PE-PGRS family protein	PE_PGRS22	16	53.9	63.6	0.22	2587	3052.32	9.7	0.8	1
RVBD_1092c	Rv1092c	pantothenate kinase	coaA	12	0	0.3	0.07	0	9	0.3	1	1
RVBD_1093	Rv1093	serine hydroxymethyltransferase 1	glyA1	9	0	0	0	0	0	0	1	1
RVBD_1095	Rv1095	PhoH-like ATPase	phoH2	9	123.9	120.2	-0.04	3344.8	3244.83	-3.7	0.81	1
RVBD_1097c	Rv1097c	hypothetical protein	Rv1097c	6	178.7	190.3	0.09	3216.5	3426.14	11.6	0.88	1
RVBD_1098c	Rv1098c	fumarate hydratase class II	fum	7	0	0	0	0	0	0	1	1
RVBD_1099c	Rv1099c	fructose-1,6-bisphosphatase class 2	glpX	9	22.1	16.5	-0.33	595.5	445.6	-5.6	0.35	1
RVBD_1101c	Rv1101c	hypothetical protein	Rv1101c	12	333.6	392.2	0.23	12008.7	14120.9	58.7	0.61	1
RVBD_1102c	Rv1102c	toxin	mazF3	4	223.7	306.1	0.44	2684.7	3673.32	82.4	0.49	1
RVBD_1103c	Rv1103c	antitoxin	mazE3	5	459.2	525.2	0.19	6888.7	7878.49	66	0.81	1
RVBD_1104	Rv1104	esterase/lipase	Rv1104	9	140.1	126.9	-0.14	3782.4	3425.61	-13.2	0.56	1
RVBD_1105	Rv1105	esterase/lipase	Rv1105	8	52.1	48.2	-0.1	1249.8	1157.51	-3.8	0.77	1
RVBD_1106c	Rv1106c	3 beta-hydroxysteroid dehydrogenase/Delta	Rv1106c	17	438.8	415.3	-0.08	22376.4	21180.5	-23.4	0.69	1
RVBD_1107c	Rv1107c	exodeoxyribonuclease 7 small subunit	xseB	2	28.6	71.5	1.19	171.8	429.2	42.9	0.78	1
RVBD_1108c	Rv1108c	exodeoxyribonuclease 7 large subunit	xseA	7	193.3	199.3	0.04	4059.2	4186.02	6	0.95	1
RVBD_1109c	Rv1109c	hypothetical protein	Rv1109c	4	51.1	50.9	-0.01	613.7	610.5	-0.3	0.98	1
RVBD_1110	Rv1110	4-hydroxy-3-methylbut-2-enyl diphosphate	lytB2	9	0	0.3	0.09	0	9	0.3	1	1
RVBD_1113	Rv1113	antitoxin	vapB32	1	167.4	92.5	-0.82	502.1	277.5	-74.9	0.51	1
RVBD_1115	Rv1115	hypothetical protein	Rv1115	8	311.6	282.3	-0.14	7477.7	6775.19	-29.3	0.89	1
RVBD_1116	Rv1116	hypothetical protein	Rv1116	2	1555.6	1523.4	-0.03	9333.7	9140.49	-32.2	0.88	1
RVBD_1116A	Rv1116A	hypothetical protein	Rv1116A	4	115.5	97.5	-0.23	1386.2	1169.61	-18	0.36	1
RVBD_1117	Rv1117	hypothetical protein	Rv1117	3	515.6	466.3	-0.14	4640.2	4197.03	-49.2	0.64	1
RVBD_1118c	Rv1118c	hypothetical protein	Rv1118c	5	207.2	175.2	-0.24	3107.8	2628.62	-31.9	0.54	1
RVBD_1119c	Rv1119c	hypothetical protein	Rv1119c	2	16.1	1.5	-1.7	96.8	9	-14.6	0.19	1
RVBD_1120c	Rv1120c	hypothetical protein	Rv1120c	2	21.9	22.3	0.02	131.4	133.7	0.4	0.88	1
RVBD_1121	Rv1121	glucose-6-phosphate dehydrogenase	zwf1	17	51.1	41.1	-0.28	2605.6	2097.21	-10	0.61	1
RVBD_1122	Rv1122	6-phosphogluconate dehydrogenase	gnd2	11	0	0	0	0	0	0	1	1
RVBD_1123c	Rv1123c	peroxiredoxin	bpoB	6	108.4	483.9	2.11	1951.5	8710.22	375.5	0.25	1
RVBD_1124	Rv1124	microsomal epoxide hydrolase	ephC	8	81.3	72.9	-0.15	1950.6	1749.1	-8.4	0.66	1
RVBD_1125	Rv1125	hypothetical protein	Rv1125	15	114.7	92.5	-0.3	5160.8	4163.03	-22.2	0.48	1
RVBD_1126c	Rv1126c	hypothetical protein	Rv1126c	8	238.4	318.7	0.41	5720.6	7648.69	80.3	0.34	1
RVBD_1127c	Rv1127c	pyruvate,orthophosphate dikinase	ppdK	13	158	192	0.27	6161.4	7486.7	34	0.64	1
RVBD_1128c	Rv1128c	hypothetical protein	Rv1128c	25	45.5	49.2	0.1	3409.4	3688.82	3.7	0.9	1
RVBD_1132	Rv1132	hypothetical protein	Rv1132	19	53.1	51.6	-0.04	3025.4	2943.02	-1.4	0.79	1
RVBD_1133c	Rv1133c	-5	metE	18	0	0	0.01	0	2.7	0	1	1
RVBD_1134	Rv1134	hypothetical protein	Rv1134	1	77.8	128.4	0.69	233.5	385.2	50.6	0.61	1
RVBD_1135A	Rv1135A	acetyl-CoA C-acetyltransferase	Rv1135A	6	290.7	341.3	0.23	5232.4	6143.66	50.6	0.41	1
RVBD_1135c	Rv1135c	PPE family protein	PPE16	15	171.3	147.3	-0.21	7709.2	6629.76	-24	0.92	1
RVBD_1137c	Rv1137c	hypothetical protein	Rv1137c	2	307	243	-0.33	1842	1458.01	-64	0.38	1
RVBD_1138c	Rv1138c	oxidoreductase	Rv1138c	11	112.1	116.1	0.05	3699.2	3831.73	4	0.9	1
RVBD_1139Ac	Rv1139Ac	hypothetical protein	#N/A	9	150.7	126.2	-0.25	4067.7	3406.82	-24.5	0.34	1
RVBD_1139c	Rv1139c	hypothetical protein	Rv1139c	7	86.4	85.9	-0.01	1815.1	1803.62	-0.5	1	1
RVBD_1140	Rv1140	membrane protein	Rv1140	6	179.4	209	0.21	3229.7	3762.81	29.6	0.8	1
RVBD_1142c	Rv1142c	enoyl-CoA hydratase	echA10	6	600.7	645	0.1	10812.3	11609.6	44.3	0.81	1
RVBD_1143	Rv1143	alpha-methylacyl-CoA racemase	mcr	13	470.9	455.6	-0.05	18363.6	17770.2	-15.2	0.98	1
RVBD_1144	Rv1144	3-hydroxyacyl-CoA	Rv1144	7	84.5	87.2	0.04	1774.7	1831.52	2.7	0.91	1
RVBD_1144Ac	Rv1144Ac	hypothetical protein	#N/A	2	301.3	377.3	0.32	1807.7	2263.72	76	0.27	1
RVBD_1145	Rv1145	hypothetical protein	mmpL13a	7	293.4	278.9	-0.07	6160.4	5855.96	-14.5	0.68	1
RVBD_1146	Rv1146	hypothetical protein	mmpL13b	18	329.4	347.1	0.07	17789.2	18744.6	17.7	0.85	1
RVBD_1147	Rv1147	hypothetical protein	Rv1147	7	133.2	105.8	-0.32	2796.4	2222.71	-27.3	0.63	1
RVBD_1147A	Rv1147A	hypothetical protein	#N/A	3	351.3	309.7	-0.18	3161.5	2787.63	-41.5	0.52	1
RVBD_1148c	Rv1148c	hypothetical protein	Rv1148c	15	120	186.9	0.62	5397.9	8411.88	67	0.59	1
RVBD_1152	Rv1152	transcriptional regulator	Rv1152	4	210.7	188.7	-0.16	2528.9	2264.62	-22	0.37	1
RVBD_1153c	Rv1153c	methyltransferase	omt	16	137.3	173.4	0.33	6588.9	8325.48	36.2	0.38	1
RVBD_1154c	Rv1154c	hypothetical protein	Rv1154c	12	226.3	210.1	-0.1	8148.1	7564.09	-16.2	0.81	1
RVBD_1155A	Rv1155A	hypothetical protein	#N/A	1	784.7	638.1	-0.3	2354.2	1914.32	-146.6	0.54	1
RVBD_1156A	Rv1156A	hypothetical protein	#N/A	1	64.4	33.3	-0.86	193.2	100	-31.1	0.3	1
RVBD_1158c	Rv1158c	hypothetical protein	Rv1158c	4	6.1	1.4	-0.79	73	16.7	-4.7	0.39	1
RVBD_1159	Rv1159	alpha-1,2-mannosyltransferase	pimE	22	71	51.8	-0.42	4689	3415.85	-19.3	0.31	1
RVBD_1159A	Rv1159A	4a-hydroxytetrahydrobiopterin dehydratase	Rv1159A	8	263.4	312.6	0.24	6321.6	7503.2	49.2	0.4	1
RVBD_1161	Rv1161	nitrate reductase subunit alpha	narG	47	328	367.2	0.16	46244.9	51779.3	39.3	0.61	1
RVBD_1162	Rv1162	nitrate reductase subunit beta	narH	25	238.8	223.7	-0.09	17911.2	16777.5	-15.1	0.68	1
RVBD_1163	Rv1163	nitrate reductase molybdenum cofactor assembly	narJ	10	495.7	444.4	-0.16	14870	13330.6	-51.3	0.55	1
RVBD_1164	Rv1164	respiratory nitrate reductase subunit gamma	narI	12	325.8	289	-0.17	11727.8	10405.6	-36.7	0.71	1
RVBD_1165	Rv1165	GTP-binding protein TypA/BipA	typA	10	287.2	256.4	-0.16	8615.5	7690.98	-30.8	0.72	1
RVBD_1166	Rv1166	lipoprotein LpqW	lpqW	19	0	0.7	0.19	0	41.2	0.7	0.28	1
RVBD_1167c	Rv1167c	transcriptional regulator	Rv1167c	5	101.8	469.8	2.15	1526.8	7046.59	368	0.42	1
RVBD_1168c	Rv1168c	PPE family protein	PPE17	10	343.2	370.6	0.11	10295.9	11119	27.4	0.77	1
RVBD_1169c	Rv1169c	PE family protein	lipX	3	459.7	783.4	0.76	4137.3	7050.8	323.7	0.56	1
RVBD_1170	Rv1170	1D-myo-inositol	mshB	7	117.8	155	0.38	2474.4	3254.92	37.2	0.51	1
RVBD_1170A	Rv1170A	hypothetical protein	#N/A	2	423	333.2	-0.34	2537.7	1999.43	-89.7	0.7	1
RVBD_1171	Rv1171	hypothetical protein	Rv1171	4	268.1	237.6	-0.17	3217.2	2850.93	-30.5	0.77	1
RVBD_1172c	Rv1172c	PE family protein	PE12	11	122.7	113.7	-0.1	4047.9	3752.54	-9	0.66	1
RVBD_1175c	Rv1175c	2,4-dienoyl-CoA reductase	fadH	17	254.5	212.2	-0.26	12980.6	10822.3	-42.3	0.48	1
RVBD_1176c	Rv1176c	hypothetical protein	Rv1176c	9	254.5	241.9	-0.07	6872.6	6530.07	-12.7	0.74	1
RVBD_1177	Rv1177	ferredoxin	fdxC	6	0.3	0.5	0.06	4.8	9	0.2	1	1
RVBD_1178	Rv1178	succinyldiaminopimelate transaminase	Rv1178	13	85.9	65.6	-0.36	3350	2559.41	-20.3	0.47	1
RVBD_1179c	Rv1179c	hypothetical protein	Rv1179c	27	179.5	211	0.23	14539	17092.2	31.5	0.64	1
RVBD_1183	Rv1183	transmembrane transporter mmpL10	mmpL10	41	33.4	25.4	-0.34	4109.6	3122.23	-8	0.26	1
RVBD_1187	Rv1187	1-pyrroline-5-carboxylate dehydrogenase	rocA	18	31	31.1	0	1674.9	1681.01	0.1	0.99	1
RVBD_1188	Rv1188	proline dehydrogenase	Rv1188	10	40.9	31.6	-0.33	1226.8	947.51	-9.3	0.67	1
RVBD_1189	Rv1189	sigma-70 family RNA polymerase sigma factor	sigI	4	81.2	113.4	0.46	974.5	1360.62	32.2	0.38	1
RVBD_1190	Rv1190	hypothetical protein	Rv1190	7	399.4	345.3	-0.21	8387.4	7251.17	-54.1	0.34	1
RVBD_1191	Rv1191	hypothetical protein	Rv1191	7	156	183.9	0.23	3275.3	3861.63	27.9	0.61	1
RVBD_1192	Rv1192	hypothetical protein	Rv1192	10	177.7	178.9	0.01	5329.6	5366.36	1.2	1	1
RVBD_1195	Rv1195	hypothetical protein	PE13	4	399.4	891.9	1.15	4793.3	10703.2	492.5	0.24	1
RVBD_1196	Rv1196	PPE family protein	PPE18	7	45.8	53.8	0.21	962.4	1129.01	7.9	0.67	1
RVBD_1197	Rv1197	ESAT-6-like protein esxK	esxK	1	0	0	0	0	0	0	1	1
RVBD_1198	Rv1198	ESAT-6-like protein esxL	esxL	3	0	1	0.26	0	9	1	1	1
RVBD_1199c	Rv1199c	transposase	Rv1199c	12	0	0	0	0	0	0	1	1
RVBD_1200	Rv1200	MFS transporter, metabolite:H+ symporter (MHS)	Rv1200	18	671.3	667.1	-0.01	36249.4	36024.1	-4.2	0.97	1
RVBD_1201c	Rv1201c	2,3,4,5-tetrahydropyridine-2,6-dicarboxylate	dapD	10	0	0	0	0	0	0	1	1
RVBD_1202	Rv1202	succinyl-diaminopimelate desuccinylase	dapE	11	0	0.7	0.19	0	23.5	0.7	0.27	1
RVBD_1203c	Rv1203c	hypothetical protein	Rv1203c	5	95.3	142.2	0.55	1430.1	2132.5	46.8	0.7	1
RVBD_1204c	Rv1204c	hypothetical protein	Rv1204c	14	355.9	500.7	0.49	14949.7	21029.7	144.8	0.23	1
RVBD_1205	Rv1205	hypothetical protein	Rv1205	8	608.7	674.6	0.15	14608	16189.8	65.9	0.89	1
RVBD_1206	Rv1206	fatty-acyl-CoA synthase	fadD6	17	30.9	38.4	0.27	1578.3	1956.51	7.4	0.67	1
RVBD_1207	Rv1207	dihydropteroate synthase 2 folP2	folP2	8	50.5	85.9	0.71	1211.2	2062.32	35.5	0.4	1
RVBD_1208	Rv1208	glucosyl-3-phosphoglycerate synthase	gpgS	9	0	0.1	0.03	0	2.7	0.1	1	1
RVBD_1210	Rv1210	DNA-3-methyladenine glycosylase I	tagA	8	315.7	276	-0.19	7575.7	6624.57	-39.6	0.61	1
RVBD_1211	Rv1211	hypothetical protein	Rv1211	2	0	4.5	0.93	0	27.1	4.5	1	1
RVBD_1212c	Rv1212c	corynebacterium family glycogen synthase	glgA	21	556.3	565.7	0.02	35044.3	35638.4	9.4	0.98	1
RVBD_1213	Rv1213	glucose-1-phosphate adenylyltransferase	glgC	25	368.7	309.4	-0.25	27656.2	23205.5	-59.3	0.52	1
RVBD_1214c	Rv1214c	PE family protein	PE14	5	160.2	141.5	-0.17	2403.4	2122.62	-18.7	0.55	1
RVBD_1215c	Rv1215c	hydrolase	Rv1215c	16	217.3	213.4	-0.03	10428.9	10244.2	-3.8	0.95	1
RVBD_1216c	Rv1216c	hypothetical protein	Rv1216c	11	284.4	203.4	-0.47	9386.4	6713.79	-81	0.56	1
RVBD_1217c	Rv1217c	antibiotic transporter permease	Rv1217c	11	33.4	29.3	-0.16	1100.8	965.5	-4.1	0.67	1
RVBD_1218c	Rv1218c	antibiotic transporter ATP-binding protein	Rv1218c	5	319	294.8	-0.11	4785.4	4422.34	-24.2	0.79	1
RVBD_1220c	Rv1220c	methyltransferase	Rv1220c	6	348.2	630	0.85	6268.4	11339.4	281.7	0.72	1
RVBD_1221	Rv1221	sigma-70 family RNA polymerase sigma factor	sigE	10	17.5	33.4	0.77	525.9	1002.21	15.9	0.16	1
RVBD_1222	Rv1222	ECF subfamily RNA polymerase sigma-70 factor	rseA	2	343.7	331.2	-0.05	2062.1	1987.12	-12.5	0.74	1
RVBD_1223	Rv1223	serine protease htrA	htrA	10	0	0	0	0	0	0	1	1
RVBD_1224	Rv1224	twin arginine-targeting protein translocase	tatB	4	0	1.3	0.34	0	16	1.3	1	1
RVBD_1225c	Rv1225c	HAD hydrolase, family IIA	Rv1225c	5	132.1	85.9	-0.59	1981	1289.12	-46.1	0.18	1
RVBD_1226c	Rv1226c	membrane protein	Rv1226c	10	470.9	709.6	0.59	14126.9	21287.4	238.7	0.33	1
RVBD_1227c	Rv1227c	transmembrane protein	Rv1227c	5	45	33.5	-0.38	674.9	503.1	-11.5	0.28	1
RVBD_1228	Rv1228	lipoprotein LpqX	lpqX	7	616.5	737.6	0.26	12947.5	15490	121.1	0.76	1
RVBD_1229c	Rv1229c	ATP-binding protein	mrp	9	0	1	0.26	0	27.1	1	1	1
RVBD_1230c	Rv1230c	membrane protein	Rv1230c	15	114.2	120.3	0.07	5141	5413.24	6.1	0.86	1
RVBD_1234	Rv1234	transmembrane protein	Rv1234	5	324.1	303.3	-0.09	4860.9	4549.06	-20.8	0.85	1
RVBD_1235	Rv1235	multiple sugar transporter substrate-binding	lpqY	20	125.3	44.1	-1.41	7519.7	2644.62	-81.3	0.26	1
RVBD_1239c	Rv1239c	magnesium and cobalt transporter CorA	corA	15	109.8	111.4	0.02	4939.3	5011.25	1.6	0.89	1
RVBD_1240	Rv1240	malate dehydrogenase	mdh	2	0	0	0	0	0	0	1	1
RVBD_1241	Rv1241	antitoxin	vapB33	1	0	6	1.14	0	18	6	1	1
RVBD_1243c	Rv1243c	PE-PGRS family protein	PE_PGRS23	10	104.3	101.8	-0.03	3127.6	3054.24	-2.4	0.88	1
RVBD_1245c	Rv1245c	oxidoreductase	Rv1245c	11	277.6	259.9	-0.09	9160.5	8575.87	-17.7	0.89	1
RVBD_1246c	Rv1246c	toxin	relE	6	109.3	124.6	0.18	1967.3	2243.52	15.3	0.39	1
RVBD_1247c	Rv1247c	antitoxin	relB	2	155.1	130.4	-0.24	930.7	782.21	-24.7	0.5	1
RVBD_1249c	Rv1249c	membrane protein	Rv1249c	8	639.5	868.9	0.44	15347.2	20854.5	229.5	0.62	1
RVBD_1250	Rv1250	drug:H+ antiporter-2 (14 Spanner) (DHA2) family	Rv1250	19	98.4	88.4	-0.15	5610.5	5039.95	-10	0.44	1
RVBD_1251c	Rv1251c	hypothetical protein	Rv1251c	41	100.5	139.4	0.45	12355.4	17144.9	38.9	0.43	1
RVBD_1252c	Rv1252c	lipoprotein LprE	lprE	6	206.3	160.6	-0.35	3713.8	2890.82	-45.7	0.16	1
RVBD_1253	Rv1253	ATP-dependent RNA helicase DeaD	deaD	24	135.5	172	0.33	9757.2	12382.5	36.5	0.91	1
RVBD_1254	Rv1254	acyltransferase	Rv1254	20	0	0.2	0.05	0	10.7	0.2	1	1
RVBD_1256c	Rv1256c	cytochrome P450 130 cyp130	cyp130	8	103.2	72.2	-0.49	2477.2	1732.12	-31	0.35	1
RVBD_1257c	Rv1257c	glycolate oxidase subunit GlcD	Rv1257c	11	227.9	201.9	-0.17	7519.7	6662.06	-26	0.44	1
RVBD_1258c	Rv1258c	H+ Antiporter protein	Rv1258c	18	558.3	588.1	0.07	30148.3	31756	29.8	0.76	1
RVBD_1259	Rv1259	uracil-DNA glycosylase, family 4	udgB	5	54.6	34	-0.61	818.4	510.51	-20.5	0.47	1
RVBD_1260	Rv1260	oxidoreductase	Rv1260	17	255.5	265	0.05	13031.4	13514.6	9.5	0.85	1
RVBD_1261c	Rv1261c	deazaflavin-dependent nitroreductase	Rv1261c	7	222.1	217.5	-0.03	4664.8	4567.01	-4.7	0.95	1
RVBD_1262c	Rv1262c	hypothetical protein	Rv1262c	2	48.4	55.5	0.18	290.7	333.2	7.1	0.77	1
RVBD_1263	Rv1263	amidase	amiB2	17	31.1	29.9	-0.05	1586.5	1523.11	-1.2	0.9	1
RVBD_1264	Rv1264	pH-sensitive adenylate cyclase	Rv1264	9	187.2	214.4	0.19	5054.3	5789.34	27.2	0.64	1
RVBD_1265	Rv1265	hypothetical protein	Rv1265	11	19.2	9.5	-0.74	634.6	313.6	-9.7	0.5	1
RVBD_1266c	Rv1266c	serine/threonine protein kinase	pknH	25	267.4	216.5	-0.3	20054.5	16237	-50.9	0.56	1
RVBD_1267c	Rv1267c	transcriptional regulator embR	embR	10	84.5	91.7	0.11	2535.1	2752.33	7.2	0.68	1
RVBD_1268c	Rv1268c	hypothetical protein	Rv1268c	7	109.3	104.6	-0.06	2295.4	2197.23	-4.7	0.9	1
RVBD_1269c	Rv1269c	hypothetical protein	Rv1269c	7	141	105.6	-0.4	2960.7	2217.02	-35.4	0.17	1
RVBD_1270c	Rv1270c	lipoprotein LprA	lprA	6	19.4	17.7	-0.1	349.1	319	-1.7	0.71	1
RVBD_1271c	Rv1271c	hypothetical protein	Rv1271c	4	35.5	36.2	0.02	426	434.31	0.7	0.95	1
RVBD_1273c	Rv1273c	ATP-binding cassette, subfamily B	Rv1273c	21	322	231.2	-0.47	20286	14565.3	-90.8	0.33	1
RVBD_1274	Rv1274	lipoprotein LprB	lprB	2	0	0	0	0	0	0	1	1
RVBD_1275	Rv1275	lipoprotein LprC	lprC	3	0	1	0.26	0	9	1	1	1
RVBD_1276c	Rv1276c	phosphohistidine phosphatase	Rv1276c	4	79.6	99.4	0.3	955.1	1192.81	19.8	0.68	1
RVBD_1278	Rv1278	hypothetical protein	Rv1278	16	209.6	189.9	-0.14	10063.1	9113.93	-19.8	0.59	1
RVBD_1279	Rv1279	dehydrogenase FAD flavoprotein gmc	Rv1279	23	235.1	267.2	0.18	16223.4	18439.7	32.1	0.63	1
RVBD_1280c	Rv1280c	peptide/nickel transporter substrate-binding	oppA	18	223.4	236.3	0.08	12065.2	12759.8	12.9	0.93	1
RVBD_1282c	Rv1282c	peptide/nickel transporter permease	oppC	9	162.1	99.8	-0.67	4376	2695.14	-62.3	0.45	1
RVBD_1283c	Rv1283c	peptide/nickel transporter permease	oppB	12	28.9	11.5	-1.04	1041.1	412.8	-17.5	0.32	1
RVBD_1284	Rv1284	carbonic anhydrase	canA	3	192.1	235	0.28	1728.5	2114.83	42.9	0.97	1
RVBD_1287	Rv1287	Rrf2 family protein	Rv1287	7	50.5	34.4	-0.5	1060.5	721.5	-16.1	0.23	1
RVBD_1288	Rv1288	hypothetical protein	Rv1288	29	406.8	361.6	-0.17	35393.8	31455.2	-45.3	0.48	1
RVBD_1289	Rv1289	hypothetical protein	Rv1289	9	109.7	202.4	0.85	2962.3	5464.82	92.7	0.37	1
RVBD_1290c	Rv1290c	hypothetical protein	Rv1290c	23	332.3	422	0.34	22928.8	29115.5	89.7	0.24	1
RVBD_1291c	Rv1291c	hypothetical protein	Rv1291c	1	13.5	3	-1.21	40.4	9	-10.5	0.45	1
RVBD_1292	Rv1292	arginyl-tRNA synthetase	argS	24	0	0.3	0.07	0	18	0.3	0.49	1
RVBD_1293	Rv1293	diaminopimelate decarboxylase	lysA	15	0	0.2	0.06	0	9	0.2	1	1
RVBD_1294	Rv1294	homoserine dehydrogenase	thrA	16	0	0.2	0.05	0	9	0.2	1	1
RVBD_1295	Rv1295	threonine synthase	thrC	14	0	0.7	0.18	0	27.7	0.7	0.52	1
RVBD_1295A	Rv1295A	hypothetical protein	#N/A	0	0	0	0	0	0	0	1	1
RVBD_1296	Rv1296	homoserine kinase	thrB	9	0	0	0	0	0	0	1	1
RVBD_1297	Rv1297	transcription termination factor Rho	rho	13	0	0	0	0	0	0	1	1
RVBD_1298	Rv1298	50S ribosomal protein L31	rpmE	6	0.3	0.5	0.05	5.7	9	0.2	1	1
RVBD_1299	Rv1299	peptide chain release factor 1	prfA	10	0	0	0	0	0	0	1	1
RVBD_1300	Rv1300	HemK family methyltransferase	hemK	10	0	0.4	0.1	0	10.7	0.4	1	1
RVBD_1301	Rv1301	Sua5/YciO/YrdC/YwlC family protein	Rv1301	8	0	0.9	0.25	0	22.3	0.9	0.4	1
RVBD_1302	Rv1302	undecaprenyl-phosphate	rfe	13	0	0.8	0.21	0	31.3	0.8	0.54	1
RVBD_1303	Rv1303	hypothetical protein	Rv1303	3	0	0.9	0.23	0	7.7	0.9	1	1
RVBD_1304	Rv1304	ATP synthase subunit A	atpB	8	0	0.8	0.2	0	18	0.8	1	1
RVBD_1305	Rv1305	ATP synthase subunit C	atpE	2	0	0	0	0	0	0	1	1
RVBD_1306	Rv1306	ATP synthase subunit B	atpF	3	0	0	0	0	0	0	1	1
RVBD_1307	Rv1307	ATP synthase subunit B-delta	atpH	12	0	0.3	0.07	0	9	0.3	1	1
RVBD_1308	Rv1308	ATP synthase subunit alpha	atpA	17	0	0	0	0	0	0	1	1
RVBD_1309	Rv1309	ATP synthase subunit gamma	atpG	16	0	0	0	0	0	0	1	1
RVBD_1310	Rv1310	ATP synthase subunit beta	atpD	13	0	0	0	0	0	0	1	1
RVBD_1311	Rv1311	ATP synthase subunit epsilon	atpC	1	0	0	0	0	0	0	1	1
RVBD_1312	Rv1312	hypothetical protein	Rv1312	7	34.7	7.8	-1.63	729.7	164.7	-26.9	0.28	1
RVBD_1313c	Rv1313c	transposase	Rv1313c	13	0	0	0	0	0	0	1	1
RVBD_1314c	Rv1314c	cob(I)yrinic acid a,c-diamide	Rv1314c	9	135.6	127.7	-0.08	3660.4	3448.44	-7.9	0.72	1
RVBD_1315	Rv1315	UDP-N-acetylglucosamine	murA	11	0	0	0	0	0	0	1	1
RVBD_1316c	Rv1316c	methylated-DNA--protein-cysteine	ogt	5	13.5	12	-0.12	202.3	180.2	-1.5	0.83	1
RVBD_1317c	Rv1317c	ada regulatory protein alkA	alkA	7	195.7	155.6	-0.32	4110.3	3266.65	-40.2	0.42	1
RVBD_1318c	Rv1318c	adenylate cyclase	Rv1318c	7	329.8	591.7	0.83	6926.8	12426.6	261.9	0.52	1
RVBD_1319c	Rv1319c	adenylate cyclase	Rv1319c	17	338.9	378.3	0.16	17281.9	19292.9	39.4	0.84	1
RVBD_1320c	Rv1320c	adenylate cyclase	Rv1320c	18	89.7	116.8	0.36	4841.8	6307.02	27.1	0.69	1
RVBD_1321	Rv1321	hypothetical protein	Rv1321	8	264.5	329	0.31	6347.9	7896.36	64.5	0.61	1
RVBD_1322	Rv1322	hypothetical protein	Rv1322	5	119.9	82.4	-0.51	1797.9	1236.41	-37.4	0.65	1
RVBD_1323	Rv1323	acetyl-CoA C-acetyltransferase	fadA4	9	227.1	303.2	0.41	6132.4	8187.3	76.1	0.77	1
RVBD_1324	Rv1324	thioredoxin	Rv1324	4	49.9	99.5	0.93	598.5	1194.11	49.6	0.17	1
RVBD_1325c	Rv1325c	PE-PGRS family protein	PE_PGRS24	2	108.4	70.4	-0.59	650.4	422.6	-38	0.16	1
RVBD_1326c	Rv1326c	1,4-alpha-glucan-branching protein	glgB	33	0	0.1	0.03	0	9	0.1	1	1
RVBD_1327c	Rv1327c	glucanase glgE	glgE	29	0	0.6	0.15	0	48.9	0.6	0.51	1
RVBD_1329c	Rv1329c	ATP-dependent DNA helicase DinG	dinG	12	379.7	418.8	0.14	13669.7	15076.4	39.1	0.71	1
RVBD_1330c	Rv1330c	nicotinate phosphoribosyltransferase pncB1	pncB1	19	544.9	664.7	0.28	31060.1	37889	119.8	0.25	1
RVBD_1331	Rv1331	ATP-dependent Clp protease adapter protein ClpS	Rv1331	5	836.2	620.8	-0.43	12543	9312.41	-215.4	0.5	1
RVBD_1332	Rv1332	transcriptional regulator	Rv1332	5	51.6	19.3	-1.22	773.5	290.2	-32.2	0.5	1
RVBD_1333	Rv1333	hydrolase	Rv1333	7	150.1	203.8	0.43	3152.6	4280.46	53.7	0.47	1
RVBD_1337	Rv1337	membrane protein	Rv1337	8	492.7	861.2	0.8	11825.7	20669.4	368.5	0.26	1
RVBD_1338	Rv1338	glutamate racemase	murI	11	0	0	0	0	0	0	1	1
RVBD_1339	Rv1339	hypothetical protein	Rv1339	11	454.9	833.4	0.87	15011.2	27500.9	378.5	0.35	1
RVBD_1342c	Rv1342c	integral membrane protein	Rv1342c	4	0	0	0	0	0	0	1	1
RVBD_1343c	Rv1343c	lipoprotein LprD	lprD	11	0	0.9	0.24	0	30.3	0.9	0.46	1
RVBD_1345	Rv1345	long-chain-fatty-acid-[acyl-carrier-protein]	mbtM	19	150.3	155	0.04	8565.8	8832.78	4.7	0.8	1
RVBD_1346	Rv1346	acyl-[acyl-carrier-protein] dehydrogenase MbtN	mbtN	10	95.6	98	0.03	2869.3	2939.93	2.4	0.97	1
RVBD_1347c	Rv1347c	lysine N-acyltransferase mbtK	mbtK	10	11.1	13.8	0.22	332.5	413.6	2.7	0.6	1
RVBD_1350	Rv1350	3-oxoacyl-ACP reductase	fabG2	8	12.7	10.4	-0.21	304.7	248.4	-2.3	0.56	1
RVBD_1351	Rv1351	hypothetical protein	Rv1351	5	146.8	112.2	-0.37	2202.6	1683.31	-34.6	0.92	1
RVBD_1352	Rv1352	hypothetical protein	Rv1352	4	129.7	153.5	0.23	1556.4	1841.73	23.8	0.93	1
RVBD_1354c	Rv1354c	diguanylate cyclase	Rv1354c	28	73.5	73.3	0	6170	6158.76	-0.1	1	1
RVBD_1355c	Rv1355c	molybdopterin biosynthesis protein MoeY	moeY	26	66.6	52	-0.33	5197.1	4058.13	-14.6	0.35	1
RVBD_1357Ac	Rv1357Ac	hypothetical protein	#N/A	1	3.5	0	-0.77	10.5	0	-3.5	0.42	1
RVBD_1357c	Rv1357c	hypothetical protein	Rv1357c	8	107.5	103.2	-0.06	2580.1	2477.72	-4.3	0.92	1
RVBD_1358	Rv1358	transcriptional regulator	Rv1358	54	138	126.3	-0.12	22361.3	20454.3	-11.8	0.67	1
RVBD_1359	Rv1359	transcriptional regulator	Rv1359	14	64.4	69.9	0.11	2705.2	2934.4	5.5	0.97	1
RVBD_1359Ac	Rv1359Ac	hypothetical protein	#N/A	4	361.1	268.9	-0.42	4333.5	3226.35	-92.3	0.51	1
RVBD_1360	Rv1360	oxidoreductase	Rv1360	10	606.2	738.1	0.28	18185.9	22144.4	132	0.43	1
RVBD_1362c	Rv1362c	membrane protein	Rv1362c	11	383.9	301.9	-0.34	12668.8	9961.31	-82	0.31	1
RVBD_1363c	Rv1363c	membrane protein	Rv1363c	6	83.7	93.2	0.15	1505.8	1677.02	9.5	0.62	1
RVBD_1364c	Rv1364c	anti-anti-sigma factor	Rv1364c	21	208.4	243.3	0.22	13129	15326.7	34.9	0.55	1
RVBD_1365c	Rv1365c	anti-anti-sigma factor	rsfA	4	95.6	74.6	-0.34	1147.5	894.91	-21	0.46	1
RVBD_1366	Rv1366	hypothetical protein	Rv1366	14	175	166.9	-0.07	7348.3	7010.02	-8.1	0.69	1
RVBD_1367c	Rv1367c	hypothetical protein	Rv1367c	12	131.9	103.8	-0.33	4750.1	3738.44	-28.1	0.27	1
RVBD_1368	Rv1368	lipoprotein LprF	lprF	6	631.1	558.4	-0.18	11360.5	10051.2	-72.7	0.68	1
RVBD_1369c	Rv1369c	transposase	Rv1369c	15	0	0	0	0	0	0	1	1
RVBD_1370c	Rv1370c	transposase	Rv1370c	3	0	0	0	0	0	0	1	1
RVBD_1372	Rv1372	hypothetical protein	Rv1372	13	176.3	181.8	0.04	6874.3	7090.06	5.5	0.86	1
RVBD_1373	Rv1373	glycolipid sulfotransferase	Rv1373	13	212.4	184.9	-0.2	8285.5	7209.18	-27.6	0.67	1
RVBD_1374c	Rv1374c	hypothetical protein	Rv1374c	11	187.9	165	-0.18	6201.3	5444.75	-22.9	0.49	1
RVBD_1375	Rv1375	hypothetical protein	Rv1375	16	338.9	312.3	-0.12	16265.6	14988.5	-26.6	0.8	1
RVBD_1376	Rv1376	hypothetical protein	Rv1376	12	57.3	109.5	0.88	2062.4	3942.6	52.2	0.85	1
RVBD_1377c	Rv1377c	transferase	Rv1377c	7	83.9	76.3	-0.13	1762	1602.32	-7.6	0.81	1
RVBD_1378c	Rv1378c	hypothetical protein	Rv1378c	14	377.5	590.4	0.64	15854.4	24795.9	212.9	0.55	1
RVBD_1379	Rv1379	pyrR protein	pyrR	6	5.1	1.1	-0.74	92.6	19.4	-4.1	1	1
RVBD_1380	Rv1380	aspartate carbamoyltransferase	pyrB	10	0.2	0	-0.05	4.8	0	-0.2	1	1
RVBD_1381	Rv1381	dihydroorotase	pyrC	8	0	0	0	0	0	0	1	1
RVBD_1382	Rv1382	hypothetical protein	Rv1382	3	0	0	0	0	0	0	1	1
RVBD_1383	Rv1383	carbamoyl-phosphate synthase small subunit	carA	9	0	0	0	0	0	0	1	1
RVBD_1384	Rv1384	carbamoyl-phosphate synthase large subunit	carB	33	0	0.4	0.12	0	43.8	0.4	0.27	1
RVBD_1385	Rv1385	orotidine 5'-phosphate decarboxylase	pyrF	5	0	0	0	0	0	0	1	1
RVBD_1386	Rv1386	PE family protein	PE15	2	24.5	24.1	-0.02	146.8	144.3	-0.4	0.89	1
RVBD_1388	Rv1388	integration host factor mihF	mihF	5	12.3	44.7	1.52	184.9	670.81	32.4	0.36	1
RVBD_1389	Rv1389	guanylate kinase	gmk	3	0	0.9	0.24	0	8	0.9	1	1
RVBD_1390	Rv1390	DNA-directed RNA polymerase subunit omega	rpoZ	6	0	1.5	0.38	0	27	1.5	0.31	1
RVBD_1391	Rv1391	coenzyme A biosynthesis CoaBC	dfp	9	0	0	0	0	0	0	1	1
RVBD_1392	Rv1392	S-adenosylmethionine synthase	metK	10	0	0	0	0	0	0	1	1
RVBD_1393c	Rv1393c	cyclohexanone monooxygenase	Rv1393c	15	323.6	354.3	0.13	14561.7	15944.6	30.7	0.85	1
RVBD_1394c	Rv1394c	cytochrome P450 132 cyp132	cyp132	13	222.7	207.8	-0.1	8685.6	8103.96	-14.9	0.7	1
RVBD_1395	Rv1395	transcriptional regulator	Rv1395	9	100.9	66.9	-0.56	2723.1	1805.52	-34	0.38	1
RVBD_1396c	Rv1396c	PE-PGRS family protein	PE_PGRS25	6	40	33.5	-0.23	719.3	602.11	-6.5	0.74	1
RVBD_1399c	Rv1399c	lipase lipH	nlhH	11	90.9	158.2	0.77	2998.2	5220.67	67.3	0.47	1
RVBD_1401	Rv1401	hypothetical protein	Rv1401	3	78.3	27.3	-1.36	704.5	246.1	-50.9	0.48	1
RVBD_1402	Rv1402	primosomal protein N'	priA	18	0	0	0	0	0	0	1	1
RVBD_1403c	Rv1403c	methyltransferase	Rv1403c	10	55.2	63.6	0.19	1656.5	1909.12	8.4	0.77	1
RVBD_1404	Rv1404	hypothetical protein	Rv1404	4	1.1	0.8	-0.09	13.3	9	-0.4	1	1
RVBD_1405c	Rv1405c	methyltransferase	Rv1405c	9	381.8	430.6	0.17	10309	11625	48.7	0.77	1
RVBD_1406	Rv1406	methionyl-tRNA formyltransferase	fmt	8	0	0	0	0	0	0	1	1
RVBD_1407	Rv1407	ribosomal RNA small subunit methyltransferase B	fmu	13	298.4	206.8	-0.52	11637.8	8064.4	-91.6	0.42	1
RVBD_1408	Rv1408	ribulose-phosphate 3-epimerase	rpe	8	0	0	0	0	0	0	1	1
RVBD_1409	Rv1409	riboflavin biosynthesis protein RibD	ribG	9	0	0.3	0.08	0	7.7	0.3	1	1
RVBD_1412	Rv1412	riboflavin synthase subunit alpha	ribC	3	0	0	0	0	0	0	1	1
RVBD_1414	Rv1414	hypothetical protein	Rv1414	2	11.2	8.5	-0.26	67.4	51.1	-2.7	0.51	1
RVBD_1415	Rv1415	riboflavin biosynthesis protein ribBA	ribA2	11	0	3	0.69	0	100.5	3	0.19	1
RVBD_1416	Rv1416	6,7-dimethyl-8-ribityllumazine synthase	ribH	1	0	0	0	0	0	0	1	1
RVBD_1417	Rv1417	hypothetical protein	Rv1417	4	17.2	25.5	0.46	206	305.9	8.3	0.19	1
RVBD_1418	Rv1418	lipoprotein LprH	lprH	10	139.9	132.8	-0.07	4198	3983.33	-7.2	0.88	1
RVBD_1419	Rv1419	hypothetical protein	Rv1419	3	97.8	36.7	-1.3	879.9	330.7	-61	0.51	1
RVBD_1420	Rv1420	UvrABC system protein C	uvrC	18	31.2	41.9	0.37	1684.7	2260.52	10.7	1	1
RVBD_1422	Rv1422	hypothetical protein	Rv1422	5	34	56.3	0.65	510	844.11	22.3	0.26	1
RVBD_1423	Rv1423	transcriptional regulator whiA	whiA	6	0	0	0	0	0	0	1	1
RVBD_1424c	Rv1424c	membrane protein	Rv1424c	11	47.1	43.6	-0.1	1553.4	1438.91	-3.5	0.71	1
RVBD_1425	Rv1425	acyltransferase, WS/DGAT/MGAT	Rv1425	11	130.6	175	0.41	4310.1	5773.75	44.4	0.24	1
RVBD_1426c	Rv1426c	esterase lipO	lipO	18	92.2	100	0.11	4976.4	5401.34	7.9	0.92	1
RVBD_1427c	Rv1427c	fatty-acyl-CoA synthase	fadD12	14	376.8	398.8	0.08	15824.8	16747.8	22	0.85	1
RVBD_1428c	Rv1428c	hypothetical protein	Rv1428c	12	136.8	119.4	-0.19	4924.6	4299.63	-17.4	0.59	1
RVBD_1429	Rv1429	hypothetical protein	Rv1429	12	133.1	152.7	0.19	4789.8	5495.66	19.6	0.46	1
RVBD_1430	Rv1430	PE family protein	PE16	29	68.4	77.5	0.17	5953.5	6743.35	9.1	0.4	1
RVBD_1432	Rv1432	oxidoreductase	Rv1432	10	16.2	8.9	-0.61	485.1	265.6	-7.3	0.22	1
RVBD_1433	Rv1433	hypothetical protein	Rv1433	11	452.9	526.3	0.21	14946.4	17369.1	73.4	0.46	1
RVBD_1434	Rv1434	hypothetical protein	Rv1434	1	7.6	6	-0.2	22.9	18	-1.6	1	1
RVBD_1437	Rv1437	phosphoglycerate kinase	pgk	9	0	0	0	0	0	0	1	1
RVBD_1438	Rv1438	triosephosphate isomerase	tpi	13	0	0.3	0.1	0	13.3	0.3	1	1
RVBD_1439A	Rv1439A	hypothetical protein	#N/A	2	1451.8	1300.9	-0.16	8710.9	7805.68	-150.9	0.84	1
RVBD_1439c	Rv1439c	hypothetical protein	Rv1439c	6	92.7	340.9	1.82	1667.8	6136.54	248.3	0.2	1
RVBD_1440	Rv1440	preprotein translocase subunit SecG	secG	2	0	0.9	0.23	0	5.3	0.9	1	1
RVBD_1441c	Rv1441c	triacylglycerol lipase	PE_PGRS26	8	16.2	14.1	-0.15	388.8	339.2	-2.1	0.72	1
RVBD_1442	Rv1442	molybdopterin guanine dinucleotide-containing	bisC	31	183.4	211.7	0.2	17059.4	19691.7	28.3	0.65	1
RVBD_1443A	Rv1443A	hypothetical protein	#N/A	3	6.5	4.2	-0.32	58.2	37.7	-2.3	0.35	1
RVBD_1443Bc	Rv1443Bc	hypothetical protein	#N/A	1	96.2	151.7	0.63	288.6	455.11	55.5	0.57	1
RVBD_1443c	Rv1443c	hypothetical protein	Rv1443c	1	353.1	186.2	-0.91	1059.4	558.71	-166.9	0.66	1
RVBD_1444c	Rv1444c	hypothetical protein	Rv1444c	3	26.3	12.8	-0.81	236.3	114.9	-13.5	0.35	1
RVBD_1445c	Rv1445c	6-phosphogluconolactonase	devB	5	45.6	32.9	-0.42	684.2	492.91	-12.8	0.16	1
RVBD_1447c	Rv1447c	glucose-6-phosphate 1-dehydrogenase	zwf2	13	214.4	154.5	-0.46	8362.2	6024.07	-60	0.37	1
RVBD_1449c	Rv1449c	transketolase	tkt	15	0	0.2	0.06	0	9	0.2	1	1
RVBD_1450c	Rv1450c	PE-PGRS family protein	PE_PGRS27	11	6.4	6	-0.05	211.6	198.9	-0.4	0.93	1
RVBD_1451	Rv1451	protoheme IX farnesyltransferase	ctaB	9	0	0	0	0	0	0	1	1
RVBD_1452c	Rv1452c	PE-PGRS family protein	PE_PGRS28	8	141.9	105.5	-0.41	3404.9	2531.71	-36.4	0.58	1
RVBD_1453	Rv1453	hypothetical protein	Rv1453	8	208	175.1	-0.24	4991.3	4202.55	-32.9	0.57	1
RVBD_1454c	Rv1454c	NADPH2:quinone reductase	qor	10	498.7	503.2	0.01	14961.8	15097.2	4.5	0.94	1
RVBD_1455	Rv1455	hypothetical protein	Rv1455	9	666.1	788.3	0.24	17984.2	21284.7	122.2	0.27	1
RVBD_1456c	Rv1456c	cytochrome c oxidase subunit XV assembly	Rv1456c	11	0	0.7	0.2	0	24.5	0.7	0.47	1
RVBD_1457c	Rv1457c	DrrB family ABC transporter efflux protein	Rv1457c	5	15.9	1.2	-1.75	238.5	18	-14.7	1	1
RVBD_1458c	Rv1458c	antibiotic transporter ATP-binding protein	Rv1458c	8	1.4	6.4	0.85	32.6	154.7	5.1	1	1
RVBD_1460	Rv1460	transcriptional regulator	Rv1460	4	2.2	3.5	0.23	26.7	41.4	1.2	0.72	1
RVBD_1462	Rv1462	Fe-S cluster assembly protein SufD	Rv1462	10	0	0.7	0.2	0	22.3	0.7	0.49	1
RVBD_1463	Rv1463	FeS assembly ATPase SufC	Rv1463	7	0	0	0	0	0	0	1	1
RVBD_1464	Rv1464	SufS subfamily cysteine desulfurase	csd	12	0	0	0	0	0	0	1	1
RVBD_1465	Rv1465	NifU family SUF system FeS assembly protein	Rv1465	6	0	0.5	0.14	0	9	0.5	1	1
RVBD_1466	Rv1466	hypothetical protein	Rv1466	1	4.4	10.8	0.74	13.3	32.4	6.4	0.71	1
RVBD_1467c	Rv1467c	acyl-CoA dehydrogenase fadE15	fadE15	23	204.4	194	-0.07	14101	13382.9	-10.4	0.84	1
RVBD_1468c	Rv1468c	PE-PGRS family protein	PE_PGRS29	5	83.7	148.9	0.79	1256	2233.9	65.2	0.54	1
RVBD_1469	Rv1469	heavy metal translocating P-type ATPase	ctpD	14	54.1	51.9	-0.05	2272	2180.73	-2.2	0.96	1
RVBD_1470	Rv1470	oxidoreductase	trxA	3	107.6	121	0.16	968.2	1089.21	13.4	0.75	1
RVBD_1471	Rv1471	thioredoxin	trxB1	1	45.1	37.1	-0.25	135.3	111.2	-8	0.81	1
RVBD_1472	Rv1472	enoyl-CoA hydratase	echA12	13	67.6	61.5	-0.13	2636.6	2397.23	-6.1	0.78	1
RVBD_1473	Rv1473	ATP-binding cassette, subfamily F, member 3	Rv1473	19	66.6	67.2	0.01	3794	3829.44	0.6	0.99	1
RVBD_1473A	Rv1473A	transcriptional regulator	Rv1473A	4	721.3	651.4	-0.15	8656.2	7817.31	-69.9	0.48	1
RVBD_1475c	Rv1475c	aconitate hydratase	acn	36	0	0	0	0	0	0	1	1
RVBD_1476	Rv1476	membrane protein	Rv1476	5	0	0.6	0.16	0	9	0.6	1	1
RVBD_1477	Rv1477	invasion-associated protein	ripA	12	0.6	0.1	-0.14	21.8	2.7	-0.5	0.49	1
RVBD_1478	Rv1478	invasion-associated protein	Rv1478	5	287.5	147.8	-0.94	4312.1	2217.72	-139.6	0.23	1
RVBD_1479	Rv1479	MoxR-like ATPase	moxR1	9	0	2.1	0.51	0	56.8	2.1	0.43	1
RVBD_1480	Rv1480	hypothetical protein	Rv1480	2	0	0	0	0	0	0	1	1
RVBD_1481	Rv1481	membrane protein	Rv1481	8	0	0	0	0	0	0	1	1
RVBD_1482c	Rv1482c	hypothetical protein	Rv1482c	7	23.2	20.1	-0.17	488.1	421.8	-3.2	0.73	1
RVBD_1483	Rv1483	3-oxoacyl-ACP reductase	fabG1	8	0	0.3	0.09	0	7.7	0.3	1	1
RVBD_1484	Rv1484	enoyl-(acyl carrier protein) reductase	inhA	6	0	0.5	0.14	0	9	0.5	1	1
RVBD_1485	Rv1485	ferrochelatase	hemZ	17	0	0.2	0.06	0	11.7	0.2	0.45	1
RVBD_1488	Rv1488	hypothetical protein	Rv1488	12	246.8	263.2	0.09	8884.2	9475.1	16.4	0.81	1
RVBD_1489	Rv1489	hypothetical protein	Rv1489	6	380.3	220.7	-0.77	6845.4	3973.35	-159.6	0.67	1
RVBD_1489A	Rv1489A	methylmalonyl-CoA mutase	Rv1489A	4	55.8	44.7	-0.29	669.5	536.11	-11.1	0.39	1
RVBD_1490	Rv1490	membrane protein	Rv1490	34	15.1	18.5	0.23	1536.5	1883.71	3.4	0.37	1
RVBD_1492	Rv1492	methylmalonyl-CoA mutase, small subunit	mutA	9	103.4	112	0.11	2791.3	3023.24	8.6	0.88	1
RVBD_1493	Rv1493	methylmalonyl-CoA mutase domain-containing	mutB	25	496.9	524.7	0.08	37268.2	39354.1	27.8	0.83	1
RVBD_1494	Rv1494	antitoxin	mazE4	7	16.5	16.1	-0.03	345.8	337.3	-0.4	0.99	1
RVBD_1496	Rv1496	LAO/AO transporter ATPase	Rv1496	3	967.5	805.6	-0.26	8707.8	7250.3	-161.9	0.6	1
RVBD_1498A	Rv1498A	hypothetical protein	Rv1498A	2	473.7	295.2	-0.67	2841.9	1770.92	-178.5	0.42	1
RVBD_1498c	Rv1498c	methyltransferase	Rv1498c	11	590.5	624	0.08	19487.5	20592.5	33.5	0.99	1
RVBD_1500	Rv1500	alpha-1,6-mannosyltransferase	Rv1500	24	43.2	33.1	-0.34	3107.9	2383.12	-10.1	0.28	1
RVBD_1501	Rv1501	hypothetical protein	Rv1501	24	76.2	79.5	0.06	5488.6	5723.44	3.3	0.83	1
RVBD_1502	Rv1502	hypothetical protein	Rv1502	25	192.5	225.1	0.22	14439.4	16881.3	32.6	0.89	1
RVBD_1505c	Rv1505c	sialic acid O-acetyltransferase NeuD family	Rv1505c	20	157.7	117.4	-0.41	9462.4	7045.57	-40.3	0.39	1
RVBD_1506c	Rv1506c	hypothetical protein	Rv1506c	14	20.5	11.9	-0.6	861.1	498.2	-8.6	0.25	1
RVBD_1507c	Rv1507c	hypothetical protein	Rv1507c	20	20.4	35.6	0.68	1221.6	2133.33	15.2	0.72	1
RVBD_1510	Rv1510	hypothetical protein	Rv1510	18	176.7	152.4	-0.21	9542.1	8227.89	-24.3	0.35	1
RVBD_1510A	Rv1510A	hypothetical protein	#N/A	2	23.8	27.4	0.17	142.6	164.6	3.7	0.78	1
RVBD_1511	Rv1511	GDP-mannose 4,6-dehydratase	gmdA	16	424.4	477.8	0.17	20370.4	22935.6	53.4	0.7	1
RVBD_1512	Rv1512	GDP-L-fucose synthase	epiA	7	2	0.1	-0.45	42.2	2.7	-1.9	0.27	1
RVBD_1513	Rv1513	FkbM family methyltransferase	Rv1513	5	11.5	8.1	-0.33	172	121.2	-3.4	0.43	1
RVBD_1514c	Rv1514c	hypothetical protein	Rv1514c	12	43.5	45.6	0.06	1565.9	1642.12	2.1	0.88	1
RVBD_1515c	Rv1515c	hypothetical protein	Rv1515c	11	522.1	399.9	-0.38	17229.9	13195.8	-122.2	0.65	1
RVBD_1516c	Rv1516c	sugar transferase	Rv1516c	8	121.4	126.5	0.06	2913.9	3035.04	5	0.88	1
RVBD_1517	Rv1517	hypothetical protein	Rv1517	4	87.6	73.3	-0.24	1050.9	879.61	-14.3	0.2	1
RVBD_1518	Rv1518	hypothetical protein	Rv1518	10	149.5	193.5	0.36	4484.7	5803.66	44	0.56	1
RVBD_1519	Rv1519	hypothetical protein	Rv1519	2	265.7	329.8	0.31	1594.5	1978.52	64	0.55	1
RVBD_1520	Rv1520	sugar transferase	Rv1520	15	443.1	444	0	19939.6	19981	0.9	1	1
RVBD_1520Ac	Rv1520Ac	hypothetical protein	#N/A	3	203.8	173.2	-0.23	1834.1	1558.72	-30.6	0.38	1
[truncated: 2,139 more rows]

## Sheet: STM v CTR
#Resampling
#yaml:
# date: 2024-01-24 16:16:14
# transit_version: v1.0.2
# app_or_command_line: app
# console_command: python3 'C:\Users\bss2tm.SURREY\AppData\Local\Packages\PythonSoftwareFoundation.Python.3.11_qbz5n2kfra8p0\LocalCache\local-packages\Python311\Scripts\transit.exe'
# calculation_time: 77.7seconds
# analysis_type: Resampling
# conditions: Control , Str
# files:
# combined_wig: \\surrey.ac.uk\storage\Research\BS00_Tom_Mendum_Research\TB\Johana\Johana_CTR_RIF_STR_TTR_combined.wig
# annotation_path: \\surrey.ac.uk\storage\Research\BS00_Tom_Mendum_Research\TB\Johana\H37Rv_ProtTable.prot_table
# parameters:
# samples: 10000
# norm: TTR
# histograms: false
# adaptive: true
# pseudocounts: 5.0
# n_terminus: 5.0
# c_terminus: 20.0
# site_restricted: true
# summary_info:
# Hits: '37'
# control_data: Control
# experimental_data: Str
# annotation_path: \\surrey.ac.uk\storage\Research\BS00_Tom_Mendum_Research\TB\Johana\H37Rv_ProtTable.prot_table
#
#ORF	Gene Name	Description	Sites	Mean Control	Mean Experimental	Log 2 FC	Sum Control	Sum Experimental	Delta Mean	P Value	Adj P Value
RVBD_2663	Rv2663	hypothetical protein	5	124.5	11.8	-2.94	1867.8	177.7	-112.7	0.0002	0.02936
RVBD_2856B	Rv2856B	hydrogenase nickel incorporation protein HypB	4	36.7	1.1	-2.76	440.2	13.8	-35.5	0	0
RVBD_1551A	Rv1551A	hypothetical protein	4	28.3	0	-2.74	340	0	-28.3	0.0003	0.03627
RVBD_2424c	Rv2424c	transposase	6	48.2	3.8	-2.59	868.5	69.2	-44.4	0.0003	0.03627
RVBD_3657c	Rv3657c	hypothetical protein	4	19	0	-2.27	228.4	0	-19	0.0002	0.02936
RVBD_1417	Rv1417	hypothetical protein	4	17.2	0	-2.15	206	0	-17.2	0.0001	0.01713
RVBD_0406c	Rv0406c	beta lactamase like protein	10	30.4	4.4	-1.92	912.3	130.9	-26	0.0001	0.01713
RVBD_2378c	Rv2378c	L-lysine 6-monooxygenase mbtG	7	82.3	20.3	-1.79	1728.4	426	-62	0.0002	0.02936
RVBD_1679	Rv1679	hypothetical protein	6	46.8	10.7	-1.72	843.1	193.1	-36.1	0.0001	0.01713
RVBD_1715	Rv1715	3-hydroxybutyryl-CoA dehydrogenase	7	10.9	0	-1.67	228.9	0	-10.9	0	0
RVBD_2609c	Rv2609c	hypothetical protein	10	42.7	10.2	-1.65	1281.3	306.9	-32.5	0	0
RVBD_2911	Rv2911	D-alanyl-D-alanine carboxypeptidase	5	193.1	61.3	-1.58	2896.7	920.1	-131.8	0.0003	0.03627
RVBD_3677c	Rv3677c	hydrolase	8	34.4	8.9	-1.5	824.6	213.3	-25.5	0	0
RVBD_2249c	Rv2249c	glycerol-3-phosphate dehydrogenase	13	8.6	0	-1.44	333.7	0	-8.6	0	0
RVBD_1271c	Rv1271c	hypothetical protein	4	35.5	10.8	-1.36	426	129.8	-24.7	0.0004	0.04444
RVBD_0848	Rv0848	cysteine synthase A	20	39.5	12.8	-1.33	2370.7	765.99	-26.7	0	0
RVBD_0163	Rv0163	acyl-CoA thioester hydrolase	7	92.7	34.4	-1.31	1946.1	723.4	-58.2	0	0
RVBD_0324	Rv0324	ArsR family transcriptional regulator	10	31.4	10.4	-1.25	942.7	310.7	-21.1	0.0001	0.01713
RVBD_1863c	Rv1863c	hypothetical protein	5	218.7	90.2	-1.23	3280.6	1352.8	-128.5	0	0
RVBD_1172c	Rv1172c	PE family protein	11	122.7	51	-1.19	4047.9	1682.4	-71.7	0	0
RVBD_2700	Rv2700	hypothetical protein	5	68.6	27.9	-1.16	1029.3	418	-40.8	0.0001	0.01713
RVBD_2430c	Rv2430c	PPE family protein	6	311.9	137.2	-1.16	5614.2	2469.1	-174.7	0.0003	0.03627
RVBD_3786c	Rv3786c	hypothetical protein	18	120.6	54	-1.09	6510.4	2915.37	-66.6	0	0
RVBD_2097c	Rv2097c	pup-protein ligase	14	4.7	0	-0.96	197.4	0	-4.7	0	0
RVBD_1428c	Rv1428c	hypothetical protein	12	136.8	71.8	-0.89	4924.6	2583.49	-65	0	0
RVBD_0551c	Rv0551c	fatty-acyl-CoA synthase	23	94.5	50.7	-0.84	6519	3497.98	-43.8	0	0
RVBD_1251c	Rv1251c	hypothetical protein	41	100.5	56.6	-0.77	12355.4	6965.46	-43.8	0.0004	0.04444
RVBD_1073	Rv1073	hypothetical protein	16	232.8	135	-0.76	11173.5	6480.88	-97.8	0	0
RVBD_3796	Rv3796	hypothetical protein	17	177.8	104.9	-0.73	9068	5348.57	-72.9	0	0
RVBD_2940c	Rv2940c	mycocerosic acid synthase	55	192.3	115.4	-0.71	31730.1	19042.2	-76.9	0.0004	0.04444
RVBD_1387	Rv1387	PPE family protein	22	526.6	334.7	-0.65	34754.5	22087	-191.9	0.0003	0.03627
RVBD_0084	Rv0084	formate hydrogenlyase hycD	6	291	188.6	-0.61	5237.2	3395.17	-102.3	0	0
RVBD_3290c	Rv3290c	L-lysine 6-transaminase	15	219.2	142.4	-0.61	9865.5	6406.26	-76.9	0	0
RVBD_3800c	Rv3800c	polyketide synthase 13	40	0	3.9	0.84	0	470.51	3.9	0	0
RVBD_3680	Rv3680	anion transporter ATPase	15	89.4	232.7	1.33	4024.8	10469.8	143.2	0.0002	0.02936
RVBD_3679	Rv3679	anion transporter ATPase	9	37.8	127.6	1.63	1020.3	3445.17	89.8	0.0003	0.03627
RVBD_3919c	Rv3919c	ribosomal RNA small subunit methyltransferase G	7	98.2	4770.2	5.53	2061.4	100173	4672	0	0
RVBD_3770B	Rv3770B	transposase	2	75.3	0	-4	451.6	0	-75.3	0.0061	0.18304
RVBD_2745c	Rv2745c	transcriptional regulator	2	82.7	2.3	-3.59	496	13.8	-80.4	0.0045	0.15812
RVBD_2548	Rv2548	toxin	2	102.3	9.2	-2.92	613.7	55.3	-93.1	0.006	0.18137
RVBD_2386A	Rv2386A	hypothetical protein	2	46.7	2.3	-2.82	280.3	13.8	-44.4	0.0078	0.21521
RVBD_0115A	Rv0115A	hypothetical protein	2	43.2	2.3	-2.72	259.1	13.8	-40.9	0.0047	0.16237
RVBD_1411c	Rv1411c	lipoprotein LprG	6	27.2	0	-2.68	488.7	0	-27.2	0.0018	0.10882
RVBD_1444c	Rv1444c	hypothetical protein	3	26.3	0	-2.64	236.3	0	-26.3	0.001	0.07757
RVBD_0962Ac	Rv0962Ac	hypothetical protein	2	40.5	2.3	-2.64	242.9	13.8	-38.2	0.0057	0.17752
RVBD_0239	Rv0239	antitoxin	2	55	5	-2.59	330.1	29.8	-50.1	0.013	0.27548
RVBD_0539	Rv0539	glycosyl transferase family protein	3	24.2	0	-2.55	218	0	-24.2	0.008	0.2178
RVBD_0678	Rv0678	hypothetical protein	2	46.8	4.6	-2.43	281	27.7	-42.2	0.005	0.16908
RVBD_1721c	Rv1721c	antitoxin	2	33.2	2.3	-2.39	199.3	13.8	-30.9	0.016	0.30172
RVBD_1991c	Rv1991c	toxin	3	486.5	89.2	-2.38	4378.6	802.6	-397.3	0.027	0.40216
RVBD_3361c	Rv3361c	hypothetical protein	3	20.8	0	-2.37	187.3	0	-20.8	0.0025	0.12235
RVBD_3358	Rv3358	toxin	2	20.4	0	-2.34	122.1	0	-20.4	0.0045	0.15812
RVBD_3054c	Rv3054c	hypothetical protein	4	86.1	13.5	-2.3	1033.7	161.8	-72.7	0.012	0.27255
RVBD_3366	Rv3366	TrmH family RNA methyltransferase	3	49.6	6.1	-2.29	446.3	55.3	-43.4	0.014	0.28492
RVBD_1026	Rv1026	exopolyphosphatase	6	29.9	2.3	-2.26	538.2	41.5	-27.6	0.0019	0.1132
RVBD_3662c	Rv3662c	hypothetical protein	3	18.8	0	-2.25	169.2	0	-18.8	0.0051	0.16908
RVBD_0201c	Rv0201c	hypothetical protein	6	65.8	10.9	-2.15	1184.3	196.2	-54.9	0.0008	0.06852
RVBD_0601c	Rv0601c	sensor histidine kinase component HK2	4	22.3	1.2	-2.13	267.7	14.9	-21.1	0.018	0.32455
RVBD_1136	Rv1136	enoyl-CoA hydratase	2	16.3	0	-2.09	97.6	0	-16.3	0.02	0.33835
RVBD_0599c	Rv0599c	antitoxin	4	45.7	7.4	-2.03	549	89.4	-38.3	0.038	0.4792
RVBD_0626	Rv0626	antitoxin	4	15.2	0	-2.02	182.9	0	-15.2	0.028	0.40964
RVBD_2739c	Rv2739c	alanine rich transferase	3	73.4	14.7	-1.99	660.3	132	-58.7	0.0023	0.12122
RVBD_1706Xc	Rv1706Xc	hypothetical protein	7	36.4	5.5	-1.98	765.2	114.9	-31	0.011	0.26445
RVBD_1510A	Rv1510A	hypothetical protein	2	23.8	2.5	-1.94	142.6	14.9	-21.3	0.0125	0.27548
RVBD_1849	Rv1849	urease subunit beta	2	14.1	0	-1.93	84.3	0	-14.1	0.019	0.33097
RVBD_2035	Rv2035	hypothetical protein	6	273.5	69.1	-1.91	4922.3	1244.61	-204.3	0.0011	0.08222
RVBD_2331A	Rv2331A	hypothetical protein	3	60.4	12.4	-1.91	543.8	111.7	-48	0.011	0.26445
RVBD_1932	Rv1932	thiol peroxidase, atypical 2-Cys peroxiredoxin	4	52.6	10.4	-1.91	631.1	124.5	-42.2	0.031	0.43347
RVBD_2919c	Rv2919c	nitrogen regulatory protein P-II	5	17.1	0.9	-1.9	256.3	13.8	-16.2	0.0012	0.08361
RVBD_3528A	Rv3528A	hypothetical protein	3	25.2	3.1	-1.9	226.8	27.7	-22.1	0.0027	0.12377
RVBD_0749	Rv0749	toxin	4	57.3	12.1	-1.87	687.6	144.8	-45.2	0.0006	0.05736
RVBD_2428	Rv2428	alkyl hydroperoxide reductase subunit C	5	13	0	-1.85	194.9	0	-13	0.009	0.2387
RVBD_3284	Rv3284	cysteine desulfuration protein SufE	5	16	1	-1.81	240.2	14.9	-15	0.0005	0.05013
RVBD_1707	Rv1707	SulP family sulfate permease	12	239.5	64.6	-1.81	8621.1	2326.49	-174.9	0.034	0.45678
RVBD_0832	Rv0832	PE-PGRS family protein	2	115.3	29.6	-1.8	691.8	177.7	-85.7	0.031	0.43347
RVBD_3136	Rv3136	PPE family protein	15	54.1	12.1	-1.79	2434.4	545.39	-42	0.0028	0.12377
RVBD_2584c	Rv2584c	adenine phosphoribosyltransferase	7	168.9	45.6	-1.78	3546.7	957.49	-123.3	0.0007	0.06256
RVBD_3656c	Rv3656c	hypothetical protein	3	98.6	26.1	-1.73	887.1	235.2	-72.4	0.04	0.4968
RVBD_0996A	Rv0996A	hypothetical protein	3	70.7	18.6	-1.68	636.5	167.1	-52.2	0.046	0.5312
RVBD_1105	Rv1105	esterase/lipase	8	52.1	12.9	-1.67	1249.8	309.6	-39.2	0.0009	0.07255
RVBD_2661c	Rv2661c	hypothetical protein	2	18.3	2.3	-1.67	109.6	13.8	-16	0.022	0.3589
RVBD_2692	Rv2692	trk system potassium uptake protein trkA	2	123.6	36.2	-1.64	741.7	216.9	-87.5	0.024	0.37802
RVBD_2160A	Rv2160A	hypothetical protein	2	18.2	2.5	-1.63	109.4	14.9	-15.8	0.0098	0.25534
RVBD_3833	Rv3833	AraC family transcriptional regulator	6	140.3	42	-1.63	2525.2	755.99	-98.3	0.037	0.47385
RVBD_0428c	Rv0428c	hypothetical protein	10	83.9	23.8	-1.62	2518	715.2	-60.1	0.019	0.33097
RVBD_3181c	Rv3181c	prevent-host-death family protein	5	24.3	4.6	-1.61	364.2	69.2	-19.7	0.013	0.27548
RVBD_1554	Rv1554	fumarate reductase subunit C	7	106.2	31.8	-1.6	2230.5	667.99	-74.4	0.047	0.54122
RVBD_0747	Rv0747	PE-PGRS family protein	9	56.1	15.4	-1.59	1515.7	414.8	-40.8	0.014	0.28492
RVBD_2306B	Rv2306B	hypothetical protein	5	45.9	12.1	-1.57	688	181.9	-33.7	0.024	0.37802
RVBD_3413c	Rv3413c	hypothetical protein	2	59.1	16.8	-1.55	354.6	101.1	-42.3	0.016	0.30172
RVBD_3424c	Rv3424c	hypothetical protein	6	9.6	0	-1.55	173	0	-9.6	0.027	0.40216
RVBD_3069	Rv3069	crcB protein	3	203.4	66.9	-1.54	1830.6	601.7	-136.5	0.0024	0.12181
RVBD_2309c	Rv2309c	integrase	6	329.3	111.8	-1.52	5927.5	2012.57	-217.5	0.0009	0.07255
RVBD_2857c	Rv2857c	oxidoreductase	9	46.1	12.8	-1.52	1245.5	346.89	-33.3	0.0032	0.13025
RVBD_1352	Rv1352	hypothetical protein	4	129.7	42	-1.52	1556.4	503.61	-87.7	0.029	0.42127
RVBD_3492c	Rv3492c	hypothetical protein	7	27.7	6.5	-1.51	581.9	136.7	-21.2	0.0024	0.12181
RVBD_2450c	Rv2450c	hypothetical protein	4	202.7	68.4	-1.5	2431.8	821.2	-134.2	0.0017	0.10589
RVBD_1840c	Rv1840c	PE-PGRS family protein	5	32.6	8.3	-1.5	488.8	124.5	-24.3	0.025	0.38637
RVBD_2908c	Rv2908c	hypothetical protein	3	9.2	0	-1.5	82.7	0	-9.2	0.043	0.51992
RVBD_0311	Rv0311	hypothetical protein	13	67.2	20.6	-1.49	2619.1	804.7	-46.5	0.001	0.07757
RVBD_3642c	Rv3642c	hypothetical protein	2	22.9	5	-1.48	137.2	29.8	-17.9	0.041	0.50464
RVBD_2819c	Rv2819c	CRISPR type III-a/mtube-associated ramp protein	15	50	14.8	-1.47	2249.4	665.3	-35.2	0.0005	0.05013
RVBD_2604c	Rv2604c	glutamine amidotransferase subunit pdxT	3	146.6	50.4	-1.45	1319.3	453.29	-96.2	0.0052	0.17102
RVBD_2647	Rv2647	hypothetical protein	4	8.6	0	-1.45	103.8	0	-8.6	0.0074	0.21264
RVBD_0905	Rv0905	enoyl-CoA hydratase	5	40.5	11.9	-1.43	607.4	178.2	-28.6	0.0011	0.08222
RVBD_0262c	Rv0262c	aminoglycoside 2'-N-acetyltransferase	6	195.9	70	-1.42	3526.9	1259.48	-126	0.011	0.26445
RVBD_0612	Rv0612	hypothetical protein	5	59.6	19.1	-1.42	893.9	286.1	-40.5	0.028	0.40964
RVBD_1806	Rv1806	PE family protein	3	95.6	32.8	-1.41	860.7	295.2	-62.8	0.0009	0.07255
RVBD_1059	Rv1059	dihydrodipicolinate reductase	9	42.1	12.7	-1.41	1137	343.5	-29.4	0.01	0.25534
RVBD_1546	Rv1546	hypothetical protein	2	195.8	71.2	-1.4	1174.9	427.2	-124.6	0.0012	0.08361
RVBD_0199	Rv0199	hypothetical protein	9	227.1	82.7	-1.4	6132.5	2233.49	-144.4	0.0024	0.12181
RVBD_1365c	Rv1365c	anti-anti-sigma factor	4	95.6	33.1	-1.4	1147.5	397.2	-62.5	0.015	0.29087
RVBD_0862c	Rv0862c	hypothetical protein	22	45.3	14.1	-1.4	2989.9	929.11	-31.2	0.019	0.33097
RVBD_1137c	Rv1137c	hypothetical protein	2	307	115.9	-1.37	1842	695.2	-191.1	0.006	0.18137
RVBD_2144c	Rv2144c	transmembrane protein	3	103.6	37.4	-1.36	932	336.2	-66.2	0.017	0.312
RVBD_2020c	Rv2020c	hypothetical protein	2	794.2	305.3	-1.36	4765	1831.88	-488.9	0.044	0.5289
RVBD_1403c	Rv1403c	methyltransferase	10	55.2	18.7	-1.35	1656.5	559.91	-36.6	0.0068	0.19968
RVBD_2227	Rv2227	hypothetical protein	13	19.2	4.7	-1.32	747.7	181.4	-14.5	0.0014	0.09136
RVBD_1580c	Rv1580c	phiRv1 phage protein	5	82.8	30.2	-1.32	1242.2	452.5	-52.6	0.003	0.12714
RVBD_0912	Rv0912	hypothetical protein	4	175.6	67.1	-1.32	2107.1	805.8	-108.4	0.0033	0.13171
RVBD_1055	Rv1055	hypothetical protein	3	45.1	15.1	-1.32	405.8	135.6	-30	0.024	0.37802
RVBD_1598c	Rv1598c	deazaflavin-dependent nitroreductase	6	64.4	22.7	-1.32	1159	408.7	-41.7	0.044	0.5289
RVBD_1762Ac	Rv1762Ac	hypothetical protein	3	26.1	7.7	-1.3	235.1	69.1	-18.4	0.033	0.44773
RVBD_1232c	Rv1232c	hypothetical protein	6	119.1	45.7	-1.29	2143.4	822.9	-73.4	0.0015	0.09635
RVBD_0762c	Rv0762c	hypothetical protein	8	105.7	40.3	-1.29	2536.5	966.91	-65.4	0.0031	0.12744
RVBD_3647c	Rv3647c	hypothetical protein	5	7.2	0	-1.29	108.5	0	-7.2	0.012	0.27255
RVBD_3170	Rv3170	monoamine oxidase	8	40	13.5	-1.28	960	323.9	-26.5	0.0075	0.21264
RVBD_1755c	Rv1755c	phospholipase C 4	11	15.2	3.5	-1.26	501.1	113.9	-11.7	0.015	0.29087
RVBD_3556c	Rv3556c	acetyl-CoA C-acetyltransferase	10	18.3	4.8	-1.25	549.7	144.7	-13.5	0.014	0.28492
RVBD_2276	Rv2276	cytochrome P450 121	15	57.8	21.7	-1.24	2600.9	974.4	-36.1	0.0007	0.06256
RVBD_1009	Rv1009	resuscitation-promoting factor rpfB	4	57.4	21.9	-1.22	688.8	262.2	-35.5	0.017	0.312
RVBD_1443A	Rv1443A	hypothetical protein	3	6.5	0	-1.2	58.2	0	-6.5	0.0055	0.17528
RVBD_2098c	Rv2098c	PE-PGRS family protein	9	35.8	12.7	-1.2	967.2	343.69	-23.1	0.025	0.38637
RVBD_2330c	Rv2330c	lipoprotein LppP	6	386.4	166.1	-1.19	6955.9	2989.5	-220.4	0.0026	0.12377
RVBD_0272c	Rv0272c	hypothetical protein	9	52.2	20	-1.19	1408.1	540.89	-32.1	0.01	0.25534
RVBD_0091	Rv0091	MTA/SAH nucleosidase	8	148.4	62.7	-1.18	3561.4	1504.5	-85.7	0.0028	0.12377
RVBD_2237Ac	Rv2237Ac	hypothetical protein	2	72.2	29.1	-1.18	433.4	174.5	-43.2	0.013	0.27548
RVBD_2736c	Rv2736c	regulatory protein recX	3	6.4	0	-1.18	57.3	0	-6.4	0.025	0.38637
RVBD_1969	Rv1969	virulence factor Mce family protein	7	141.1	59.7	-1.17	2964	1254.7	-81.4	0.0008	0.06852
RVBD_2265	Rv2265	hypothetical protein	11	73.2	29.7	-1.17	2416	980.38	-43.5	0.02	0.33835
RVBD_1413	Rv1413	hypothetical protein	4	170.7	73.8	-1.16	2047.9	885.51	-96.9	0.0012	0.08361
RVBD_2008c	Rv2008c	ATPase AAA+ superfamily protein	17	57.5	23	-1.16	2931.1	1173.18	-34.5	0.0016	0.10119
RVBD_3591c	Rv3591c	hypothetical protein	10	20.4	6.4	-1.16	612.6	190.9	-14.1	0.031	0.43347
RVBD_0911	Rv0911	hypothetical protein	11	34.4	12.8	-1.15	1133.9	421.39	-21.6	0.024	0.37802
RVBD_0624	Rv0624	toxin	6	56.1	22.6	-1.15	1009.6	406.9	-33.5	0.042	0.51235
RVBD_3700c	Rv3700c	hypothetical protein	10	47.5	18.8	-1.14	1425	563.89	-28.7	0.014	0.28492
RVBD_2527	Rv2527	toxin	6	79.7	33.4	-1.14	1433.8	600.5	-46.3	0.029	0.42127
RVBD_2429	Rv2429	alkyl hydroperoxide reductase AhpD	9	70.3	29.2	-1.14	1897.9	788.9	-41.1	0.039	0.48732
RVBD_3632	Rv3632	hypothetical protein	5	364.4	163.6	-1.13	5466.7	2453.59	-200.9	0.015	0.29087
RVBD_0426c	Rv0426c	transmembrane protein	2	212.7	94.8	-1.13	1276	568.5	-117.9	0.048	0.54661
RVBD_2832c	Rv2832c	sn-glycerol 3-phosphate transporter ATP-binding	6	19.9	6.4	-1.12	358.9	116	-13.5	0.013	0.27548
RVBD_2721c	Rv2721c	hypothetical protein	14	377.7	170.6	-1.12	15864.6	7166.13	-207.1	0.02	0.33835
RVBD_1717	Rv1717	hypothetical protein	4	36.4	14.1	-1.12	436.5	169.2	-22.3	0.045	0.53007
RVBD_0861c	Rv0861c	DNA excision repair protein ERCC-3	17	26.1	9.4	-1.11	1328.6	478.79	-16.7	0.0023	0.12122
RVBD_1185c	Rv1185c	fatty acid CoA ligase FadD21	24	37.6	14.9	-1.1	2709.7	1070.29	-22.8	0.0006	0.05736
RVBD_0914c	Rv0914c	acetyl-CoA C-acetyltransferase	12	69.9	30	-1.1	2515.3	1081.39	-39.8	0.002	0.11419
RVBD_1357c	Rv1357c	hypothetical protein	8	107.5	47.4	-1.1	2580.1	1138.6	-60.1	0.0104	0.2623
RVBD_3730c	Rv3730c	DNA ligase D	13	45	18.5	-1.09	1755.5	721.29	-26.5	0.0021	0.11511
RVBD_1671	Rv1671	hypothetical protein	10	10.5	2.3	-1.09	316.4	69.2	-8.2	0.021	0.34811
RVBD_1255c	Rv1255c	transcriptional regulator	5	100.8	44.7	-1.09	1511.5	670.8	-56	0.028	0.40964
RVBD_2528c	Rv2528c	restriction system protein	6	17.2	5.5	-1.08	310.4	98.9	-11.8	0.0029	0.12549
RVBD_0937c	Rv0937c	Ku protein	9	12.2	3.1	-1.08	328.5	84	-9.1	0.046	0.5312
RVBD_1517	Rv1517	hypothetical protein	4	87.6	39.2	-1.07	1050.9	470.69	-48.4	0.0053	0.17292
RVBD_0770	Rv0770	dehydrogenase/reductase	6	109.8	49.8	-1.07	1975.6	896.89	-59.9	0.018	0.32455
RVBD_1160	Rv1160	mutator mutT protein	3	163.1	75.1	-1.07	1467.6	675.9	-88	0.02	0.33835
RVBD_1520Ac	Rv1520Ac	hypothetical protein	3	203.8	94.9	-1.06	1834.1	854.2	-108.9	0.0012	0.08361
RVBD_2326c	Rv2326c	cobalt/nickel transporter ATP-binding protein	15	105.6	48.2	-1.06	4752.2	2166.99	-57.4	0.0013	0.08761
RVBD_3191c	Rv3191c	transposase	11	88.4	39.7	-1.06	2917.3	1311.1	-48.7	0.0013	0.08761
RVBD_0839	Rv0839	hypothetical protein	10	165.2	76.4	-1.06	4956.1	2292.49	-88.8	0.0039	0.14444
RVBD_3171c	Rv3171c	peroxiredoxin	8	29.3	11.5	-1.06	702.5	275	-17.8	0.0049	0.16787
RVBD_0933	Rv0933	phosphate import ATP-binding protein PstB 2	10	41	17.1	-1.06	1231.1	511.6	-24	0.016	0.30172
RVBD_3779	Rv3779	hypothetical protein	26	218.7	102.8	-1.05	17054.8	8017.27	-115.9	0.0028	0.12377
RVBD_2799	Rv2799	hypothetical protein	7	319.5	151.8	-1.05	6708.8	3187.27	-167.7	0.018	0.32455
RVBD_0744c	Rv0744c	excisionase family DNA binding domain-containing	7	33.8	13.9	-1.04	709.5	291.4	-19.9	0.033	0.44773
RVBD_0610c	Rv0610c	hypothetical protein	3	191	90.2	-1.04	1719.2	811.7	-100.8	0.038	0.4792
RVBD_1174c	Rv1174c	T-cell antigen	6	677.3	329.4	-1.03	12191.5	5929.54	-347.9	0.0021	0.11511
RVBD_1030	Rv1030	potassium-transporting ATPase B chain	7	53.2	23.6	-1.03	1117	494.6	-29.6	0.02	0.33835
RVBD_0554	Rv0554	peroxiredoxin	9	135.4	64.1	-1.02	3656.9	1731.58	-71.3	0.011	0.26445
RVBD_0965c	Rv0965c	hypothetical protein	4	44.6	19.5	-1.02	535.4	234.5	-25.1	0.0129	0.27548
RVBD_1587c	Rv1587c	hypothetical protein	13	44.2	19.4	-1.01	1722.4	757.4	-24.7	0.0054	0.17343
RVBD_2136c	Rv2136c	undecaprenyl-diphosphatase	8	214.1	104.4	-1	5137.5	2504.7	-109.7	0.0018	0.10882
RVBD_2315c	Rv2315c	TldD protein	27	93.8	44.5	-1	7597	3601.72	-49.3	0.0035	0.13574
RVBD_0341	Rv0341	isoniazid-inducible protein iniB	6	111.1	53.1	-1	2000.1	955.9	-58	0.012	0.27255
RVBD_0397A	Rv0397A	hypothetical protein	6	47.5	21.2	-1	855.5	381.4	-26.3	0.013	0.27548
RVBD_0532	Rv0532	hypothetical protein	9	56	25.6	-1	1511.9	689.9	-30.4	0.014	0.28492
RVBD_2564	Rv2564	ABC transporter ATP-binding protein	7	11.9	3.4	-1	250	72.4	-8.5	0.019	0.33097
RVBD_1731	Rv1731	succinate-semialdehyde dehydrogenase	19	66.1	30.9	-0.99	3765	1759.17	-35.2	0.0033	0.13171
RVBD_1237	Rv1237	multiple sugar transporter permease	9	42.2	18.7	-0.99	1140.5	505.89	-23.5	0.011	0.26445
RVBD_0800	Rv0800	aminopeptidase	8	52.8	24.3	-0.98	1267.9	583.5	-28.5	0.0022	0.119
RVBD_2833c	Rv2833c	sn-glycerol 3-phosphate transporter	16	74	35	-0.98	3553.7	1682.21	-39	0.011	0.26445
RVBD_3067	Rv3067	hypothetical protein	4	93.9	45.2	-0.98	1127.1	541.9	-48.8	0.019	0.33097
RVBD_3664c	Rv3664c	peptide/nickel transporter permease	11	19	7.2	-0.97	626.9	238.4	-11.8	0.046	0.5312
RVBD_1268c	Rv1268c	hypothetical protein	7	109.3	53.9	-0.96	2295.4	1131.7	-55.4	0.0037	0.14084
RVBD_0781	Rv0781	oligopeptidase B	18	8.6	2	-0.96	463.7	107.9	-6.6	0.0056	0.17574
RVBD_2575	Rv2575	hypothetical protein	14	208	104.4	-0.96	8736.7	4386.57	-103.6	0.045	0.53007
RVBD_1138c	Rv1138c	oxidoreductase	11	112.1	55.7	-0.95	3699.2	1838.29	-56.4	0.0005	0.05013
RVBD_1441c	Rv1441c	triacylglycerol lipase	8	16.2	6	-0.95	388.8	143.7	-10.2	0.024	0.37802
RVBD_1518	Rv1518	hypothetical protein	10	149.5	74.7	-0.95	4484.7	2240.79	-74.8	0.042	0.51235
RVBD_2081c	Rv2081c	transmembrane protein	5	228	116.8	-0.94	3420.4	1751.78	-111.2	0.0031	0.12744
RVBD_2043c	Rv2043c	nicotinamidase/pyrazinamidase	9	140.5	70.9	-0.94	3792.8	1914.79	-69.6	0.0077	0.21388
RVBD_2132	Rv2132	hypothetical protein	2	330.6	170.3	-0.94	1983.8	1021.7	-160.3	0.013	0.27548
RVBD_1597	Rv1597	hypothetical protein	9	103.9	52.1	-0.93	2805.1	1407.89	-51.7	0.0025	0.12235
RVBD_3558	Rv3558	PPE family protein	10	203.1	104.5	-0.93	6094.1	3133.99	-98.7	0.0082	0.22033
RVBD_3197	Rv3197	ABC transporter ATP-binding protein	12	84.7	42	-0.93	3048.1	1512.29	-42.7	0.015	0.29087
RVBD_1938	Rv1938	microsomal epoxide hydrolase	13	64.4	31.7	-0.92	2510.2	1234.68	-32.7	0.0014	0.09136
RVBD_0356c	Rv0356c	hypothetical protein	6	37.3	17.4	-0.92	672	313.3	-19.9	0.0021	0.11511
RVBD_1236	Rv1236	multiple sugar transporter permease	16	61.7	30.2	-0.92	2961.7	1449.4	-31.5	0.0029	0.12549
RVBD_1186c	Rv1186c	hypothetical protein	14	38.2	17.8	-0.92	1604.6	749.3	-20.4	0.021	0.34811
RVBD_2886c	Rv2886c	hypothetical protein	15	44	21.1	-0.91	1979.5	949.99	-22.9	0.035	0.46117
RVBD_2521	Rv2521	peroxiredoxin Q/BCP	7	96.5	48.9	-0.91	2027.4	1027.09	-47.6	0.049	0.55493
RVBD_3446c	Rv3446c	type VII secretion-associated protein	11	104.4	53.8	-0.9	3444.8	1774.09	-50.6	0.0035	0.13574
RVBD_0516c	Rv0516c	anti-anti-sigma factor	6	276.6	146.3	-0.9	4979.4	2633.4	-130.3	0.015	0.29087
RVBD_0691c	Rv0691c	mycofactocin system transcriptional regulator	9	142.2	73.7	-0.9	3838.5	1989.79	-68.5	0.017	0.312
RVBD_1646	Rv1646	PE family protein	10	125.3	64.8	-0.9	3758.8	1944.1	-60.5	0.032	0.43851
RVBD_2634c	Rv2634c	PE-PGRS family protein	16	87.3	44.9	-0.89	4189.7	2156.87	-42.4	0.026	0.39296
RVBD_2805	Rv2805	hypothetical protein	3	151.7	79.5	-0.89	1365.3	715.4	-72.2	0.032	0.43851
RVBD_0112	Rv0112	GDP-mannose 4,6-dehydratase	24	41.6	20.4	-0.88	2996	1467.4	-21.2	0.027	0.40216
RVBD_0614	Rv0614	galactose-1-phosphate uridylyltransferase	8	240	129.4	-0.87	5760.1	3106.09	-110.6	0.0059	0.18101
RVBD_3189	Rv3189	hypothetical protein	7	96.3	50.6	-0.87	2023.1	1062.1	-45.8	0.032	0.43851
RVBD_3678c	Rv3678c	hypothetical protein	3	108.3	56.9	-0.87	974.5	511.79	-51.4	0.046	0.5312
RVBD_1346	Rv1346	acyl-[acyl-carrier-protein] dehydrogenase MbtN	10	95.6	50.3	-0.86	2869.3	1509.91	-45.3	0.043	0.51992
RVBD_3877	Rv3877	ESX-1 secretion system protein eccD1	16	93	49.5	-0.85	4465	2378.07	-43.5	0.015	0.29087
RVBD_3202c	Rv3202c	ATP-dependent DNA helicase	18	49.1	25.1	-0.85	2653.2	1354	-24.1	0.034	0.45678
RVBD_1673c	Rv1673c	hypothetical protein	11	96.3	51.4	-0.84	3176.9	1696.19	-44.9	0.013	0.27548
RVBD_1363c	Rv1363c	membrane protein	6	83.7	45	-0.83	1505.8	809.59	-38.7	0.004	0.14682
RVBD_1553	Rv1553	fumarate reductase iron-sulfur subunit	12	167.9	92.8	-0.82	6045.2	3342.48	-75.1	0.011	0.26445
RVBD_1090	Rv1090	endoglucanase	5	175.9	97.7	-0.82	2637.9	1464.8	-78.2	0.025	0.38637
RVBD_1736c	Rv1736c	nitrate reductase-like protein narX	26	76.5	41.1	-0.82	5966.2	3204.86	-35.4	0.035	0.46117
RVBD_1091	Rv1091	PE-PGRS family protein	16	53.9	28.3	-0.82	2587	1357.99	-25.6	0.036	0.46983
RVBD_0021c	Rv0021c	nitronate monooxygenase	13	228.9	127.9	-0.82	8928.2	4988.69	-101	0.038	0.4792
RVBD_2213	Rv2213	leucyl aminopeptidase	9	105.5	57.4	-0.82	2847.2	1550.89	-48	0.046	0.5312
RVBD_3773c	Rv3773c	hypothetical protein	7	194.2	108.6	-0.81	4077.2	2281.3	-85.5	0.0054	0.17343
RVBD_0735	Rv0735	sigma-70 family RNA polymerase sigma factor	5	305.4	172.5	-0.81	4581.1	2587.98	-132.9	0.019	0.33097
RVBD_1534	Rv1534	transcriptional regulator	11	166.7	93.2	-0.81	5502.5	3075.99	-73.5	0.019	0.33097
RVBD_3148	Rv3148	NADH-quinone oxidoreductase subunit D	18	22.2	10.5	-0.81	1198.1	568.59	-11.7	0.037	0.47385
RVBD_2019	Rv2019	hypothetical protein	5	431.4	246.1	-0.8	6471.6	3690.98	-185.4	0.002	0.11419
RVBD_1915	Rv1915	isocitrate lyase	17	119.8	66.4	-0.8	6109.4	3388.77	-53.3	0.015	0.29087
RVBD_1834	Rv1834	hypothetical protein	6	142.3	79.8	-0.8	2561.1	1435.7	-62.5	0.021	0.34811
RVBD_3376	Rv3376	HAD hydrolase	6	75.6	41.6	-0.79	1360.4	748.99	-34	0.0044	0.15729
RVBD_2171	Rv2171	lipoprotein LppM	6	185.9	105.6	-0.79	3345.6	1900.48	-80.3	0.0076	0.21388
RVBD_0520	Rv0520	methyltransferase	3	534.4	308.3	-0.78	4809.2	2774.29	-226.1	0.003	0.12714
RVBD_1702c	Rv1702c	hypothetical protein	14	126.6	71.6	-0.78	5317.2	3006.48	-55	0.0038	0.14202
RVBD_2862c	Rv2862c	hypothetical protein	3	233.8	134	-0.78	2104.3	1205.79	-99.8	0.0051	0.16908
RVBD_2900c	Rv2900c	oxidoreductase alpha (molybdopterin) subunit	18	123	69.7	-0.78	6644.3	3765.33	-53.3	0.0081	0.21907
RVBD_1860	Rv1860	alanine and proline-rich secreted protein apa	11	144.3	82	-0.78	4760.7	2705.69	-62.3	0.026	0.39296
RVBD_3037c	Rv3037c	hypothetical protein	8	108.8	61.1	-0.78	2611.4	1466.82	-47.7	0.043	0.51992
RVBD_2791c	Rv2791c	transposase	14	93.7	53.2	-0.76	3936.3	2232.39	-40.6	0.0027	0.12377
RVBD_0988	Rv0988	hypothetical protein	30	15.6	7.2	-0.76	1408.3	650.9	-8.4	0.0038	0.14202
RVBD_1526c	Rv1526c	glycosyl transferase family protein	15	99.1	56.7	-0.76	4461	2550.8	-42.4	0.035	0.46117
RVBD_0011c	Rv0011c	hypothetical protein	3	3.4	0	-0.75	30.5	0	-3.4	0.045	0.53007
RVBD_2775	Rv2775	hypothetical protein	11	307.4	181.9	-0.74	10143.5	6001.47	-125.5	0.035	0.46117
RVBD_1855c	Rv1855c	oxidoreductase	7	204.8	121.9	-0.73	4301.6	2560.58	-82.9	0.0005	0.05013
RVBD_2517c	Rv2517c	hypothetical protein	7	186.4	110.6	-0.73	3914.3	2322.11	-75.8	0.0063	0.18768
RVBD_1910c	Rv1910c	hypothetical protein	10	210.1	124.6	-0.73	6302.2	3738.5	-85.5	0.0065	0.19224
RVBD_3139	Rv3139	acyl-CoA dehydrogenase fadE24	16	4.8	0.9	-0.73	230.6	44.7	-3.9	0.01	0.25534
RVBD_3294c	Rv3294c	ATPase AAA+ superfamily protein	15	202.2	120.1	-0.73	9100.2	5405.57	-82.1	0.016	0.30172
RVBD_1004c	Rv1004c	hypothetical protein	6	118.1	69	-0.73	2125.8	1241.5	-49.1	0.024	0.37802
RVBD_1674c	Rv1674c	transcriptional regulator	9	144.6	85.2	-0.73	3904.6	2300.98	-59.4	0.046	0.5312
RVBD_0198c	Rv0198c	endopeptidase	29	57.5	32.9	-0.72	5000.6	2861.98	-24.6	0.0028	0.12377
RVBD_3433c	Rv3433c	hypothetical protein	5	356.7	213.9	-0.72	5351.2	3208.48	-142.8	0.0035	0.13574
RVBD_2943	Rv2943	hypothetical protein	9	132.9	78.8	-0.72	3589.2	2127.81	-54.1	0.03	0.42972
RVBD_3027c	Rv3027c	hypothetical protein	16	318	192.3	-0.71	15266.1	9231.49	-125.7	0.0027	0.12377
RVBD_3826	Rv3826	fatty acid CoA ligase FadD23	43	20.3	10.5	-0.71	2622.2	1355.3	-9.8	0.0073	0.21264
RVBD_0132c	Rv0132c	G6PDH family F420-dependent oxidoreductase	10	67.2	39	-0.71	2016.6	1170.29	-28.2	0.03	0.42972
RVBD_2284	Rv2284	esterase lipM	18	95.3	56.8	-0.7	5146.7	3066.27	-38.5	0.03	0.42972
RVBD_3641c	Rv3641c	cell filamentation protein	7	163	98.1	-0.7	3422.4	2059.99	-64.9	0.037	0.47385
RVBD_1077	Rv1077	cystathionine beta-synthase	19	107.3	64.6	-0.69	6116	3683.55	-42.7	0.014	0.28492
RVBD_1692	Rv1692	HAD hydrolase, family IIA	6	179.3	109.3	-0.69	3226.9	1968	-69.9	0.014	0.28492
RVBD_0605	Rv0605	resolvase	4	561.2	345.5	-0.69	6734.3	4146.17	-215.7	0.045	0.53007
RVBD_2127	Rv2127	L-asparagine permease 1	17	309.3	191.1	-0.68	15773.5	9746.76	-118.2	0.012	0.27255
RVBD_0484c	Rv0484c	oxidoreductase	6	327.1	202.1	-0.68	5887.5	3637.59	-125	0.017	0.312
RVBD_1376	Rv1376	hypothetical protein	12	57.3	34	-0.68	2062.4	1222.7	-23.3	0.023	0.3708
RVBD_0907	Rv0907	beta-lactamase	29	62.7	37.5	-0.67	5457.8	3258.66	-25.3	0.002	0.11419
RVBD_1878	Rv1878	glutamine synthetase	17	115.4	70.5	-0.67	5884	3595.17	-44.9	0.017	0.312
RVBD_1320c	Rv1320c	adenylate cyclase	18	89.7	54.6	-0.67	4841.8	2950.59	-35	0.039	0.48732
RVBD_0101	Rv0101	amino acid adenylation domain-containing	76	72.3	43.8	-0.66	16482	9980.2	-28.5	0.03	0.42972
RVBD_1937	Rv1937	oxidoreductase	34	88.5	54.7	-0.65	9026.6	5579	-33.8	0.0075	0.21264
RVBD_2704	Rv2704	hypothetical protein	7	253.5	160.2	-0.65	5322.6	3364.19	-93.3	0.01	0.25534
RVBD_3476c	Rv3476c	MFS transporter, MHS family, alpha-ketoglutarate	27	128.7	80	-0.65	10424.1	6483.28	-48.7	0.019	0.33097
RVBD_3053Ac	Rv3053Ac	hypothetical protein	10	83.6	51.8	-0.64	2508.6	1553.6	-31.8	0.037	0.47385
RVBD_0923c	Rv0923c	hypothetical protein	13	97.2	60.4	-0.64	3789.9	2355.09	-36.8	0.048	0.54661
RVBD_2863	Rv2863	toxin	3	294.6	188.4	-0.63	2651.4	1695.19	-106.2	0.012	0.27255
RVBD_0120c	Rv0120c	elongation factor G-like protein	21	28.6	16.8	-0.63	1804.5	1057.7	-11.9	0.035	0.46117
RVBD_1753c	Rv1753c	PPE family protein	51	31.8	18.8	-0.63	4869	2875.49	-13	0.038	0.4792
RVBD_1788	Rv1788	PE family protein	2	938.7	609.9	-0.62	5632.3	3659.19	-328.9	0.028	0.40964
RVBD_3682	Rv3682	bifunctional membrane-associated	30	114.3	72.8	-0.62	10290.4	6548.69	-41.6	0.049	0.55493
RVBD_2332	Rv2332	malate dehydrogenase	20	210.8	136.2	-0.61	12648.4	8173.86	-74.6	0.0036	0.13831
RVBD_0221	Rv0221	acyltransferase, WS/DGAT/MGAT	16	196.8	127.3	-0.61	9447	6110.78	-69.5	0.013	0.27548
RVBD_2045c	Rv2045c	carboxylesterase type B	23	96.6	61.8	-0.6	6663.7	4264.27	-34.8	0.012	0.27255
RVBD_3432c	Rv3432c	glutamate decarboxylase	16	206.4	134.5	-0.6	9905.7	6453.96	-71.9	0.017	0.312
RVBD_1730c	Rv1730c	hypothetical protein	22	18.2	10.3	-0.6	1202.9	678.6	-7.9	0.022	0.3589
RVBD_2325c	Rv2325c	cobalt/nickel transporter permease	2	1017.2	671.3	-0.6	6103.1	4027.7	-345.9	0.037	0.47385
RVBD_0249c	Rv0249c	succinate dehydrogenase membrane anchor subunit	21	96.6	62.5	-0.59	6088.2	3935.4	-34.2	0.0025	0.12235
RVBD_2425c	Rv2425c	hypothetical protein	14	76.5	49.3	-0.59	3213.9	2068.98	-27.3	0.0042	0.15146
RVBD_1488	Rv1488	hypothetical protein	12	246.8	162.3	-0.59	8884.2	5843.57	-84.5	0.0059	0.18101
RVBD_2502c	Rv2502c	3-methylcrotonoyl-CoA carboxylase subunit beta	22	81	52.2	-0.59	5347.8	3442.57	-28.9	0.04	0.4968
RVBD_0855	Rv0855	fatty-acid-CoA racemase far	9	231	151.7	-0.59	6237.6	4096.28	-79.3	0.042	0.51235
RVBD_0767c	Rv0767c	hypothetical protein	9	126.8	82.6	-0.59	3424	2230.77	-44.2	0.046	0.5312
RVBD_2089c	Rv2089c	D-alanyl-D-alanine dipeptidase	15	33.7	20.8	-0.58	1515.5	936.6	-12.9	0.0077	0.21388
RVBD_0419	Rv0419	aminopeptidase	15	351.8	233.7	-0.58	15831.4	10516.4	-118.1	0.012	0.27255
RVBD_0471c	Rv0471c	hypothetical protein	10	411.8	274.3	-0.58	12352.7	8227.69	-137.5	0.015	0.29087
RVBD_2713	Rv2713	soluble pyridine nucleotide transhydrogenase	16	224.6	148.6	-0.58	10782.5	7130.71	-76.1	0.021	0.34811
RVBD_1345	Rv1345	long-chain-fatty-acid-[acyl-carrier-protein]	19	150.3	99.1	-0.58	8565.8	5651.36	-51.1	0.022	0.3589
RVBD_1253	Rv1253	ATP-dependent RNA helicase DeaD	24	135.5	88.7	-0.58	9757.2	6387.97	-46.8	0.026	0.39296
RVBD_0985c	Rv0985c	large-conductance mechanosensitive channel	5	417.8	280.7	-0.57	6267.6	4210.97	-137.1	0.0007	0.06256
RVBD_0453	Rv0453	PPE family protein	16	292.6	196.4	-0.56	14045.8	9427.86	-96.2	0.0028	0.12377
RVBD_2685	Rv2685	arsenic-transport membrane protein arsB1	8	90.9	60	-0.56	2182.2	1439.8	-30.9	0.0104	0.2623
RVBD_0904c	Rv0904c	acetyl-CoA carboxylase, carboxyl transferase	15	4.2	1.3	-0.56	189.6	56.4	-3	0.013	0.27548
RVBD_0464c	Rv0464c	alkylhydroperoxidase AhpD family core	10	177.1	119.5	-0.55	5313.2	3585.17	-57.6	0.034	0.45678
RVBD_3565	Rv3565	hypothetical protein	11	2.3	0	-0.55	77.3	0	-2.3	0.039	0.48732
RVBD_1418	Rv1418	lipoprotein LprH	10	139.9	94	-0.55	4198	2819.09	-46	0.048	0.54661
RVBD_1182	Rv1182	polyketide synthase associated protein papA3	28	31.8	20.3	-0.54	2669.7	1704.69	-11.5	0.027	0.40216
RVBD_1499	Rv1499	hypothetical protein	4	233.1	159.6	-0.53	2797.5	1915.29	-73.5	0.0056	0.17574
RVBD_3692	Rv3692	MoxR-like ATPase	11	189.1	130.5	-0.52	6238.9	4307.28	-58.5	0.0042	0.15146
RVBD_2568c	Rv2568c	hypothetical protein	17	152.8	105.7	-0.51	7794.9	5389.26	-47.2	0.016	0.30172
RVBD_3885c	Rv3885c	ESX-2 secretion system protein EccE2	19	63.4	43.1	-0.51	3613.5	2459.18	-20.3	0.018	0.32455
RVBD_0547c	Rv0547c	oxidoreductase	10	119.4	82.4	-0.51	3582.9	2472.98	-37	0.045	0.53007
RVBD_1847	Rv1847	hypothetical protein	5	282.9	199.2	-0.5	4243.2	2987.68	-83.7	0.0094	0.24771
RVBD_0677c	Rv0677c	membrane protein mmpS5	5	475.5	333.8	-0.5	7133	5007.28	-141.7	0.031	0.43347
RVBD_0769	Rv0769	3-oxoacyl-ACP reductase	13	198.9	139.7	-0.5	7755.6	5446.4	-59.2	0.031	0.43347
RVBD_2950c	Rv2950c	long chain fatty acid CoA FadD26	29	226.3	158.5	-0.5	19684.8	13789.6	-67.8	0.032	0.43851
RVBD_3585	Rv3585	DNA repair protein RadA	10	250.1	176.9	-0.49	7504.3	5308.06	-73.2	0.013	0.27548
RVBD_1551	Rv1551	glycerol-3-phosphate O-acyltransferase	24	158.7	112.7	-0.48	11423.5	8112.68	-46	0.02	0.33835
RVBD_3083	Rv3083	oxidoreductase	20	112.4	79.3	-0.48	6745	4755.49	-33.2	0.026	0.39296
RVBD_1774	Rv1774	oxidoreductase	20	201.2	142.5	-0.48	12070.5	8552.97	-58.6	0.031	0.43347
RVBD_1978	Rv1978	hypothetical protein	11	385.4	274	-0.48	12717.9	9040.66	-111.4	0.031	0.43347
RVBD_1567c	Rv1567c	hypothetical protein	6	668.1	485.4	-0.46	12026.2	8737.64	-182.7	0.036	0.46983
RVBD_0204c	Rv0204c	hypothetical protein	13	1.9	0	-0.45	72.3	0	-1.9	0.012	0.27255
RVBD_3253c	Rv3253c	APA family basic amino acid/polyamine	13	179.5	130	-0.45	6999	5071.89	-49.4	0.012	0.27255
RVBD_0035	Rv0035	fatty-acid-CoA ligase FadD34	21	221.6	161.8	-0.44	13959.5	10190.7	-59.8	0.0148	0.29087
RVBD_2854	Rv2854	hypothetical protein	13	83.3	60.6	-0.43	3249.4	2364.99	-22.7	0.021	0.34811
RVBD_2935	Rv2935	non-ribosomal peptide synthetase	45	143	105.6	-0.42	19304.4	14253.9	-37.4	0.036	0.46983
RVBD_2990c	Rv2990c	hypothetical protein	10	157	117.9	-0.4	4710.7	3537.58	-39.1	0.041	0.50464
RVBD_3487c	Rv3487c	hypothetical protein	9	477.3	362.4	-0.39	12887.8	9784.68	-114.9	0.045	0.53007
RVBD_0305c	Rv0305c	PPE family protein	44	160.3	122.4	-0.38	21161.4	16152	-37.9	0.016	0.30172
RVBD_0858c	Rv0858c	aminotransferase	15	158.5	122.4	-0.36	7133.3	5505.78	-36.2	0.0075	0.21264
RVBD_2933	Rv2933	phenolpthiocerol synthesis type-I polyketide	60	121	93.5	-0.35	21772.8	16836.4	-27.4	0.038	0.4792
RVBD_3821	Rv3821	hypothetical protein	13	269	212.7	-0.33	10490.9	8295.61	-56.3	0.025	0.38637
RVBD_1810	Rv1810	hypothetical protein	10	430.6	341.9	-0.33	12917.8	10255.9	-88.7	0.048	0.54661
RVBD_0214	Rv0214	long chain acyl-CoA synthetase	24	181.9	147.7	-0.29	13097.9	10632.7	-34.2	0.033	0.44773
RVBD_2870c	Rv2870c	1-deoxy-D-xylulose 5-phosphate reductoisomerase	9	0.9	0	-0.25	25.6	0	-0.9	0.041	0.50464
RVBD_1420	Rv1420	UvrABC system protein C	18	31.2	49.6	0.59	1684.7	2676.08	18.4	0.02	0.33835
RVBD_2894c	Rv2894c	tyrosine recombinase XerC	6	80.6	133.9	0.7	1451.2	2410.9	53.3	0.023	0.3708
RVBD_2734	Rv2734	hypothetical protein	17	54	94.3	0.75	2751.9	4810.57	40.4	0.0047	0.16237
RVBD_2956	Rv2956	FkbM family methyltransferase	12	44.9	78.7	0.75	1615	2831.59	33.8	0.015	0.29087
RVBD_0244c	Rv0244c	acyl-CoA dehydrogenase fadE5	21	113.2	204	0.82	7130.8	12850.7	90.8	0.026	0.39296
RVBD_3630	Rv3630	hypothetical protein	18	34.1	68	0.9	1841.8	3670.69	33.9	0.0083	0.22157
RVBD_0017c	Rv0017c	cell division protein FtsW	17	114.4	222.7	0.93	5833.5	11357	108.3	0.008	0.2178
RVBD_3405c	Rv3405c	transcriptional regulator	4	80.5	160	0.95	965.7	1919.59	79.5	0.035	0.46117
RVBD_2396	Rv2396	PE-PGRS family protein	7	915.9	1816.5	0.98	19233.7	38146.2	900.6	0.045	0.53007
RVBD_3593	Rv3593	hypothetical protein	11	8.1	21.3	1	267.7	701.5	13.1	0.0116	0.27255
RVBD_0813Ac	Rv0813Ac	hypothetical protein	3	1589.5	3358.2	1.08	14305.1	30223.8	1768.7	0.026	0.39296
RVBD_0180c	Rv0180c	YhgE/Pip domain-containing protein	25	7.9	25.8	1.25	593.2	1935.69	17.9	0.0031	0.12744
RVBD_0684	Rv0684	elongation factor G	23	0.2	7.7	1.28	15.4	530.71	7.5	0.023	0.3708
RVBD_1665	Rv1665	chalcone synthase	8	817.6	2130	1.38	19623.6	51121	1312.4	0.037	0.47385
RVBD_0169	Rv0169	virulence factor Mce family protein	23	1145.6	3014.8	1.39	79047.4	208020	1869.2	0.032	0.43851
RVBD_2967c	Rv2967c	pyruvate carboxylase	46	8	30.6	1.45	1107.7	4220.03	22.6	0.014	0.28492
RVBD_1623c	Rv1623c	cytochrome bd-I oxidase subunit I	13	0.1	11.3	1.68	2.8	440.4	11.2	0.0051	0.16908
RVBD_1559	Rv1559	threonine dehydratase	17	0.9	13.9	1.68	46.4	707.9	13	0.013	0.27548
RVBD_1421	Rv1421	hypothetical protein	12	17.8	70.7	1.73	641.8	2543.82	52.8	0.0107	0.26445
RVBD_0431	Rv0431	hypothetical protein	6	9.4	44.7	1.79	169.2	804.8	35.3	0.028	0.40964
RVBD_2198c	Rv2198c	membrane protein mmpS3	12	0.1	16.1	2.05	2.8	578.41	16	0.022	0.3589
RVBD_0006	Rv0006	DNA gyrase subunit A	31	0.5	20.3	2.2	45.8	1889.84	19.8	0.032	0.43851
RVBD_1386	Rv1386	PE family protein	2	24.5	0	-2.56	146.8	0	-24.5	0.05	0.56315
RVBD_3197A	Rv3197A	hypothetical protein	2	152.3	48.1	-1.57	913.7	288.39	-104.2	0.05	0.56315
RVBD_0253	Rv0253	nitrite reductase [NAD(P)H], small subunit	4	110.9	60.2	-0.83	1330.7	722.3	-50.7	0.051	0.56512
RVBD_1814	Rv1814	C-5 sterol desaturase	17	711	516.2	-0.46	36263.4	26325.1	-194.9	0.051	0.56512
RVBD_1832	Rv1832	glycine dehydrogenase	36	0	3.4	0.74	0	362.19	3.4	0.051	0.56512
RVBD_2565	Rv2565	hypothetical protein	15	344.8	193.1	-0.82	15515.1	8691.06	-151.6	0.051	0.56512
RVBD_2735c	Rv2735c	hypothetical protein	22	337.8	265.4	-0.34	22295	17518.9	-72.4	0.051	0.56512
RVBD_3845	Rv3845	hypothetical protein	4	179.9	90.7	-0.95	2158.3	1088.38	-89.2	0.051	0.56512
RVBD_0755c	Rv0755c	PPE family protein	43	46.8	21.4	-0.97	6040.8	2759.8	-25.4	0.052	0.57006
RVBD_0944	Rv0944	formamidopyrimidine-DNA glycosylase	5	78.6	33.8	-1.11	1178.8	507.49	-44.8	0.052	0.57006
RVBD_2488c	Rv2488c	hypothetical protein	27	421.1	278.7	-0.59	34108.2	22571.5	-142.4	0.052	0.57006
RVBD_3357	Rv3357	antitoxin	4	240	144.1	-0.72	2879.7	1728.69	-95.9	0.052	0.57006
RVBD_2547	Rv2547	antitoxin	2	108	26.4	-1.85	648	158.6	-81.6	0.053	0.57641
RVBD_3255c	Rv3255c	mannose-6-phosphate isomerase	14	0	9.6	1.55	0	403.69	9.6	0.053	0.57641
RVBD_3299c	Rv3299c	arylsulfatase	38	185.9	136.3	-0.43	21195.6	15538	-49.6	0.053	0.57641
RVBD_1330c	Rv1330c	nicotinate phosphoribosyltransferase pncB1	19	544.9	875.4	0.68	31060.1	49896.8	330.5	0.054	0.57962
RVBD_2472	Rv2472	hypothetical protein	3	235.6	100.4	-1.19	2120	903.7	-135.1	0.054	0.57962
RVBD_2511	Rv2511	oligoribonuclease	7	1.9	0	-0.47	40.9	0	-1.9	0.054	0.57962
RVBD_2543	Rv2543	hypothetical protein	12	210.8	142.9	-0.55	7589	5143.06	-67.9	0.054	0.57962
RVBD_3820c	Rv3820c	acyltransferase papA2	29	33.6	21.2	-0.56	2924.3	1841.9	-12.4	0.054	0.57962
RVBD_0174	Rv0174	virulence factor Mce family protein	21	1163.8	2924.9	1.33	73321.5	184270	1761.1	0.055	0.57976
RVBD_0251c	Rv0251c	heat shock protein hsp	4	516.3	388.8	-0.4	6196	4665.7	-127.5	0.055	0.57976
RVBD_0522	Rv0522	GABA permease	15	120.5	83.3	-0.51	5424.6	3746.79	-37.3	0.055	0.57976
RVBD_1277	Rv1277	hypothetical protein	13	82.7	53.4	-0.59	3224.6	2081.88	-29.3	0.055	0.57976
RVBD_1341	Rv1341	nucleoside-triphosphatase	3	8.1	0	-1.39	72.6	0	-8.1	0.055	0.57976
RVBD_2403c	Rv2403c	hypothetical protein	5	286.8	201.9	-0.5	4302	3028.09	-84.9	0.055	0.57976
RVBD_3490	Rv3490	trehalose-phosphate synthase	24	64.2	129.8	0.96	4624.7	9347.71	65.6	0.055	0.57976
RVBD_1003	Rv1003	ribosomal RNA small subunit methyltransferase I	3	17.9	3.2	-1.49	161.3	28.7	-14.7	0.056	0.58579
RVBD_1968	Rv1968	virulence factor Mce family protein	7	81.9	51.4	-0.62	1720.1	1079.79	-30.5	0.056	0.58579
RVBD_3639c	Rv3639c	hypothetical protein	7	136.1	70.1	-0.91	2858.4	1471.79	-66	0.056	0.58579
RVBD_0237	Rv0237	beta-glucosidase	8	179.1	111.4	-0.66	4298.4	2673.2	-67.7	0.057	0.59173
RVBD_0798c	Rv0798c	antigen cfp29	12	75.1	28.4	-1.26	2703.4	1021.39	-46.7	0.057	0.59173
RVBD_2467	Rv2467	aminopeptidase N	31	113.8	86.7	-0.37	10580.4	8062.02	-27.1	0.057	0.59173
RVBD_1123c	Rv1123c	peroxiredoxin	6	108.4	73	-0.54	1951.5	1313.6	-35.4	0.058	0.59759
RVBD_2026c	Rv2026c	universal stress protein	6	30.5	6.9	-1.58	549.5	124.5	-23.6	0.058	0.59759
RVBD_3711c	Rv3711c	exonuclease, DNA polymerase III, epsilon	11	101.4	50.4	-0.94	3345.3	1662.69	-51	0.058	0.59759
RVBD_2046	Rv2046	lipoprotein LppI	9	158	105.5	-0.56	4264.9	2847.51	-52.5	0.059	0.60486
RVBD_2849c	Rv2849c	cob(I)yrinic acid a,c-diamide	4	166.4	118.8	-0.47	1997.2	1426	-47.6	0.059	0.60486
RVBD_0591	Rv0591	virulence factor Mce family protein	17	102.5	56	-0.82	5228.3	2854.37	-46.5	0.06	0.60904
RVBD_2740	Rv2740	limonene-1,2-epoxide hydrolase	3	175.4	73.8	-1.2	1578.9	663.8	-101.7	0.06	0.60904
RVBD_3043c	Rv3043c	cytochrome c oxidase subunit I	19	0	4.1	0.87	0	235.6	4.1	0.06	0.60904
RVBD_3400	Rv3400	beta-phosphoglucomutase family hydrolase	8	232.6	154.4	-0.58	5582.3	3705.28	-78.2	0.06	0.60904
RVBD_0609A	Rv0609A	hypothetical protein	2	4.6	0	-0.94	27.7	0	-4.6	0.061	0.61614
RVBD_1252c	Rv1252c	lipoprotein LprE	6	206.3	130.8	-0.64	3713.8	2355.28	-75.5	0.061	0.61614
RVBD_1373	Rv1373	glycolipid sulfotransferase	13	212.4	121.1	-0.79	8285.5	4722.37	-91.4	0.062	0.62318
RVBD_3079c	Rv3079c	hypothetical protein	11	200.4	134.4	-0.56	6613.9	4434.69	-66	0.062	0.62318
RVBD_0394c	Rv0394c	secreted protein	6	182.9	102.5	-0.81	3293	1845.38	-80.4	0.063	0.63169
RVBD_2483c	Rv2483c	HAD hydrolase, family IB	18	69.6	44.6	-0.59	3755.8	2407.98	-25	0.064	0.64016
RVBD_1987	Rv1987	chitinase	4	398.3	270.9	-0.55	4779.2	3251.39	-127.3	0.065	0.64701
RVBD_2047c	Rv2047c	hypothetical protein	21	121.6	79.2	-0.59	7661.9	4989.08	-42.4	0.065	0.64701
RVBD_0779c	Rv0779c	hypothetical protein	4	2.3	0	-0.55	27.6	0	-2.3	0.066	0.65066
RVBD_0969	Rv0969	heavy metal translocating P-type ATPase	10	169.6	115.1	-0.54	5088.5	3451.88	-54.6	0.066	0.65066
RVBD_2114	Rv2114	hypothetical protein	8	229.9	169.1	-0.43	5516.6	4057.36	-60.8	0.066	0.65066
RVBD_3126c	Rv3126c	hypothetical protein	1	25	0	-2.59	75.1	0	-25	0.066	0.65066
RVBD_1222	Rv1222	ECF subfamily RNA polymerase sigma-70 factor	2	343.7	210.8	-0.69	2062.1	1264.8	-132.9	0.067	0.6558
RVBD_1393c	Rv1393c	cyclohexanone monooxygenase	15	323.6	195.5	-0.71	14561.7	8799.49	-128	0.067	0.6558
RVBD_2146c	Rv2146c	YggT family protein	1	9.2	0	-1.51	27.7	0	-9.2	0.067	0.6558
RVBD_0378	Rv0378	hypothetical protein	1	9.2	0	-1.51	27.7	0	-9.2	0.068	0.65931
RVBD_2266	Rv2266	cytochrome P450 124 cyp124	12	152.6	103.2	-0.54	5495.4	3714.78	-49.5	0.068	0.65931
RVBD_3094c	Rv3094c	hypothetical protein	8	410.2	2453	2.57	9844.2	58872.6	2042.9	0.068	0.65931
RVBD_3621c	Rv3621c	PPE family protein	8	173.1	130.2	-0.4	4154.3	3125.48	-42.9	0.068	0.65931
RVBD_0577	Rv0577	antigen Cfp30B	11	248.4	168	-0.55	8195.8	5544.27	-80.3	0.069	0.66431
RVBD_2231Ac	Rv2231Ac	toxin	2	966	1160.9	0.26	5796.2	6965.18	194.8	0.069	0.66431
RVBD_2237	Rv2237	hypothetical protein	11	146.2	63.6	-1.14	4825.9	2099.67	-82.6	0.069	0.66431
RVBD_3534c	Rv3534c	4-hydroxy-2-oxovalerate aldolase	4	114.6	56.6	-0.96	1375.4	679.21	-58	0.07	0.67236
RVBD_1193	Rv1193	fatty acid CoA ligase FadD36	11	138.5	201.7	0.53	4570.1	6656.38	63.2	0.071	0.67722
RVBD_2390c	Rv2390c	hypothetical protein	4	704.2	516.2	-0.44	8449.9	6194.56	-187.9	0.071	0.67722
RVBD_3124	Rv3124	hypothetical protein	21	38.7	24.7	-0.55	2438	1558.9	-14	0.071	0.67722
RVBD_2744c	Rv2744c	phage shock protein A	3	50.9	18.1	-1.28	458.5	162.8	-32.9	0.072	0.68517
RVBD_0398c	Rv0398c	secreted protein	4	29.6	6.2	-1.63	355.3	74.5	-23.4	0.073	0.69308
RVBD_1971	Rv1971	virulence factor Mce family protein	12	592.6	1117.2	0.91	21335	40219.9	524.6	0.074	0.69934
RVBD_3229c	Rv3229c	stearoyl-CoA 9-desaturase	18	42.8	24.4	-0.7	2310	1315	-18.4	0.074	0.69934
RVBD_1545	Rv1545	hypothetical protein	2	122.2	228.5	0.88	733.4	1370.7	106.2	0.075	0.70394
RVBD_2387	Rv2387	hypothetical protein	17	492.8	336.3	-0.54	25133.8	17148.8	-156.6	0.075	0.70394
RVBD_2687c	Rv2687c	fluoroquinolones export permease	10	467.6	2412.3	2.35	14027.3	72368.2	1944.7	0.075	0.70394
RVBD_2308Ac	Rv2308Ac	hypothetical protein	5	168.8	90.6	-0.86	2532.6	1359.41	-78.2	0.076	0.71008
RVBD_2532c	Rv2532c	N utilization substance protein B	5	56.3	37.1	-0.54	844.3	556.4	-19.2	0.076	0.71008
RVBD_0488	Rv0488	L-lysine exporter	9	125.8	60.6	-1	3397.3	1635.19	-65.3	0.077	0.71617
RVBD_2061c	Rv2061c	hypothetical protein	4	75.8	37.9	-0.91	909.8	454.9	-37.9	0.077	0.71617
RVBD_0333	Rv0333	hypothetical protein	3	80	34	-1.12	719.9	306.39	-45.9	0.078	0.71896
RVBD_0365c	Rv0365c	hypothetical protein	14	397.9	662.3	0.73	16710.8	27818.3	264.5	0.078	0.71896
RVBD_0688	Rv0688	oxidoreductase	9	41.7	21	-0.84	1125.4	567.6	-20.7	0.078	0.71896
RVBD_1226c	Rv1226c	membrane protein	10	470.9	674.9	0.51	14126.9	20246.6	204	0.078	0.71896
RVBD_2770c	Rv2770c	hypothetical protein	8	404.1	270.2	-0.57	9697.7	6483.68	-133.9	0.079	0.72493
RVBD_2801c	Rv2801c	toxin	3	13.2	40.2	1.31	119.1	361.7	27	0.079	0.72493
RVBD_1171	Rv1171	hypothetical protein	4	268.1	124.1	-1.08	3217.2	1489.52	-144	0.08	0.72922
RVBD_1949c	Rv1949c	hypothetical protein	12	253.8	196.8	-0.36	9138.1	7085.86	-57	0.08	0.72922
RVBD_3739c	Rv3739c	PPE family protein	4	431	277.2	-0.63	5171.5	3326.4	-153.8	0.08	0.72922
RVBD_0125	Rv0125	serine protease pepA	8	68.4	32.6	-0.96	1640.8	782.08	-35.8	0.081	0.73346
RVBD_0943c	Rv0943c	oxidoreductase	11	280.8	159.4	-0.8	9265	5258.57	-121.4	0.081	0.73346
RVBD_2034	Rv2034	ArsR family transcriptional regulator	1	22	0	-2.43	66.1	0	-22	0.081	0.73346
RVBD_0315	Rv0315	hypothetical protein	6	155.5	89.6	-0.76	2798.6	1612.37	-65.9	0.082	0.73764
RVBD_1425	Rv1425	acyltransferase, WS/DGAT/MGAT	11	130.6	95.5	-0.43	4310.1	3151.39	-35.1	0.082	0.73764
RVBD_1750c	Rv1750c	fatty-acid-CoA ligase FadD1	31	231.2	189.3	-0.28	21505.8	17604	-42	0.082	0.73764
RVBD_3850	Rv3850	hypothetical protein	5	68.8	33.9	-0.92	1031.7	508	-34.9	0.083	0.74501
RVBD_0040c	Rv0040c	secreted proline rich protein mtc28	7	148	92.2	-0.65	3107.3	1937.2	-55.7	0.1	0.7557
RVBD_0071	Rv0071	RNA-directed DNA polymerase	5	36.5	19.3	-0.77	547	289.9	-17.1	0.094	0.7557
RVBD_0095c	Rv0095c	hypothetical protein	3	15.3	0	-2.02	137.8	0	-15.3	0.089	0.7557
RVBD_0111	Rv0111	transmembrane acyltransferase	27	317	579.1	0.86	25680.1	46907.3	262.1	0.1	0.7557
RVBD_0147	Rv0147	aldehyde dehydrogenase	17	550.7	387.8	-0.5	28086.5	19778.5	-162.9	0.1	0.7557
RVBD_0182c	Rv0182c	RNA polymerase sigma-70 factor	15	225.6	142.3	-0.65	10153.7	6404.21	-83.3	0.1	0.7557
RVBD_0207c	Rv0207c	hypothetical protein	4	128.7	39.1	-1.6	1544.5	468.7	-89.6	0.1	0.7557
RVBD_0260c	Rv0260c	uroporphyrinogen-III synthase	16	37	24.5	-0.51	1778.2	1176.09	-12.5	0.1	0.7557
RVBD_0267	Rv0267	nitrite transporter	8	186	123.2	-0.57	4463.2	2957.48	-62.7	0.097	0.7557
RVBD_0295c	Rv0295c	hypothetical protein	4	32.8	10.5	-1.29	393.6	125.5	-22.3	0.1	0.7557
RVBD_0389	Rv0389	phosphoribosylglycinamide formyltransferase 2	5	276	182.7	-0.58	4139.3	2740.59	-93.2	0.093	0.7557
RVBD_0413	Rv0413	7,8-dihydro-8-oxoguanine-triphosphatase	4	115.8	57.5	-0.95	1389.4	690.3	-58.3	0.1	0.7557
RVBD_0436c	Rv0436c	CDP-diacylglycerol--serine	15	34.4	65.3	0.83	1549.8	2939.69	30.9	0.086	0.7557
RVBD_0495c	Rv0495c	hypothetical protein	8	3.3	16.7	1.38	80.3	401.09	13.4	0.1	0.7557
RVBD_0500B	Rv0500B	hypothetical protein	1	28	0	-2.72	84	0	-28	0.1	0.7557
RVBD_0564c	Rv0564c	glycerol-3-phosphate dehydrogenase [NAD(P)+]	8	235.8	120.3	-0.94	5659.1	2887.97	-115.5	0.093	0.7557
RVBD_0579	Rv0579	hypothetical protein	7	46.2	17.3	-1.2	970.4	363.79	-28.9	0.1	0.7557
RVBD_0609	Rv0609	toxin	6	31.4	12.1	-1.09	566.1	218	-19.3	0.091	0.7557
RVBD_0656c	Rv0656c	toxin	4	237.7	132.8	-0.82	2852.5	1594.01	-104.9	0.086	0.7557
RVBD_0690c	Rv0690c	hypothetical protein	12	81.9	38.7	-0.99	2949.9	1393	-43.2	0.1	0.7557
RVBD_0807	Rv0807	hypothetical protein	1	39.2	0	-3.15	117.7	0	-39.2	0.087	0.7557
RVBD_0891c	Rv0891c	transcriptional regulator	17	416	1011.4	1.27	21216.7	51583.3	595.4	0.087	0.7557
RVBD_0909	Rv0909	hypothetical protein	2	54.8	28.4	-0.84	328.6	170.2	-26.4	0.1	0.7557
RVBD_0917A	Rv0917A	hypothetical protein	2	10	0	-1.59	60.1	0	-10	0.1	0.7557
RVBD_0959A	Rv0959A	antitoxin	1	41.8	0	-3.23	125.3	0	-41.8	0.098	0.7557
RVBD_1051Ac	Rv1051Ac	hypothetical protein	11	620.8	923.8	0.57	20486.1	30486	303	0.086	0.7557
RVBD_1096	Rv1096	glycosyl hydrolase	11	135.6	77	-0.78	4474.1	2540.39	-58.6	0.1	0.7557
RVBD_1119c	Rv1119c	hypothetical protein	2	16.1	0	-2.08	96.8	0	-16.1	0.1	0.7557
RVBD_1151c	Rv1151c	NAD-dependent deacetylase	7	305	246.7	-0.3	6406	5181.69	-58.3	0.098	0.7557
RVBD_1156	Rv1156	hypothetical protein	8	86.5	47.9	-0.79	2075.6	1149.5	-38.6	0.1	0.7557
RVBD_1200	Rv1200	MFS transporter, metabolite:H+ symporter (MHS)	18	671.3	1446.8	1.1	36249.4	78127.8	775.5	0.1	0.7557
RVBD_1207	Rv1207	dihydropteroate synthase 2 folP2	8	50.5	16.6	-1.36	1211.2	397.7	-33.9	0.096	0.7557
RVBD_1261c	Rv1261c	deazaflavin-dependent nitroreductase	7	222.1	119.5	-0.87	4664.8	2509.17	-102.6	0.087	0.7557
RVBD_1395	Rv1395	transcriptional regulator	9	100.9	50.9	-0.92	2723.1	1373.4	-50	0.093	0.7557
RVBD_1434	Rv1434	hypothetical protein	1	7.6	0	-1.34	22.9	0	-7.6	0.1	0.7557
RVBD_1435c	Rv1435c	hypothetical protein	4	197.2	130.3	-0.58	2366.2	1563.01	-66.9	0.1	0.7557
RVBD_1459c	Rv1459c	hypothetical protein	22	15.6	6	-0.91	1032.3	394.7	-9.7	0.098	0.7557
RVBD_1470	Rv1470	oxidoreductase	3	107.6	62.6	-0.74	968.2	563.3	-45	0.1	0.7557
RVBD_1584c	Rv1584c	phiRv1 phage protein	1	85	0	-4.17	255.1	0	-85	0.1	0.7557
RVBD_1651c	Rv1651c	PE-PGRS family protein	30	217.2	335.3	0.62	19544.3	30176.9	118.1	0.1	0.7557
RVBD_1723	Rv1723	hydrolase	12	196.1	74	-1.35	7058.5	2662.21	-122.1	0.1	0.7557
RVBD_1751	Rv1751	oxidoreductase	16	258.1	168.2	-0.6	12389	8072.28	-89.9	0.098	0.7557
RVBD_1786	Rv1786	oxidoreductase	1	704.7	415	-0.76	2114	1245.1	-289.6	0.1	0.7557
RVBD_1927	Rv1927	hypothetical protein	14	790.7	1734.6	1.13	33207.5	72854.2	944	0.1	0.7557
RVBD_1957	Rv1957	hypothetical protein	11	373.9	844.2	1.16	12337.3	27858.3	470.3	0.1	0.7557
RVBD_1979c	Rv1979c	permease	22	520.8	2045.3	1.96	34370.2	134989	1524.5	0.1	0.7557
RVBD_1982Ac	Rv1982Ac	antitoxin	2	13.5	0	-1.89	81.1	0	-13.5	0.093	0.7557
RVBD_2039c	Rv2039c	multiple sugar transporter permease	11	93.7	50	-0.84	3092	1649.81	-43.7	0.096	0.7557
RVBD_2074	Rv2074	hypothetical protein	4	67.3	27.9	-1.14	807.8	335.1	-39.4	0.087	0.7557
RVBD_2103c	Rv2103c	toxin	2	745.7	585.8	-0.35	4474	3514.78	-159.9	0.096	0.7557
RVBD_2104Ac	Rv2104Ac	hypothetical protein	2	16.4	0	-2.1	98.5	0	-16.4	0.1	0.7557
RVBD_2222c	Rv2222c	glutamine synthetase, type I	13	169.1	1131.5	2.71	6594.1	44126.9	962.4	0.1	0.7557
RVBD_2258c	Rv2258c	transcriptional regulator	11	143.4	252	0.79	4731.9	8314.62	108.6	0.089	0.7557
RVBD_2264c	Rv2264c	hypothetical protein	17	43	27.1	-0.58	2192.5	1383.59	-15.9	0.089	0.7557
RVBD_2359	Rv2359	fur family transcriptional regulator, ferric	5	11.7	36.9	1.33	175	553.6	25.2	0.098	0.7557
RVBD_2418c	Rv2418c	hypothetical protein	13	7.5	27.1	1.36	292.1	1055.79	19.6	0.094	0.7557
RVBD_2510c	Rv2510c	AAA ATPase	14	52	33	-0.58	2184.4	1387.6	-19	0.1	0.7557
RVBD_2567	Rv2567	hypothetical protein	26	91.4	138.9	0.58	7128	10836.6	47.5	0.086	0.7557
RVBD_2571c	Rv2571c	transmembrane alanine and valine and leucine	3	315.5	197.4	-0.66	2839.5	1776.59	-118.1	0.088	0.7557
RVBD_2591	Rv2591	PE-PGRS family protein	8	157.5	111.1	-0.48	3780.3	2667.4	-46.4	0.1	0.7557
RVBD_2603c	Rv2603c	hypothetical protein	6	3.7	52.4	2.72	66.5	943.09	48.7	0.092	0.7557
RVBD_2688c	Rv2688c	fluoroquinolones export ATP-binding protein	9	73.8	39	-0.84	1991.7	1051.79	-34.8	0.088	0.7557
RVBD_2766c	Rv2766c	oxidoreductase	4	458.8	300	-0.6	5505.6	3599.67	-158.8	0.1	0.7557
RVBD_2802c	Rv2802c	hypothetical protein	7	40.5	19	-0.92	850.4	399.5	-21.5	0.1	0.7557
RVBD_2865	Rv2865	antitoxin	1	200.9	47.5	-1.97	602.7	142.6	-153.4	0.094	0.7557
RVBD_2916c	Rv2916c	signal recognition particle protein	5	1	0	-0.27	15.3	0	-1	0.091	0.7557
RVBD_2921c	Rv2921c	signal recognition particle-docking protein	8	0	10	1.59	0	241	10	0.096	0.7557
RVBD_3013	Rv3013	hypothetical protein	3	1600.5	3410.5	1.09	14404.4	30694.2	1810	0.096	0.7557
RVBD_3018c	Rv3018c	PPE family protein	21	36.1	20.2	-0.7	2271.3	1273.3	-15.8	0.1	0.7557
RVBD_3143	Rv3143	response regulator	3	107.2	50	-1.03	964.6	449.99	-57.2	0.098	0.7557
RVBD_3172c	Rv3172c	hypothetical protein	12	118.5	74	-0.65	4266.9	2662.5	-44.6	0.1	0.7557
RVBD_3257c	Rv3257c	phosphomannomutase	15	0	6	1.14	0	271.2	6	0.1	0.7557
RVBD_3268	Rv3268	hypothetical protein	12	86.4	56.3	-0.58	3112.1	2026.28	-30.2	0.098	0.7557
RVBD_3296	Rv3296	ATP-dependent helicase Lhr	35	254.7	194.1	-0.38	26739.3	20376.9	-60.6	0.1	0.7557
RVBD_3308	Rv3308	phosphomannomutase	14	328.4	233.4	-0.48	13793.3	9804	-95	0.1	0.7557
RVBD_3352c	Rv3352c	oxidoreductase	1	20	0	-2.32	60	0	-20	0.086	0.7557
RVBD_3513c	Rv3513c	fatty-acid-CoA ligase FadD18	10	37.2	10.6	-1.44	1114.6	317	-26.6	0.1	0.7557
RVBD_3606c	Rv3606c	2-amino-4-hydroxy-6-	4	36.2	17.6	-0.87	434.5	211.1	-18.6	0.095	0.7557
RVBD_3674c	Rv3674c	endonuclease III	4	268.5	142	-0.9	3222.5	1703.7	-126.6	0.1	0.7557
RVBD_3690	Rv3690	hypothetical protein	9	46.9	23	-0.89	1266.6	620.2	-23.9	0.1	0.7557
RVBD_3848	Rv3848	hypothetical protein	4	181.2	7431.7	5.32	2174.2	89179.8	7250.5	0.1	0.7557
RVBD_3855	Rv3855	HTH-type transcriptional regulator EthR	8	58.7	34.1	-0.7	1409.3	818.19	-24.6	0.1	0.7557
RVBD_3862c	Rv3862c	hypothetical protein	2	242.9	98.4	-1.26	1457.5	590.58	-144.5	0.085	0.7557
RVBD_3869	Rv3869	ESX-1 secretion system protein eccB1	17	241.8	186.4	-0.37	12331.8	9507.09	-55.4	0.1	0.7557
RVBD_3875	Rv3875	early secretory antigenic target	1	49.8	4.6	-2.51	149.5	13.8	-45.2	0.1	0.7557
RVBD_3901c	Rv3901c	hypothetical protein	10	989.3	1295.5	0.39	29678.5	38865.1	306.2	0.097	0.7557
RVBD_1152	Rv1152	transcriptional regulator	4	210.7	132.5	-0.65	2528.9	1589.48	-78.3	0.102	0.76659
RVBD_1446c	Rv1446c	opcA protein	8	9.6	3.5	-0.78	229.5	83	-6.1	0.102	0.76659
RVBD_3375	Rv3375	amidase	16	52.8	20.1	-1.2	2535.7	966.08	-32.7	0.102	0.76659
RVBD_0172	Rv0172	virulence factor Mce family protein	25	1059.3	1621.1	0.61	79448.7	121579	561.7	0.11	0.76776
RVBD_0203	Rv0203	hypothetical protein	3	1063.5	1888.4	0.83	9571.6	16995.5	824.9	0.108	0.76776
RVBD_0248c	Rv0248c	succinate dehydrogenase flavoprotein subunit	26	72	50	-0.49	5615.7	3896.95	-22	0.11	0.76776
RVBD_0348	Rv0348	transcriptional regulator	10	11.9	29.2	1.02	356.2	874.58	17.3	0.11	0.76776
RVBD_0375c	Rv0375c	carbon-monoxide dehydrogenase medium subunit	6	8.7	2.3	-0.91	156.5	41.5	-6.4	0.11	0.76776
RVBD_0689c	Rv0689c	hypothetical protein	2	360.8	158.8	-1.16	2164.6	953.09	-201.9	0.104	0.76776
RVBD_0711	Rv0711	arylsulfatase	35	202.2	155.2	-0.37	21232.2	16300.9	-47	0.11	0.76776
RVBD_0732	Rv0732	preprotein translocase subunit secY	19	0	3.1	0.7	0	178.2	3.1	0.106	0.76776
RVBD_0756c	Rv0756c	hypothetical protein	6	1186.4	2008.7	0.76	21355	36156.5	822.3	0.11	0.76776
RVBD_0887c	Rv0887c	PhnB protein	3	5.6	0	-1.09	50.5	0	-5.6	0.11	0.76776
RVBD_0921	Rv0921	resolvase	5	248.1	175.8	-0.49	3720.8	2636.68	-72.3	0.11	0.76776
RVBD_1046c	Rv1046c	hypothetical protein	6	351.5	195.3	-0.83	6327.8	3515.97	-156.2	0.107	0.76776
RVBD_1132	Rv1132	hypothetical protein	19	53.1	35.2	-0.53	3025.4	2008.69	-17.8	0.11	0.76776
RVBD_1248c	Rv1248c	2-oxoglutarate decarboxylase	33	0.7	7.4	1.12	67.7	728.7	6.7	0.11	0.76776
RVBD_1325c	Rv1325c	PE-PGRS family protein	2	108.4	63.9	-0.72	650.4	383.5	-44.5	0.11	0.76776
RVBD_1638A	Rv1638A	hypothetical protein	4	12	0	-1.76	143.5	0	-12	0.104	0.76776
RVBD_1823	Rv1823	hypothetical protein	10	1.1	8.4	1.13	34.3	253.2	7.3	0.107	0.76776
RVBD_1839c	Rv1839c	antitoxin	1	79.3	0	-4.07	237.8	0	-79.3	0.11	0.76776
RVBD_1907c	Rv1907c	hypothetical protein	9	105.4	72.6	-0.51	2845.2	1959.91	-32.8	0.11	0.76776
RVBD_1930c	Rv1930c	hypothetical protein	1	36.9	0	-3.07	110.8	0	-36.9	0.103	0.76776
RVBD_2030c	Rv2030c	erythromycin esterase	26	286.3	822.3	1.51	22332.9	64141.3	536	0.11	0.76776
RVBD_2226	Rv2226	hypothetical protein	15	86.3	53.4	-0.64	3882.2	2404.29	-32.8	0.11	0.76776
RVBD_2410c	Rv2410c	hypothetical protein	7	86.1	33.1	-1.26	1807.2	694.1	-53	0.108	0.76776
RVBD_2530A	Rv2530A	antitoxin	3	69.4	35.6	-0.87	624.8	320.7	-33.8	0.11	0.76776
RVBD_2585c	Rv2585c	peptide/nickel transporter substrate-binding	17	125.1	82.9	-0.57	6381	4228.51	-42.2	0.105	0.76776
RVBD_2738c	Rv2738c	hypothetical protein	2	267.4	111.6	-1.22	1604.3	669.7	-155.8	0.11	0.76776
RVBD_2785c	Rv2785c	30S ribosomal protein S15	1	21.7	0	-2.42	65	0	-21.7	0.103	0.76776
RVBD_2792c	Rv2792c	resolvase	5	67.4	25	-1.27	1011.4	374.49	-42.5	0.11	0.76776
RVBD_2793c	Rv2793c	tRNA pseudouridine synthase B	5	48.2	92.2	0.87	723.3	1383.39	44	0.11	0.76776
RVBD_2815Bc	Rv2815Bc	hypothetical protein	6	50	22	-1.03	900.1	395.7	-28	0.11	0.76776
RVBD_2862A	Rv2862A	antitoxin	1	46.5	0	-3.37	139.6	0	-46.5	0.11	0.76776
RVBD_3068c	Rv3068c	phosphoglucomutase, alpha-D-glucose	22	312.1	224.5	-0.47	20595.4	14816	-87.6	0.11	0.76776
RVBD_3150	Rv3150	NADH-quinone oxidoreductase subunit F	20	146.5	109.9	-0.4	8789	6591.99	-36.6	0.106	0.76776
RVBD_3188	Rv3188	hypothetical protein	4	281	139.7	-0.98	3372.6	1675.89	-141.4	0.11	0.76776
RVBD_3203	Rv3203	lipase lipV	8	58.4	22.7	-1.19	1401.9	545.11	-35.7	0.11	0.76776
RVBD_3272	Rv3272	hypothetical protein	14	166.4	101.6	-0.69	6987	4266.14	-64.8	0.103	0.76776
RVBD_3379A	Rv3379A	hypothetical protein	2	32	7.4	-1.57	192.3	44.7	-24.6	0.11	0.76776
RVBD_3563	Rv3563	hypothetical protein	9	26.2	12.4	-0.84	707.4	334.1	-13.8	0.11	0.76776
RVBD_3678A	Rv3678A	hypothetical protein	1	18.1	0	-2.21	54.3	0	-18.1	0.11	0.76776
RVBD_3749Ac	Rv3749Ac	toxin	6	393.4	286.8	-0.45	7082.1	5163.19	-106.6	0.11	0.76776
RVBD_3879c	Rv3879c	hypothetical protein	15	265.1	206.2	-0.35	11928.6	9280.87	-58.8	0.11	0.76776
RVBD_3905c	Rv3905c	WXG100 family type VII secretion target	4	477.6	270.5	-0.81	5730.9	3246.29	-207	0.106	0.76776
RVBD_2329c	Rv2329c	MFS transporter, NNP family, nitrate/nitrite	23	298.5	227.3	-0.39	20597.8	15686.1	-71.2	0.111	0.77212
RVBD_3746c	Rv3746c	PE family protein	4	111.5	62.1	-0.79	1337.9	745.7	-49.4	0.111	0.77212
RVBD_0235c	Rv0235c	hypothetical protein	19	93.5	74.9	-0.3	5331	4266.69	-18.7	0.112	0.77776
RVBD_0121c	Rv0121c	hypothetical protein	10	506.5	1743.6	1.77	15193.8	52308.9	1237.2	0.12	0.78679
RVBD_0162c	Rv0162c	alcohol dehydrogenase	11	85	47.6	-0.78	2805.3	1570.7	-37.4	0.12	0.78679
RVBD_0222	Rv0222	enoyl-CoA hydratase	5	50.3	28.2	-0.74	754.6	422.3	-22.2	0.12	0.78679
RVBD_0280	Rv0280	PPE family protein	20	178.1	228.2	0.35	10686.6	13692.9	50.1	0.12	0.78679
RVBD_0302	Rv0302	TetR/AcrR family transcriptional regulator	5	197.9	122.3	-0.67	2968.1	1834.99	-75.5	0.114	0.78679
RVBD_0379	Rv0379	preprotein translocase subunit secE2	1	263.1	4.6	-4.8	789.2	13.8	-258.5	0.12	0.78679
RVBD_0478	Rv0478	deoxyribose-phosphate aldolase	2	274.1	117.9	-1.18	1644.3	707.39	-156.2	0.12	0.78679
RVBD_0691A	Rv0691A	mycofactocin	1	45.3	0	-3.33	135.9	0	-45.3	0.12	0.78679
RVBD_0990c	Rv0990c	hypothetical protein	4	264.6	134.5	-0.95	3175.4	1613.79	-130.1	0.12	0.78679
RVBD_1056	Rv1056	hypothetical protein	16	196.6	151	-0.37	9436.7	7247.68	-45.6	0.12	0.78679
RVBD_1141c	Rv1141c	enoyl-CoA hydratase	10	115	87	-0.38	3449	2608.99	-28	0.12	0.78679
RVBD_1398c	Rv1398c	antitoxin	2	109.8	47.8	-1.12	658.8	286.7	-62	0.12	0.78679
RVBD_1497	Rv1497	esterase lipL	13	58.1	38.5	-0.54	2267.4	1501.19	-19.6	0.12	0.78679
RVBD_1508c	Rv1508c	membrane protein	36	479	585.3	0.29	51731.2	63215.1	106.3	0.12	0.78679
RVBD_1663	Rv1663	polyketide synthase 17	15	36.6	22.3	-0.61	1645.6	1002.91	-14.3	0.12	0.78679
RVBD_1911c	Rv1911c	lipoprotein LppC	6	38.4	62.1	0.63	690.6	1117.99	23.7	0.12	0.78679
RVBD_2015c	Rv2015c	hypothetical protein	7	6.2	0	-1.16	129.5	0	-6.2	0.12	0.78679
RVBD_2107	Rv2107	PE family protein	8	109.5	75.4	-0.51	2628.2	1808.99	-34.1	0.12	0.78679
RVBD_2165c	Rv2165c	ribosomal RNA small subunit methyltransferase H	14	1.2	0	-0.31	50.5	0	-1.2	0.12	0.78679
RVBD_2206	Rv2206	hypothetical protein	6	0.7	4.8	0.79	12.4	87.3	4.2	0.12	0.78679
RVBD_2306A	Rv2306A	hypothetical protein	6	177.2	116.4	-0.59	3189.5	2095.88	-60.8	0.12	0.78679
RVBD_2307c	Rv2307c	hypothetical protein	14	143.9	110.6	-0.37	6044.9	4644.57	-33.3	0.12	0.78679
RVBD_2374c	Rv2374c	heat-inducible transcription repressor hrcA	15	14.2	34.8	1.05	638	1565.71	20.6	0.12	0.78679
RVBD_2530c	Rv2530c	toxin	2	438.1	225	-0.95	2628.7	1349.98	-213.1	0.12	0.78679
RVBD_2613c	Rv2613c	AP-4-A phosphorylase	5	233.4	131.3	-0.81	3501.6	1969.4	-102.1	0.12	0.78679
RVBD_2918c	Rv2918c	[protein-PII] uridylyltransferase	19	108.4	88.8	-0.27	6176.3	5062.76	-19.5	0.12	0.78679
RVBD_3055	Rv3055	TetR family transcriptional regulator	3	4.6	0	-0.93	41	0	-4.6	0.12	0.78679
RVBD_3252c	Rv3252c	alkane 1-monooxygenase	24	429.7	628.2	0.54	30935.7	45231.9	198.6	0.12	0.78679
RVBD_3362c	Rv3362c	hypothetical protein	4	92.4	56.2	-0.67	1108.9	674.8	-36.2	0.12	0.78679
RVBD_3369	Rv3369	hypothetical protein	5	92.2	51.3	-0.79	1383.1	769.2	-40.9	0.12	0.78679
RVBD_3482c	Rv3482c	hypothetical protein	6	848.4	471.9	-0.84	15271.4	8493.47	-376.6	0.12	0.78679
RVBD_3493c	Rv3493c	hypothetical protein	7	31.7	14.2	-0.93	664.7	299.1	-17.4	0.12	0.78679
RVBD_3516	Rv3516	enoyl-CoA hydratase	6	63.7	39	-0.64	1147.5	701.59	-24.8	0.12	0.78679
RVBD_3689	Rv3689	hypothetical protein	18	120.5	86.4	-0.46	6505.1	4666.74	-34	0.117	0.78679
RVBD_3845Ac	Rv3845Ac	hypothetical protein	1	12.7	0	-1.82	38	0	-12.7	0.12	0.78679
RVBD_0537c	Rv0537c	membrane protein	14	124.1	77.8	-0.64	5212.2	3266.17	-46.3	0.13	0.82601
RVBD_0603	Rv0603	hypothetical protein	1	18.2	0	-2.21	54.6	0	-18.2	0.13	0.82601
RVBD_1194c	Rv1194c	hypothetical protein	13	58.7	42.2	-0.43	2289.9	1645.6	-16.5	0.13	0.82601
RVBD_1209	Rv1209	DivIVA domain-containing protein	3	744.9	429.5	-0.79	6703.8	3865.8	-315.3	0.13	0.82601
RVBD_1900c	Rv1900c	hypothetical protein	15	141.2	102.1	-0.45	6354.2	4594.06	-39.1	0.13	0.82601
RVBD_2075c	Rv2075c	hypothetical protein	16	353	272.4	-0.37	16941.7	13074.6	-80.6	0.13	0.82601
RVBD_2091c	Rv2091c	membrane protein	16	108.7	407.9	1.86	5219.3	19579.3	299.2	0.13	0.82601
RVBD_2108	Rv2108	PPE family protein	16	245.6	170.2	-0.52	11789.3	8168.61	-75.4	0.127	0.82601
RVBD_2205c	Rv2205c	glycerate kinase	8	130.7	92.7	-0.47	3137.9	2224.48	-38.1	0.13	0.82601
RVBD_2367c	Rv2367c	hypothetical protein	3	19.3	0	-2.28	173.9	0	-19.3	0.13	0.82601
RVBD_2675c	Rv2675c	hypothetical protein	13	342.5	223.3	-0.61	13355.7	8707.49	-119.2	0.13	0.82601
RVBD_2722	Rv2722	hypothetical protein	4	404.5	306.2	-0.4	4854.5	3674.61	-98.3	0.13	0.82601
RVBD_2787	Rv2787	hypothetical protein	19	180.3	137.5	-0.38	10276.8	7834.95	-42.8	0.13	0.82601
RVBD_2842c	Rv2842c	ribosome maturation factor rimP	2	8.5	0	-1.43	50.9	0	-8.5	0.13	0.82601
RVBD_2914c	Rv2914c	serine/threonine protein kinase	18	80.5	60.3	-0.39	4345	3256.47	-20.2	0.13	0.82601
RVBD_2924c	Rv2924c	formamidopyrimidine-DNA glycosylase	13	242.7	189.9	-0.35	9464.4	7405.39	-52.8	0.13	0.82601
RVBD_3005c	Rv3005c	hypothetical protein	17	442.4	795	0.84	22564.3	40542.9	352.5	0.13	0.82601
RVBD_3351c	Rv3351c	oxidoreductase	11	718.8	574.7	-0.32	23719.1	18965.2	-144.1	0.13	0.82601
RVBD_3454	Rv3454	hypothetical protein	19	142.6	91.5	-0.61	8128.2	5217.88	-51.1	0.13	0.82601
RVBD_3488	Rv3488	hypothetical protein	2	102.7	49.9	-0.97	616.3	299.5	-52.8	0.13	0.82601
RVBD_3051c	Rv3051c	ribonucleoside-diphosphate reductase subunit	36	0	2	0.49	0	216.9	2	0.132	0.83743
RVBD_3626c	Rv3626c	hypothetical protein	9	30.2	15.9	-0.75	814.1	430.29	-14.2	0.135	0.85514
RVBD_0048c	Rv0048c	membrane protein	11	969.6	1505	0.63	31997.6	49666.6	535.4	0.14	0.86159
RVBD_0264c	Rv0264c	hypothetical protein	7	151.2	77.3	-0.93	3174.8	1622.28	-73.9	0.14	0.86159
RVBD_0673	Rv0673	enoyl-CoA hydratase	7	170.3	112.6	-0.58	3577.2	2364.28	-57.8	0.14	0.86159
RVBD_0826	Rv0826	hypothetical protein	15	196.8	161.8	-0.27	8854.8	7280.79	-35	0.14	0.86159
RVBD_0879c	Rv0879c	hypothetical protein	1	95.2	23.1	-1.84	285.5	69.2	-72.1	0.14	0.86159
RVBD_1356c	Rv1356c	hypothetical protein	21	97	73.1	-0.39	6112.2	4603.29	-24	0.14	0.86159
RVBD_1510	Rv1510	hypothetical protein	18	176.7	119.4	-0.55	9542.1	6449.49	-57.3	0.14	0.86159
RVBD_1746	Rv1746	serine/threonine-protein kinase pknF	10	744.1	1412.7	0.92	22322.7	42379.6	668.6	0.14	0.86159
RVBD_2022c	Rv2022c	hypothetical protein	9	68	43.1	-0.6	1836.5	1164.99	-24.9	0.14	0.86159
RVBD_2143	Rv2143	hypothetical protein	9	831.4	2657.8	1.67	22447.8	71760.1	1826.4	0.14	0.86159
RVBD_2299c	Rv2299c	chaperone htpG	20	195.6	152.9	-0.34	11734.1	9174.56	-42.7	0.14	0.86159
RVBD_2489c	Rv2489c	hypothetical protein	3	206.8	101.2	-1	1861.4	910.79	-105.6	0.14	0.86159
RVBD_2638	Rv2638	anti-anti-sigma factor	2	494.1	257.5	-0.93	2964.5	1545.28	-236.5	0.14	0.86159
RVBD_2850c	Rv2850c	cobaltochelatase subunit	11	26.5	14.5	-0.69	873.3	478.6	-12	0.14	0.86159
RVBD_3470c	Rv3470c	acetolactate synthase I/II/III large subunit	11	177.6	112.4	-0.64	5859.8	3708.06	-65.2	0.14	0.86159
RVBD_3510c	Rv3510c	hypothetical protein	11	225.7	152.2	-0.55	7447.6	5021.2	-73.5	0.14	0.86159
RVBD_3574	Rv3574	HTH-type transcriptional repressor KstR	9	18.6	9.1	-0.74	501.3	246.7	-9.4	0.14	0.86159
RVBD_3706c	Rv3706c	hypothetical protein	2	271.7	452.6	0.73	1630.1	2715.8	181	0.14	0.86159
RVBD_3803c	Rv3803c	MPT51/MPB51 antigen	9	171.7	116.1	-0.54	4635.6	3135.09	-55.6	0.14	0.86159
RVBD_0234c	Rv0234c	succinate-semialdehyde dehydrogenase [NADP+] 1	13	19.3	10.1	-0.69	753.1	393.6	-9.2	0.15	0.88219
RVBD_0450c	Rv0450c	transmembrane transporter mmpL4	59	119.7	763.5	2.62	21180.8	135136	643.8	0.15	0.88219
RVBD_0451c	Rv0451c	membrane protein mmpS4	14	44	22.9	-0.81	1846	961.5	-21.1	0.15	0.88219
RVBD_0617	Rv0617	toxin	1	42.9	9.9	-1.68	128.7	29.8	-33	0.15	0.88219
RVBD_0774c	Rv0774c	hypothetical protein	4	53.6	88.2	0.67	643	1058.39	34.6	0.15	0.88219
RVBD_0778	Rv0778	cytochrome P450 126 cyp126	15	193.4	121.3	-0.65	8702.8	5457.34	-72.1	0.15	0.88219
RVBD_0806c	Rv0806c	exopolysaccharide phosphotransferase CpsY	32	156.8	125	-0.32	15051.1	12002.1	-31.8	0.15	0.88219
RVBD_1048c	Rv1048c	hypothetical protein	15	334.8	248.2	-0.42	15065.5	11167.9	-86.6	0.15	0.88219
RVBD_1316c	Rv1316c	methylated-DNA--protein-cysteine	5	13.5	5.6	-0.8	202.3	84.1	-7.9	0.15	0.88219
RVBD_1388	Rv1388	integration host factor mihF	5	12.3	4.7	-0.84	184.9	70.3	-7.6	0.15	0.88219
RVBD_1648	Rv1648	transmembrane protein	7	189.3	141.1	-0.41	3976.1	2962.69	-48.3	0.15	0.88219
RVBD_1743	Rv1743	serine/threonine-protein kinase pknE	18	194	143	-0.43	10473.9	7719.37	-51	0.15	0.88219
RVBD_1812c	Rv1812c	NADH dehydrogenase-like protein	17	821.4	1456.4	0.82	41892.7	74276.6	635	0.15	0.88219
RVBD_1818c	Rv1818c	PE-PGRS family protein	6	16.5	8.5	-0.68	297.4	152.6	-8	0.15	0.88219
RVBD_1953	Rv1953	toxin	2	437.1	270.8	-0.68	2622.7	1624.99	-166.3	0.15	0.88219
RVBD_2476c	Rv2476c	glutamate dehydrogenase	40	71.2	119.7	0.71	8544	14362.8	48.5	0.15	0.88219
RVBD_2535c	Rv2535c	cytoplasmic peptidase pepQ	14	12.3	4.2	-0.91	518.2	176.7	-8.1	0.15	0.88219
RVBD_2767c	Rv2767c	hypothetical protein	7	85.2	53.7	-0.62	1788.8	1128.5	-31.4	0.15	0.88219
RVBD_2831	Rv2831	enoyl-CoA hydratase	3	19	4.6	-1.32	171	41.5	-14.4	0.15	0.88219
RVBD_2885c	Rv2885c	transposase	14	77	41.8	-0.81	3232.7	1757.48	-35.1	0.15	0.88219
RVBD_2939	Rv2939	phthiocerol/phthiodiolone dimycocerosyl	20	317.4	232.2	-0.44	19043.9	13932.6	-85.2	0.15	0.88219
RVBD_3033	Rv3033	hypothetical protein	1	754	508.1	-0.56	2262	1524.3	-245.9	0.15	0.88219
RVBD_3059	Rv3059	cytochrome P450 136 cyp136	16	671	1104.9	0.72	32209.9	53034.4	433.8	0.15	0.88219
RVBD_3160c	Rv3160c	hypothetical protein	3	116.3	43.1	-1.33	1046.8	388.3	-73.2	0.15	0.88219
RVBD_3261	Rv3261	2-phospho-L-lactate transferase	8	30	57.6	0.84	720.6	1382.3	27.6	0.15	0.88219
RVBD_3344c	Rv3344c	hypothetical protein	2	152.3	50.9	-1.49	913.8	305.4	-101.4	0.15	0.88219
RVBD_3646c	Rv3646c	DNA topoisomerase 1	35	0.1	3.2	0.7	5.7	337.61	3.2	0.15	0.88219
RVBD_3661	Rv3661	HAD hydrolase, family IB	10	90.8	60.5	-0.55	2724.1	1814.39	-30.3	0.15	0.88219
RVBD_3672c	Rv3672c	hypothetical protein	5	20	9.4	-0.79	299.7	141.5	-10.5	0.15	0.88219
RVBD_3731	Rv3731	DNA ligase (ATP)	12	235.6	159.4	-0.55	8480.6	5738.96	-76.2	0.15	0.88219
RVBD_3797	Rv3797	acyl-CoA dehydrogenase fadE35	16	276.6	634.5	1.18	13277.5	30454.2	357.8	0.15	0.88219
RVBD_0297	Rv0297	PE-PGRS family protein	7	217.7	157.8	-0.45	4572.1	3313.47	-59.9	0.16	0.91229
RVBD_0467	Rv0467	isocitrate lyase	11	26.6	65.2	1.15	876.9	2152.72	38.7	0.16	0.91229
RVBD_0496	Rv0496	exopolyphosphatase	6	166.3	117.1	-0.49	2993.3	2106.98	-49.2	0.16	0.91229
RVBD_0827c	Rv0827c	ArsR family transcriptional regulator	3	249.6	182.1	-0.44	2246.2	1638.89	-67.5	0.16	0.91229
RVBD_0908	Rv0908	HAD ATPase, P-type, family IC	17	109.9	72.4	-0.57	5602.6	3694.67	-37.4	0.16	0.91229
RVBD_1155	Rv1155	hypothetical protein	7	154.7	84.6	-0.83	3247.7	1776.3	-70.1	0.16	0.91229
RVBD_1161	Rv1161	nitrate reductase subunit alpha	47	328	563.1	0.77	46244.9	79402.6	235.2	0.16	0.91229
RVBD_1424c	Rv1424c	membrane protein	11	47.1	29.4	-0.6	1553.4	971.11	-17.6	0.16	0.91229
RVBD_1622c	Rv1622c	cytochrome d ubiquinol oxidase, subunit II	18	0	4.9	0.99	0	267.09	4.9	0.16	0.91229
RVBD_1803c	Rv1803c	hypothetical protein	20	279.6	179.8	-0.62	16778.7	10789.8	-99.8	0.16	0.91229
RVBD_1934c	Rv1934c	acyl-CoA dehydrogenase fadE17	8	70.8	43.3	-0.65	1699.5	1039.89	-27.5	0.157	0.91229
RVBD_1940	Rv1940	3,4-dihydroxy-2-butanone-4-phosphate synthase	6	37.4	14.2	-1.14	673.4	255.4	-23.2	0.16	0.91229
RVBD_2190c	Rv2190c	hypothetical protein	13	537.9	709.1	0.4	20979.1	27653.6	171.1	0.16	0.91229
RVBD_2231c	Rv2231c	histidinol-phosphate aminotransferase	11	35.6	21.1	-0.64	1174	695.69	-14.5	0.16	0.91229
RVBD_2365c	Rv2365c	cytidine deaminase	1	41.8	9.9	-1.65	125.4	29.8	-31.9	0.16	0.91229
RVBD_2945c	Rv2945c	lipoprotein lPpx	8	371.8	281.4	-0.4	8923.9	6754.65	-90.4	0.16	0.91229
RVBD_3039c	Rv3039c	enoyl-CoA hydratase	7	28.1	14.9	-0.73	589.1	312.3	-13.2	0.16	0.91229
RVBD_3320c	Rv3320c	toxin	2	200.6	121.3	-0.7	1203.5	727.6	-79.3	0.16	0.91229
RVBD_3338	Rv3338	hypothetical protein	3	299.2	86.7	-1.73	2692.4	780.2	-212.5	0.16	0.91229
RVBD_3364c	Rv3364c	hypothetical protein	3	97.9	44.9	-1.04	881.1	404.21	-53	0.16	0.91229
RVBD_3610c	Rv3610c	ATP-dependent zinc metalloprotease FtsH	20	20.5	11.9	-0.59	1230.7	716.4	-8.6	0.16	0.91229
RVBD_3772	Rv3772	histidinol-phosphate transaminase	13	171.9	98.4	-0.77	6705.6	3838.96	-73.5	0.16	0.91229
RVBD_0122	Rv0122	hypothetical protein	9	91.3	67.3	-0.41	2464.7	1815.89	-24	0.17	0.93682
RVBD_0130	Rv0130	acyl dehydratase	3	27.5	10.5	-1.07	247.1	94.1	-17	0.17	0.93682
RVBD_0202c	Rv0202c	transmembrane transporter mmpL11	22	95.9	58.8	-0.66	6327.1	3879.07	-37.1	0.17	0.93682
RVBD_0306	Rv0306	cob(II)yrinic acid a,c-diamide reductase	4	100.5	57.5	-0.76	1206.6	689.99	-43.1	0.17	0.93682
RVBD_0566c	Rv0566c	hypothetical protein	4	70.2	26	-1.28	842.6	311.69	-44.2	0.17	0.93682
RVBD_0659c	Rv0659c	toxin	3	107.4	50.1	-1.03	966.7	451.09	-57.3	0.17	0.93682
RVBD_0766c	Rv0766c	cytochrome P450 123 cyp123	15	25.1	17.7	-0.41	1131.5	795.8	-7.5	0.17	0.93682
RVBD_0878c	Rv0878c	PPE family protein	13	295.7	207.1	-0.5	11531.9	8077.26	-88.6	0.17	0.93682
RVBD_1069c	Rv1069c	hypothetical protein	15	723.8	503.7	-0.52	32572.6	22665.8	-220.2	0.17	0.93682
RVBD_1095	Rv1095	PhoH-like ATPase	9	123.9	82.1	-0.56	3344.8	2217.66	-41.7	0.17	0.93682
RVBD_1190	Rv1190	hypothetical protein	7	399.4	346.9	-0.2	8387.4	7284.28	-52.5	0.17	0.93682
RVBD_1841c	Rv1841c	hypothetical protein	10	167.4	114.3	-0.53	5020.8	3428.07	-53.1	0.17	0.93682
RVBD_2054	Rv2054	carboxymethylenebutenolidase	13	218.4	166.3	-0.38	8517.6	6484.58	-52.1	0.17	0.93682
RVBD_2283	Rv2283	hypothetical protein	1	63.5	9.9	-2.2	190.4	29.8	-53.5	0.17	0.93682
RVBD_2328	Rv2328	PE family protein	9	139.5	92.9	-0.56	3765.9	2507.79	-46.6	0.17	0.93682
RVBD_2501c	Rv2501c	acetyl/propionyl-CoA carboxylase subunit alpha	16	91.5	61.2	-0.54	4392.1	2936.09	-30.3	0.17	0.93682
RVBD_2709	Rv2709	hypothetical protein	8	57.1	160.5	1.41	1369.9	3851.92	103.4	0.17	0.93682
RVBD_2730	Rv2730	hypothetical protein	10	1177.1	4234.5	1.84	35312.4	127036	3057.4	0.17	0.93682
RVBD_2891	Rv2891	hypothetical protein	11	49.5	28	-0.72	1632.7	923.89	-21.5	0.17	0.93682
RVBD_2947c	Rv2947c	polyketide synthase 1/15	13	644.8	850.4	0.4	25148.4	33165.8	205.6	0.17	0.93682
RVBD_3113	Rv3113	HAD hydrolase	7	39.4	110.1	1.38	826.7	2312.01	70.7	0.17	0.93682
RVBD_3178	Rv3178	deazaflavin-dependent nitroreductase	6	49.2	20.1	-1.11	885.5	361.7	-29.1	0.17	0.93682
RVBD_3379c	Rv3379c	1-deoxy-D-xylulose-5-phosphate synthase	19	160.2	113.3	-0.48	9131.5	6460.42	-46.9	0.17	0.93682
RVBD_3383c	Rv3383c	geranylgeranyl diphosphate synthase, type I	14	75.4	50.5	-0.54	3168.6	2121.71	-24.9	0.17	0.93682
RVBD_3901A	Rv3901A	hypothetical protein	1	30.2	0	-2.81	90.5	0	-30.2	0.17	0.93682
RVBD_0390	Rv0390	hypothetical protein	5	390.9	249.8	-0.64	5863	3747.05	-141.1	0.18	0.96856
RVBD_0548c	Rv0548c	1,4-Dihydroxy-2-naphthoyl-CoA synthase	9	0	4.5	0.93	0	122.8	4.5	0.18	0.96856
RVBD_0557	Rv0557	GDP-mannose-dependent alpha-mannosyltransferase	10	119.5	56.7	-1.01	3586.4	1701.5	-62.8	0.18	0.96856
RVBD_0573c	Rv0573c	nicotinate phosphoribosyltransferase pncB2	11	154.1	106.4	-0.51	5083.7	3509.91	-47.7	0.18	0.96856
RVBD_0989c	Rv0989c	heptaprenyl diphosphate synthase	12	401.3	272.9	-0.55	14446.3	9825.05	-128.4	0.18	0.96856
RVBD_1524	Rv1524	glycosyltransferase	8	37	19.7	-0.77	888.9	472.8	-17.3	0.18	0.96856
RVBD_1552	Rv1552	fumarate reductase flavoprotein subunit	30	63.9	48.7	-0.36	5754.1	4386.57	-15.2	0.18	0.96856
RVBD_1790	Rv1790	hypothetical protein	13	13.6	5.3	-0.85	529.5	207.39	-8.3	0.18	0.96856
RVBD_1799	Rv1799	lipoprotein LppT	2	52.9	20.7	-1.17	317.3	124.5	-32.1	0.18	0.96856
RVBD_1876	Rv1876	bacterioferritin	7	394.9	291.4	-0.43	8292.4	6120.02	-103.4	0.18	0.96856
RVBD_2142c	Rv2142c	toxin	9	620.2	463.4	-0.42	16745.9	12512.5	-156.8	0.18	0.96856
RVBD_2159c	Rv2159c	alkylhydroperoxidase AhpD family core	4	1067.3	3656.5	1.77	12807.9	43877.8	2589.2	0.18	0.96856
RVBD_2280	Rv2280	glycolate oxidase subunit GlcD	13	79.4	56.9	-0.45	3096.5	2219.18	-22.5	0.18	0.96856
RVBD_2486	Rv2486	enoyl-CoA hydratase	8	227.3	152.2	-0.56	5455.1	3653.42	-75.1	0.18	0.96856
RVBD_2679	Rv2679	enoyl-CoA hydratase	3	336.6	188.4	-0.82	3029.6	1696	-148.2	0.18	0.96856
RVBD_3098A	Rv3098A	hypothetical protein	5	1856.5	3140.8	0.76	27847.6	47112.6	1284.3	0.18	0.96856
RVBD_3239c	Rv3239c	drug:H+ antiporter-2 (14 Spanner) (DHA2) family	43	327	281.3	-0.21	42177	36285.3	-45.7	0.18	0.96856
RVBD_3399	Rv3399	hypothetical protein	13	23.1	12.3	-0.71	902.3	478.01	-10.9	0.18	0.96856
RVBD_0476	Rv0476	hypothetical protein	5	175.5	123.3	-0.49	2632	1849.19	-52.2	0.19	0.98872
RVBD_0669c	Rv0669c	hydrolase	24	165.7	86.3	-0.9	11930.2	6211.77	-79.4	0.19	0.98872
RVBD_0913c	Rv0913c	carotenoid cleavage dioxygenase	31	36.7	25.7	-0.44	3416.6	2393.7	-11	0.19	0.98872
RVBD_1049	Rv1049	transcriptional repressor	3	153	81	-0.88	1377.1	728.7	-72	0.19	0.98872
RVBD_1506c	Rv1506c	hypothetical protein	14	20.5	12.4	-0.55	861.1	520.6	-8.1	0.19	0.98872
RVBD_1742	Rv1742	hypothetical protein	8	104	65.2	-0.64	2497.1	1563.79	-38.9	0.19	0.98872
RVBD_1758	Rv1758	esterase/lipase	8	127.9	88.5	-0.51	3069.3	2124.5	-39.4	0.19	0.98872
RVBD_1844c	Rv1844c	6-phosphogluconate dehydrogenase	11	689.4	1699.6	1.3	22749.3	56085.9	1010.2	0.19	0.98872
RVBD_1854c	Rv1854c	NADH dehydrogenase	11	3.8	17.3	1.35	125.1	572.29	13.6	0.19	0.98872
RVBD_1975	Rv1975	hypothetical protein	8	345.4	271.7	-0.34	8289.6	6521.99	-73.7	0.19	0.98872
RVBD_2077Bc	Rv2077Bc	hypothetical protein	2	107.5	51.2	-1	645	307.49	-56.3	0.19	0.98872
RVBD_2199c	Rv2199c	hypothetical protein	6	98.5	45.6	-1.03	1773.1	820.71	-52.9	0.19	0.98872
RVBD_2352c	Rv2352c	hypothetical protein	12	618.5	558.8	-0.15	22265.1	20118	-59.6	0.19	0.98872
RVBD_2379c	Rv2379c	amino acid adenylation domain-containing	39	84.6	57.2	-0.53	9896.3	6697.58	-27.3	0.19	0.98872
RVBD_2840c	Rv2840c	hypothetical protein	5	739.4	1313.2	0.82	11090.8	19697.7	573.8	0.19	0.98872
RVBD_2845c	Rv2845c	prolyl-tRNA synthetase	20	0	7.6	1.33	0	456.4	7.6	0.19	0.98872
RVBD_3000	Rv3000	ABC transporter permease	6	199.5	155.1	-0.35	3590.8	2791.99	-44.4	0.19	0.98872
RVBD_3061c	Rv3061c	acyl-CoA dehydrogenase fadE22	14	251	668.8	1.4	10541.2	28090.8	417.8	0.19	0.98872
RVBD_3089	Rv3089	o-succinylbenzoate--CoA ligase	15	115.1	77.1	-0.55	5178.4	3467.25	-38	0.19	0.98872
RVBD_3107c	Rv3107c	alkyl-dihydroxyacetonephosphate synthase	20	127.5	100.7	-0.33	7652	6041.56	-26.8	0.19	0.98872
RVBD_3232c	Rv3232c	polyphosphate kinase 2	19	790	1683.4	1.09	45030.7	95955.3	893.4	0.19	0.98872
RVBD_3410c	Rv3410c	IMP dehydrogenase	8	7.5	26	1.31	179.3	623.9	18.5	0.19	0.98872
RVBD_3445c	Rv3445c	WXG100 family type VII secretion target	2	101.4	27.9	-1.69	608.2	167.5	-73.4	0.19	0.98872
RVBD_3584	Rv3584	lipoprotein lpqE	3	1.7	0	-0.42	15.3	0	-1.7	0.19	0.98872
RVBD_3706Ac	Rv3706Ac	hypothetical protein	4	417.1	288.7	-0.52	5005.1	3464.73	-128.4	0.19	0.98872
RVBD_3741c	Rv3741c	oxidoreductase	4	188.9	84.8	-1.11	2266.4	1018.1	-104	0.19	0.98872
RVBD_0001	Rv0001	chromosomal replication initiator protein dnaA	22	0	0.7	0.18	0	44.7	0.7	1	1
RVBD_0002	Rv0002	DNA polymerase III subunit beta	16	0	0	0	0	0	0	1	1
RVBD_0003	Rv0003	DNA replication and repair protein RecF	27	9.7	16	0.51	787.8	1295.61	6.3	0.2	1
RVBD_0004	Rv0004	hypothetical protein	3	0	0	0	0	0	0	1	1
RVBD_0005	Rv0005	DNA gyrase subunit B	28	0	1.5	0.37	0	121.8	1.5	0.49	1
RVBD_0007	Rv0007	hypothetical protein	9	51.3	16	-1.42	1384	431.81	-35.3	0.29	1
RVBD_0007Ac	Rv0007Ac	hypothetical protein	0	0	0	0	0	0	0	1	1
RVBD_0007Bc	Rv0007Bc	hypothetical protein	2	16.2	15.7	-0.03	96.9	94.1	-0.5	1	1
RVBD_0008c	Rv0008c	membrane protein	2	41.4	18.4	-0.99	248.3	110.6	-22.9	0.48	1
RVBD_0009	Rv0009	peptidyl-prolyl cis-trans isomerase A	5	25.1	20.2	-0.25	376	303.19	-4.9	0.67	1
RVBD_0010c	Rv0010c	hypothetical protein	9	68.2	75.5	0.14	1841.9	2037.29	7.2	0.81	1
RVBD_0012	Rv0012	hypothetical protein	7	6.2	12.3	0.63	129.7	258	6.1	0.67	1
RVBD_0013	Rv0013	anthranilate synthase component 2	9	0	0	0	0	0	0	1	1
RVBD_0014c	Rv0014c	serine/threonine-protein kinase pknB	15	0	0	0	0	0	0	1	1
RVBD_0015c	Rv0015c	serine/threonine protein kinase	9	0	0	0	0	0	0	1	1
RVBD_0016c	Rv0016c	penicillin-binding protein A	24	31.8	126.4	1.83	2292.4	9097.97	94.5	0.41	1
RVBD_0018c	Rv0018c	PP2C-family Ser/Thr phosphatase	18	327	1241	1.91	17659	67011.8	913.9	0.49	1
RVBD_0019c	Rv0019c	hypothetical protein	10	128.5	143.8	0.16	3856.2	4312.79	15.2	0.54	1
RVBD_0020c	Rv0020c	hypothetical protein	35	0.1	0	-0.02	8.5	0	-0.1	1	1
RVBD_0022c	Rv0022c	transcriptional regulator whib-like whiB5	5	109.3	68.8	-0.63	1639	1032.39	-40.4	0.42	1
RVBD_0023	Rv0023	transcriptional regulator	8	0.1	6.3	1.15	2.8	152.1	6.2	1	1
RVBD_0024	Rv0024	secreted protein	9	114.7	137.3	0.25	3096.7	3705.85	22.6	0.69	1
RVBD_0025	Rv0025	hypothetical protein	5	88.1	53.2	-0.68	1321.8	797.39	-35	0.46	1
RVBD_0026	Rv0026	hypothetical protein	8	176.3	237.8	0.42	4230.5	5707.78	61.6	1	1
RVBD_0027	Rv0027	hypothetical protein	5	208.3	986.4	2.22	3124.6	14795.9	778.1	0.9	1
RVBD_0028	Rv0028	hypothetical protein	4	590.7	564.2	-0.07	7088	6770.54	-26.5	0.79	1
RVBD_0029	Rv0029	hypothetical protein	13	129.5	111.5	-0.21	5050.4	4346.58	-18	0.73	1
RVBD_0030	Rv0030	hypothetical protein	3	34.2	23.6	-0.46	308.2	212.2	-10.7	0.7	1
RVBD_0031	Rv0031	transposase	0	0	0	0	0	0	0	1	1
RVBD_0032	Rv0032	8-amino-7-oxononanoate synthase	40	50.8	45.6	-0.14	6100.4	5469.82	-5.3	0.71	1
RVBD_0033	Rv0033	acyl carrier protein	3	692.6	490.9	-0.49	6233	4417.79	-201.7	0.43	1
RVBD_0034	Rv0034	hypothetical protein	2	167.6	141.6	-0.24	1005.7	849.4	-26	0.58	1
RVBD_0036c	Rv0036c	hypothetical protein	4	170.4	132.8	-0.35	2044.9	1593.09	-37.7	0.32	1
RVBD_0037c	Rv0037c	hypothetical protein	14	411.7	606.3	0.55	17293	25464.4	194.6	0.59	1
RVBD_0038	Rv0038	transcriptional regulator	7	173.1	109.4	-0.64	3635.8	2297.87	-63.7	0.26	1
RVBD_0039c	Rv0039c	hypothetical protein	3	374.6	343.6	-0.12	3371.2	3092.67	-31	0.51	1
RVBD_0041	Rv0041	leucyl-tRNA synthetase	53	0	1.1	0.29	0	179.2	1.1	0.26	1
RVBD_0042c	Rv0042c	MarR family transcriptional regulator	2	0.5	0	-0.13	2.8	0	-0.5	1	1
RVBD_0043c	Rv0043c	GntR family transcriptional regulator	6	457	444.3	-0.04	8226.1	7997.44	-12.7	0.96	1
RVBD_0044c	Rv0044c	oxidoreductase	13	94.8	75.1	-0.32	3697.9	2929.32	-19.7	0.56	1
RVBD_0045c	Rv0045c	hydrolase	6	81.3	61.2	-0.38	1463.5	1101.09	-20.1	0.51	1
RVBD_0046c	Rv0046c	inositol-3-phosphate synthase	9	0	5.1	1.02	0	138.3	5.1	1	1
RVBD_0047c	Rv0047c	hypothetical protein	5	40.5	61.7	0.55	607.3	925.41	21.2	0.59	1
RVBD_0049	Rv0049	hypothetical protein	5	53.3	82	0.58	798.8	1229.38	28.7	0.27	1
RVBD_0050	Rv0050	peptidoglycan glycosyltransferase	26	3.9	4.8	0.13	305.9	372.49	0.9	0.8	1
RVBD_0051	Rv0051	hypothetical protein	24	185.6	174.5	-0.09	13364.9	12560.7	-11.2	0.76	1
RVBD_0052	Rv0052	hypothetical protein	5	139.8	109.6	-0.34	2097.3	1644.69	-30.2	0.62	1
RVBD_0053	Rv0053	30S ribosomal protein S6	4	0	0	0	0	0	0	1	1
RVBD_0054	Rv0054	single-stranded DNA-binding protein	4	0	0	0	0	0	0	1	1
RVBD_0055	Rv0055	30S ribosomal protein S18 1	3	0	0	0	0	0	0	1	1
RVBD_0056	Rv0056	50S ribosomal protein L9	5	17.8	16.7	-0.07	267.1	250.1	-1.1	0.93	1
RVBD_0057	Rv0057	hypothetical protein	11	31.5	48.5	0.55	1041	1599.94	16.9	0.87	1
RVBD_0058	Rv0058	replicative DNA helicase	30	0	0	0	0	0	0	1	1
RVBD_0059	Rv0059	hypothetical protein	10	417.4	398.3	-0.07	12521.5	11948.6	-19.1	0.87	1
RVBD_0060	Rv0060	hypothetical protein	17	0	0	0	0	0	0	1	1
RVBD_0061Ac	Rv0061Ac	hypothetical protein	4	76	58.8	-0.34	912.3	705.61	-17.2	0.57	1
RVBD_0062	Rv0062	endoglucanase	17	233.6	451.5	0.94	11914.5	23025.2	217.9	0.74	1
RVBD_0063	Rv0063	oxidoreductase	12	55.4	40.8	-0.4	1994.9	1468.6	-14.6	0.4	1
RVBD_0064	Rv0064	hypothetical protein	52	122.1	97.1	-0.32	19052.5	15142	-25.1	0.4	1
RVBD_0064A	Rv0064A	antitoxin	3	767.8	782.8	0.03	6910.5	7045.05	15	0.88	1
RVBD_0065	Rv0065	toxin	6	24	15.7	-0.49	431.6	282.4	-8.3	0.33	1
RVBD_0066c	Rv0066c	isocitrate dehydrogenase	21	4.9	22.2	1.46	307.8	1399.13	17.3	0.46	1
RVBD_0067c	Rv0067c	TetR family transcriptional regulator	7	56	92.4	0.68	1176.1	1941.3	36.4	0.48	1
RVBD_0068	Rv0068	oxidoreductase	8	220.2	187.6	-0.23	5284.4	4502.57	-32.6	0.33	1
RVBD_0069c	Rv0069c	L-serine dehydratase	8	62.1	51.3	-0.25	1489.5	1230.89	-10.8	0.75	1
RVBD_0070c	Rv0070c	serine hydroxymethyltransferase 2	9	329.5	1644.3	2.3	8897	44396.8	1314.8	0.87	1
RVBD_0072	Rv0072	ABC transporter permease	12	700.2	697	-0.01	25208.5	25090.6	-3.3	0.99	1
RVBD_0073	Rv0073	ABC transporter ATP-binding protein	9	266.9	208.2	-0.35	7205	5621.61	-58.6	0.49	1
RVBD_0074	Rv0074	hypothetical protein	10	29.4	34.2	0.19	882.9	1025.21	4.7	0.68	1
RVBD_0075	Rv0075	cystathionine beta-lyase	16	150.4	97.1	-0.61	7219	4658.87	-53.3	0.33	1
RVBD_0076c	Rv0076c	membrane protein	3	520.6	424.2	-0.29	4685.3	3818.01	-96.4	0.55	1
RVBD_0077c	Rv0077c	oxidoreductase	7	76.5	67.4	-0.17	1607.3	1414.79	-9.2	0.73	1
RVBD_0078	Rv0078	transcriptional regulator	7	18.9	9.9	-0.69	396.8	206.9	-9	0.22	1
RVBD_0078A	Rv0078A	hypothetical protein	9	23.2	21.5	-0.09	625.7	580.29	-1.7	0.9	1
RVBD_0078Bc	Rv0078Bc	hypothetical protein	2	190.8	249.6	0.38	1144.8	1497.7	58.8	0.53	1
RVBD_0079	Rv0079	hypothetical protein	10	224.1	203	-0.14	6723.6	6089.6	-21.1	0.66	1
RVBD_0080	Rv0080	hypothetical protein	3	40.3	46.8	0.2	362.3	421.4	6.6	0.88	1
RVBD_0081	Rv0081	ArsR family transcriptional regulator	3	181	117.4	-0.6	1628.7	1056.99	-63.5	0.4	1
RVBD_0082	Rv0082	oxidoreductase	5	61.4	77.3	0.31	921	1160.09	15.9	0.57	1
RVBD_0083	Rv0083	oxidoreductase	11	149	160.1	0.1	4918.4	5281.69	11	0.89	1
RVBD_0085	Rv0085	hydrogenase-4 component E	3	16.4	10.5	-0.47	147.8	94.1	-6	0.57	1
RVBD_0086	Rv0086	hydrogenase-4 component F	11	18.5	10	-0.65	611.3	330.8	-8.5	0.39	1
RVBD_0087	Rv0087	oxidoreductase	15	61.3	43.4	-0.45	2759.4	1954.65	-17.9	0.52	1
RVBD_0088	Rv0088	hypothetical protein	9	16.7	17.2	0.03	452	463.89	0.4	1	1
RVBD_0089	Rv0089	methyltransferase	5	50	39.8	-0.3	749.6	596.29	-10.2	0.79	1
RVBD_0090	Rv0090	membrane protein	9	370.5	650.5	0.8	10004.5	17564	280	0.35	1
RVBD_0090A	Rv0090A	hypothetical protein	1	1.6	0	-0.4	4.8	0	-1.6	1	1
RVBD_0092	Rv0092	cation-transporting P-type ATPase A	21	53.9	68.6	0.32	3396.9	4320.72	14.7	0.35	1
RVBD_0093c	Rv0093c	hypothetical protein	5	183.6	256.9	0.47	2754	3854.09	73.3	0.72	1
RVBD_0094c	Rv0094c	hypothetical protein	10	0	0	0	0	0	0	1	1
RVBD_0096	Rv0096	PPE family protein	26	0.1	0.4	0.08	7.7	29.8	0.3	1	1
RVBD_0097	Rv0097	oxidoreductase	18	168.1	200.6	0.25	9074.8	10829.9	32.5	0.9	1
RVBD_0098	Rv0098	hypothetical protein	9	56.9	61.1	0.09	1537.6	1649.52	4.1	0.92	1
RVBD_0099	Rv0099	long chain fatty acid CoA ligase FadD10	26	74.3	59.5	-0.3	5797.1	4638.79	-14.8	0.6	1
RVBD_0100	Rv0100	hypothetical protein	3	648.8	841.4	0.37	5839.1	7572.42	192.6	0.76	1
RVBD_0102	Rv0102	membrane protein	27	0	0	0	0	0	0	1	1
RVBD_0103c	Rv0103c	cation-transporting P-type ATPase B	20	169.3	230.5	0.43	10156	13828.5	61.2	0.97	1
RVBD_0104	Rv0104	hypothetical protein	20	294	266.3	-0.14	17640.6	15980.4	-27.7	0.77	1
RVBD_0105c	Rv0105c	50S ribosomal protein L28	4	59.9	40.3	-0.52	719.2	484.19	-19.6	0.43	1
RVBD_0106	Rv0106	hypothetical protein	4	54.4	36.2	-0.53	652.7	434.6	-18.2	0.4	1
RVBD_0107c	Rv0107c	HAD ATPase, P-type, family IC	38	77.8	81	0.05	8869.2	9232.11	3.2	0.9	1
RVBD_0108c	Rv0108c	hypothetical protein	2	154.7	36	-1.96	928.2	215.9	-118.7	0.21	1
RVBD_0109	Rv0109	triacylglycerol lipase	13	76.2	58	-0.37	2971.4	2262.54	-18.2	0.74	1
RVBD_0110	Rv0110	hypothetical protein	11	202.9	166.9	-0.27	6695.2	5506.99	-36	0.51	1
RVBD_0113	Rv0113	phosphoheptose isomerase	10	130.2	103.4	-0.32	3905.6	3101.09	-26.8	0.42	1
RVBD_0114	Rv0114	D,D-heptose 1,7-bisphosphate phosphatase	8	442.8	311.8	-0.5	10627.5	7482.4	-131	0.34	1
RVBD_0115	Rv0115	D-alpha-D-heptose-7-phosphate kinase hddA	13	176.5	126.8	-0.46	6883.8	4944.82	-49.7	0.47	1
RVBD_0116c	Rv0116c	hypothetical protein	13	307.2	176.9	-0.78	11982	6899.86	-130.3	0.38	1
RVBD_0117	Rv0117	oxidative stress response regulatory protein	12	183.6	172.7	-0.09	6609.4	6215.5	-10.9	0.78	1
RVBD_0118c	Rv0118c	oxalyl-CoA decarboxylase	19	58.1	49.7	-0.21	3312.2	2833.7	-8.4	0.72	1
RVBD_0119	Rv0119	hypothetical protein	8	69.4	66.2	-0.06	1666.8	1589.38	-3.2	0.9	1
RVBD_0123	Rv0123	hypothetical protein	2	0	0	0	0	0	0	1	1
RVBD_0124	Rv0124	PE-PGRS family protein	8	38.5	34.1	-0.15	924.8	819.19	-4.4	0.64	1
RVBD_0126	Rv0126	trehalose synthase	26	2.3	1.7	-0.11	178.2	135.6	-0.5	0.86	1
RVBD_0127	Rv0127	hypothetical protein	21	0.7	2.8	0.45	45.9	178.79	2.1	1	1
RVBD_0128	Rv0128	hypothetical protein	13	375.9	287.8	-0.38	14659.8	11225.2	-88.1	0.33	1
RVBD_0129c	Rv0129c	antigen 85-C	19	144	134.6	-0.09	8209.1	7674.63	-9.4	0.91	1
RVBD_0131c	Rv0131c	acyl-CoA dehydrogenase	16	60.2	54.2	-0.14	2888.5	2600.39	-6	0.62	1
RVBD_0133	Rv0133	acetyltransferase	4	53.6	71.5	0.39	642.8	858	17.9	0.63	1
RVBD_0134	Rv0134	epoxide hydrolase EphF	10	169.1	222.5	0.39	5072.5	6675.6	53.4	0.4	1
RVBD_0135c	Rv0135c	transcriptional regulator	8	198.6	175.1	-0.18	4766.2	4202.77	-23.5	0.76	1
RVBD_0136	Rv0136	cytochrome P450 138 cyp138	19	105.3	80.5	-0.37	6001.1	4587.25	-24.8	0.35	1
RVBD_0137c	Rv0137c	peptide methionine sulfoxide reductase MsrA	8	105.8	115.4	0.12	2539.5	2768.97	9.6	0.71	1
RVBD_0138	Rv0138	hypothetical protein	6	909.6	806	-0.17	16372.1	14507.8	-103.6	0.4	1
RVBD_0139	Rv0139	dihydroflavonol-4-reductase	10	311.6	260.5	-0.25	9347.4	7816.18	-51	0.5	1
RVBD_0140	Rv0140	hypothetical protein	13	219.9	152.8	-0.51	8574.6	5957.97	-67.1	0.31	1
RVBD_0141c	Rv0141c	hypothetical protein	7	79.5	61.4	-0.35	1669.3	1290.29	-18	0.56	1
RVBD_0142	Rv0142	hypothetical protein	4	94.8	102.8	0.11	1137.9	1233.4	8	0.92	1
RVBD_0143c	Rv0143c	CIC family chloride channel protein	15	454	496.9	0.13	20428.3	22362.5	43	0.74	1
RVBD_0144	Rv0144	TetR family transcriptional regulator	10	290.8	274.9	-0.08	8725.4	8245.54	-16	0.82	1
RVBD_0145	Rv0145	hypothetical protein	11	288.8	378.5	0.38	9529.8	12490	89.7	0.91	1
RVBD_0146	Rv0146	hypothetical protein	12	312.8	311.1	-0.01	11262	11200.4	-1.7	0.98	1
RVBD_0148	Rv0148	oxidoreductase	13	301.4	451.6	0.58	11755.1	17614.3	150.2	0.83	1
RVBD_0149	Rv0149	NADPH2:quinone reductase	16	396.6	513.6	0.37	19035.3	24650.9	117	0.9	1
RVBD_0150c	Rv0150c	hypothetical protein	2	115.4	51.7	-1.09	692.1	310.01	-63.7	0.5	1
RVBD_0151c	Rv0151c	PE family protein	32	472.5	466	-0.02	45364.2	44740.6	-6.5	0.95	1
RVBD_0152c	Rv0152c	PE family protein	26	319.3	309.2	-0.05	24901.9	24119.4	-10	0.99	1
RVBD_0153c	Rv0153c	protein-tyrosine phosphatase	11	85.5	247.8	1.48	2821.6	8178.67	162.3	0.96	1
RVBD_0154c	Rv0154c	acyl-CoA dehydrogenase	6	131.7	174.2	0.39	2370.6	3135.38	42.5	0.93	1
RVBD_0155	Rv0155	NAD(P)(+) transhydrogenase (AB-specific), alpha	8	183.5	400.3	1.1	4403.8	9607.27	216.8	0.6	1
RVBD_0156	Rv0156	NAD(P) transhydrogenase subunit alpha	0	0	0	0	0	0	0	1	1
RVBD_0157	Rv0157	NAD(P) transhydrogenase subunit beta	8	237	241	0.02	5688.7	5784.9	4	0.98	1
RVBD_0157A	Rv0157A	hypothetical protein	3	19	23.4	0.24	170.7	210.6	4.4	0.81	1
RVBD_0158	Rv0158	TetR family transcriptional regulator	15	316.4	305.8	-0.05	14237.3	13759.9	-10.6	0.77	1
RVBD_0159c	Rv0159c	PE family protein	41	416.2	431.5	0.05	51186.7	53076.8	15.4	0.9	1
RVBD_0160c	Rv0160c	PE family protein	31	305.3	244	-0.32	28395.2	22689.7	-61.4	0.24	1
RVBD_0161	Rv0161	oxidoreductase	9	238.2	222.3	-0.1	6430.7	6002.38	-15.9	0.86	1
RVBD_0164	Rv0164	hypothetical protein	6	114	108.8	-0.06	2051.3	1958.49	-5.2	0.77	1
RVBD_0165c	Rv0165c	GntR family transcriptional regulator	5	99.9	215.9	1.07	1498.6	3238.64	116	0.45	1
RVBD_0166	Rv0166	fatty-acyl-CoA synthase	20	258.4	195	-0.4	15503.1	11700.2	-63.4	0.46	1
RVBD_0167	Rv0167	ABC transporter permease	4	497.3	441	-0.17	5967.9	5292.42	-56.3	0.61	1
RVBD_0168	Rv0168	ABC transporter permease	9	895.5	1091.1	0.28	24178.2	29459.2	195.6	0.64	1
RVBD_0170	Rv0170	virulence factor Mce family protein	13	394.9	600.6	0.6	15400.1	23423	205.7	0.74	1
RVBD_0171	Rv0171	virulence factor Mce family protein	21	464.3	753.8	0.69	29254	47487.1	289.4	0.37	1
RVBD_0173	Rv0173	virulence factor Mce family protein	10	1215.3	4135	1.76	36458.6	124049	2919.7	0.24	1
RVBD_0175	Rv0175	MCE-associated membrane protein	6	1277.7	2097.5	0.71	22998.9	37755.3	819.8	0.26	1
RVBD_0176	Rv0176	hypothetical protein	10	519.2	1076.5	1.04	15575	32294.7	557.3	0.43	1
RVBD_0177	Rv0177	hypothetical protein	6	1760	4440.3	1.33	31680	79925.6	2680.3	0.23	1
RVBD_0178	Rv0178	hypothetical protein	6	485.1	976.3	1	8731.6	17572.7	491.2	0.88	1
RVBD_0179c	Rv0179c	lipoprotein LprO	17	309.5	785	1.33	15783.6	40036.7	475.6	0.5	1
RVBD_0181c	Rv0181c	hypothetical protein	13	152.9	112.9	-0.42	5961.2	4403.21	-39.9	0.46	1
RVBD_0183	Rv0183	hypothetical protein	12	270.4	324.8	0.26	9734.7	11691.2	54.3	0.92	1
RVBD_0184	Rv0184	hypothetical protein	9	46.6	52.1	0.15	1257.6	1405.7	5.5	0.8	1
RVBD_0185	Rv0185	hypothetical protein	6	68.9	41.8	-0.66	1239.8	752.92	-27	0.46	1
RVBD_0186	Rv0186	beta-glucosidase	21	36	25.1	-0.45	2266.9	1580.62	-10.9	0.3	1
RVBD_0187	Rv0187	methyltransferase	5	277.7	838.9	1.58	4166.2	12583.6	561.2	0.86	1
RVBD_0188	Rv0188	hypothetical protein	5	500.4	489	-0.03	7505.4	7335.08	-11.4	0.97	1
RVBD_0189c	Rv0189c	dihydroxy-acid dehydratase	15	0	2.1	0.5	0	94.1	2.1	1	1
RVBD_0190	Rv0190	hypothetical protein	3	51.8	28.8	-0.75	466.3	259.5	-23	0.24	1
RVBD_0191	Rv0191	hypothetical protein	11	660.1	977.3	0.56	21783.8	32250.5	317.2	0.56	1
RVBD_0192	Rv0192	hypothetical protein	10	686.1	535.3	-0.36	20582.6	16060.2	-150.7	0.38	1
RVBD_0193A	Rv0193A	hypothetical protein	2	3.3	18.4	1.5	19.8	110.6	15.1	1	1
RVBD_0193c	Rv0193c	hypothetical protein	25	319.9	195.3	-0.7	23991.2	14650	-124.5	0.36	1
RVBD_0194	Rv0194	ATP-binding cassette, subfamily C	41	288.1	289.2	0.01	35440	35567.8	1	1	1
RVBD_0195	Rv0195	two component system transcriptional regulator,	4	290.7	225.6	-0.36	3488.4	2706.89	-65.1	0.58	1
RVBD_0196	Rv0196	transcriptional regulator	7	151.1	123.7	-0.28	3172.1	2597.37	-27.4	0.54	1
RVBD_0197	Rv0197	nitrate reductase catalytic subunit	25	124.6	128.2	0.04	9345.9	9615.9	3.6	0.9	1
RVBD_0200	Rv0200	hypothetical protein	4	512	1619.8	1.65	6144.3	19437.6	1107.8	0.29	1
RVBD_0205	Rv0205	hypothetical protein	10	85.6	80.4	-0.08	2567.1	2412.18	-5.2	0.83	1
RVBD_0206c	Rv0206c	transmembrane transporter mmpL3	21	0.1	0	-0.03	7.7	0	-0.1	1	1
RVBD_0208c	Rv0208c	tRNA (guanine-N(7)-)-methyltransferase	8	52.3	37.3	-0.44	1254.7	894.88	-15	0.24	1
RVBD_0209	Rv0209	hypothetical protein	8	24.2	19.1	-0.28	579.9	457.4	-5.1	0.54	1
RVBD_0210	Rv0210	hypothetical protein	9	335.5	441.8	0.39	9058.8	11929.2	106.3	1	1
RVBD_0211	Rv0211	phosphoenolpyruvate carboxykinase	20	456	543.9	0.25	27357.2	32633.6	87.9	0.6	1
RVBD_0212c	Rv0212c	nicotinamide-nucleotide adenylyltransferase	5	61.6	86.3	0.46	924.1	1294.99	24.7	0.62	1
RVBD_0213c	Rv0213c	methyltransferase	26	352	500.5	0.5	27458.6	39040.7	148.5	0.5	1
RVBD_0215c	Rv0215c	acyl-CoA dehydrogenase fadE3	8	202.4	252.6	0.31	4858.8	6061.91	50.1	0.66	1
RVBD_0216	Rv0216	hypothetical protein	14	14.7	9.9	-0.4	616.8	416.5	-4.8	0.34	1
RVBD_0217c	Rv0217c	esterase/lipase	17	70	43.6	-0.63	3570.6	2222.38	-26.4	0.22	1
RVBD_0218	Rv0218	hypothetical protein	15	108.2	98.6	-0.13	4870.6	4435.85	-9.7	0.65	1
RVBD_0219	Rv0219	hypothetical protein	10	56.7	459.1	2.91	1702.1	13772.2	402.3	1	1
RVBD_0220	Rv0220	esterase/lipase	18	69.6	51.6	-0.4	3759.8	2784.9	-18.1	0.43	1
RVBD_0223c	Rv0223c	aldehyde dehydrogenase	19	370.3	458	0.3	21107.5	26105	87.7	0.84	1
RVBD_0224c	Rv0224c	methyltransferase	11	0	0	0	0	0	0	1	1
RVBD_0225	Rv0225	glycosyl transferase family protein	15	0	0	0	0	0	0	1	1
RVBD_0226c	Rv0226c	hypothetical protein	17	0	0	0	0	0	0	1	1
RVBD_0227c	Rv0227c	hypothetical protein	16	0	2.5	0.58	0	119.2	2.5	1	1
RVBD_0228	Rv0228	membrane acyltransferase	9	0	9.8	1.56	0	263.3	9.8	0.28	1
RVBD_0229Ac	Rv0229Ac	antitoxin	1	2.6	31.4	2.26	7.7	94.1	28.8	1	1
RVBD_0229c	Rv0229c	toxin	6	272.9	266.4	-0.03	4912.1	4795.81	-6.5	0.86	1
RVBD_0230c	Rv0230c	phosphotriesterase	10	313	269	-0.22	9390.7	8069.48	-44	0.64	1
RVBD_0231	Rv0231	acyl-CoA dehydrogenase	29	206	198.7	-0.05	17923.8	17285.4	-7.3	0.98	1
RVBD_0232	Rv0232	TetR/AcrR family transcriptional regulator	9	371.1	338.6	-0.13	10020.5	9143.12	-32.5	0.83	1
RVBD_0233	Rv0233	R2-like ligand binding oxidase	9	118.6	106.8	-0.15	3201.7	2882.51	-11.8	0.54	1
RVBD_0236A	Rv0236A	hypothetical protein	1	0	0	0	0	0	0	1	1
RVBD_0236c	Rv0236c	hypothetical protein	27	0	1.2	0.3	0	94.1	1.2	1	1
RVBD_0238	Rv0238	TetR family transcriptional regulator	9	705.9	612.3	-0.2	19059.2	16531.1	-93.6	0.63	1
RVBD_0240	Rv0240	toxin	6	269.3	247.9	-0.12	4846.9	4461.94	-21.4	0.82	1
RVBD_0241c	Rv0241c	hypothetical protein	10	52.8	91.7	0.74	1585.1	2750.24	38.8	0.51	1
RVBD_0242c	Rv0242c	3-oxoacyl-ACP reductase	8	21.9	18.3	-0.21	526.7	438.9	-3.7	0.76	1
RVBD_0243	Rv0243	acetyl-CoA C-acetyltransferase	16	59.4	51	-0.2	2851.4	2446.05	-8.4	0.77	1
RVBD_0245	Rv0245	oxidoreductase	1	236.8	55.8	-1.99	710.5	167.5	-181	0.46	1
RVBD_0246	Rv0246	hypothetical protein	24	134.2	104.9	-0.34	9664.7	7555.04	-29.3	0.4	1
RVBD_0247c	Rv0247c	succinate dehydrogenase and fumarate reductase	8	76.2	49.6	-0.57	1828.3	1189.31	-26.6	0.29	1
RVBD_0250c	Rv0250c	hypothetical protein	3	234.4	183.7	-0.34	2109.9	1653.69	-50.7	0.79	1
RVBD_0252	Rv0252	nitrite reductase [NAD(P)H], large subunit	26	193.4	165.3	-0.22	15088.2	12895.6	-28.1	0.52	1
RVBD_0254c	Rv0254c	adenosylcobinamide	3	358.9	282.6	-0.34	3229.7	2543	-76.3	0.4	1
RVBD_0255c	Rv0255c	cobyric acid synthase	9	141.6	84.4	-0.71	3823.2	2280.05	-57.2	0.38	1
RVBD_0256c	Rv0256c	PPE family protein	21	272.9	198.8	-0.45	17191.6	12526.1	-74.1	0.28	1
RVBD_0257	Rv0257	hypothetical protein	3	124.4	277.1	1.12	1119.9	2493.94	152.7	0.47	1
RVBD_0258c	Rv0258c	hypothetical protein	4	17.6	20.3	0.16	211	243.1	2.7	0.93	1
RVBD_0259c	Rv0259c	hypothetical protein	6	23	12.4	-0.69	414.1	222.4	-10.6	0.45	1
RVBD_0261c	Rv0261c	MFS transporter, NNP family, nitrate/nitrite	19	52.9	29.2	-0.76	3014.1	1662.2	-23.7	0.54	1
RVBD_0263c	Rv0263c	allophanate hydrolase	12	30.4	25.5	-0.22	1094.9	917	-4.9	0.67	1
RVBD_0265c	Rv0265c	iron complex transporter substrate-binding	6	68	51.7	-0.36	1223.3	930.29	-16.3	0.57	1
RVBD_0266c	Rv0266c	5-oxoprolinase	26	207	214.9	0.05	16146.2	16763.3	7.9	0.91	1
RVBD_0268c	Rv0268c	prevent-host-death family protein	11	577.2	815.5	0.49	19047.6	26910.1	238.3	0.66	1
RVBD_0269c	Rv0269c	DNA polymerase LigD, polymerase	6	223.7	74.6	-1.52	4026.8	1343.41	-149.1	0.24	1
RVBD_0270	Rv0270	fatty-acyl-CoA synthase	15	83	87.3	0.07	3736.6	3930.69	4.3	0.9	1
RVBD_0271c	Rv0271c	acyl-CoA dehydrogenase fadE6	19	111.4	128.1	0.19	6348.5	7299.06	16.7	0.92	1
RVBD_0273c	Rv0273c	transcriptional regulator	15	33.5	28.5	-0.2	1506	1284.69	-4.9	0.7	1
RVBD_0274	Rv0274	glyoxalase/bleomycin resistance	6	140.3	112.7	-0.3	2525.6	2029.09	-27.6	0.38	1
RVBD_0275c	Rv0275c	TetR family transcriptional regulator	3	288.8	258.7	-0.16	2598.8	2328.08	-30.1	0.77	1
RVBD_0276	Rv0276	hypothetical protein	15	114.6	75.2	-0.58	5156.8	3382.69	-39.4	0.34	1
RVBD_0277Ac	Rv0277Ac	antitoxin	4	79.1	57.6	-0.43	949.6	690.91	-21.6	0.5	1
RVBD_0277c	Rv0277c	toxin	5	59.2	38.8	-0.55	888	582.3	-20.4	0.23	1
RVBD_0278c	Rv0278c	PE-PGRS family protein	11	18.2	24.1	0.33	599	795.79	6	0.5	1
RVBD_0279A	Rv0279A	hypothetical protein	6	356.3	220.9	-0.68	6413.7	3975.91	-135.4	0.42	1
RVBD_0279c	Rv0279c	WAG22 antigen	12	213.9	240.7	0.17	7702.2	8663.67	26.7	0.65	1
RVBD_0281	Rv0281	hypothetical protein	8	116.8	77.1	-0.57	2802.9	1851.01	-39.7	0.29	1
RVBD_0282	Rv0282	ESX-3 secretion system protein EccA3	14	0	6.1	1.16	0	258	6.1	0.47	1
RVBD_0283	Rv0283	ESX-3 secretion system protein eccB3	13	0	2.8	0.64	0	107.9	2.8	0.54	1
RVBD_0284	Rv0284	ESX-3 secretion system protein eccC3	44	0	1.1	0.28	0	141.5	1.1	0.5	1
RVBD_0285	Rv0285	PE family protein	2	0	0	0	0	0	0	1	1
RVBD_0286	Rv0286	PPE family protein	26	0	0	0	0	0	0	1	1
RVBD_0287	Rv0287	esat-6 like protein EsxG	1	0	0	0	0	0	0	1	1
RVBD_0288	Rv0288	ESAT-6-like protein esxH	6	0	0	0	0	0	0	1	1
RVBD_0289	Rv0289	ESX-3 secretion-associated protein EspG3	12	0	0	0	0	0	0	1	1
RVBD_0290	Rv0290	ESX-3 secretion system protein eccD3	8	0	0	0	0	0	0	1	1
RVBD_0291	Rv0291	type VII secretion-associated serine protease	10	0	0.5	0.14	0	14.9	0.5	1	1
RVBD_0292	Rv0292	ESX-3 secretion system protein EccE3	14	0	0	0	0	0	0	1	1
RVBD_0293c	Rv0293c	hypothetical protein	22	302.7	378.9	0.32	19979.4	25005.2	76.1	0.73	1
RVBD_0294	Rv0294	trans-aconitate 2-methyltransferase	11	84.3	84.6	0	2781.4	2790.4	0.3	0.99	1
RVBD_0296c	Rv0296c	sulfatase	31	297.6	274.5	-0.11	27676.5	25526.1	-23.1	0.58	1
RVBD_0298	Rv0298	antitoxin	3	559.2	296.4	-0.9	5032.9	2668.04	-262.8	0.26	1
RVBD_0299	Rv0299	toxin	1	215.9	120.4	-0.82	647.6	361.2	-95.5	0.41	1
RVBD_0300	Rv0300	antitoxin	3	86.3	109.7	0.33	777.1	987.19	23.3	0.73	1
RVBD_0301	Rv0301	toxin	6	678.9	642.2	-0.08	12221.1	11559.2	-36.8	0.92	1
RVBD_0303	Rv0303	light-dependent protochlorophyllide reductase	10	88.4	93.2	0.07	2651.6	2796.87	4.8	0.87	1
RVBD_0304c	Rv0304c	PPE family protein	88	226.8	226.1	0	59873.9	59681.6	-0.7	0.99	1
RVBD_0307c	Rv0307c	hypothetical protein	5	130.9	136.8	0.06	1963	2051.77	5.9	1	1
RVBD_0308	Rv0308	hypothetical protein	10	506.4	414.9	-0.28	15191.3	12447.2	-91.5	0.28	1
RVBD_0309	Rv0309	hypothetical protein	10	404.1	675.3	0.73	12124.4	20259.5	271.2	0.44	1
RVBD_0310c	Rv0310c	hypothetical protein	9	22.5	18	-0.25	606.3	486.6	-4.4	0.79	1
RVBD_0312	Rv0312	hypothetical protein	18	9.5	9.6	0.01	510.5	517.41	0.1	0.98	1
RVBD_0313	Rv0313	hypothetical protein	3	176.8	232.8	0.39	1591.3	2095.2	56	0.63	1
RVBD_0314c	Rv0314c	hypothetical protein	5	428.7	488.3	0.19	6431.2	7324.8	59.6	0.73	1
RVBD_0316	Rv0316	muconolactone delta-isomerase	5	29.1	33.6	0.18	436.1	503.3	4.5	0.82	1
RVBD_0317c	Rv0317c	glycerophosphoryl diester phosphodiesterase	10	192.7	218.5	0.18	5782.4	6555.65	25.8	0.57	1
RVBD_0318c	Rv0318c	ZIP family zinc transporter	6	177.3	137.6	-0.35	3191.8	2477.23	-39.7	0.42	1
RVBD_0319	Rv0319	pyrrolidone-carboxylate peptidase	6	46.3	24.5	-0.8	833	440.9	-21.8	0.32	1
RVBD_0320	Rv0320	hypothetical protein	9	453.8	887.5	0.96	12251.6	23962.5	433.7	0.8	1
RVBD_0321	Rv0321	deoxycytidine triphosphate deaminase	2	159.6	146.2	-0.12	957.5	877.11	-13.4	0.79	1
RVBD_0322	Rv0322	nucleotide sugar dehydrogenase	14	22.3	32.7	0.47	936.4	1373.2	10.4	0.41	1
RVBD_0323c	Rv0323c	hypothetical protein	7	43.5	30	-0.47	913	630.9	-13.4	0.27	1
RVBD_0325	Rv0325	hypothetical protein	5	189.3	217.3	0.19	2838.8	3259.17	28	0.97	1
RVBD_0326	Rv0326	hypothetical protein	5	42	31.5	-0.36	630	473.21	-10.5	0.75	1
RVBD_0327c	Rv0327c	cytochrome P450 135A1 cyp135A1	15	88.6	79.8	-0.14	3985.5	3592.74	-8.7	0.85	1
RVBD_0328	Rv0328	TetR/AcrR family transcriptional regulator	9	32.9	37.9	0.18	887.3	1023.21	5	0.68	1
RVBD_0329c	Rv0329c	hypothetical protein	5	25.7	27.1	0.06	386	405.9	1.3	0.88	1
RVBD_0330c	Rv0330c	hypothetical protein	5	166.9	144.5	-0.2	2503.2	2167.68	-22.4	0.57	1
RVBD_0331	Rv0331	oxidoreductase	12	76.7	107.5	0.46	2760.7	3869.39	30.8	1	1
RVBD_0332	Rv0332	hypothetical protein	8	863.6	1229.8	0.51	20726.5	29515.9	366.2	0.64	1
RVBD_0334	Rv0334	glucose-1-phosphate thymidylyltransferase	14	0	0	0	0	0	0	1	1
RVBD_0335c	Rv0335c	PE family protein	1	0	0	0	0	0	0	1	1
RVBD_0336	Rv0336	hypothetical protein	14	0	0	0	0	0	0	1	1
RVBD_0337c	Rv0337c	aminotransferase	15	0	0	0	0	0	0	1	1
RVBD_0338c	Rv0338c	oxidoreductase	25	0.2	0.4	0.04	15.4	27.7	0.2	1	1
RVBD_0339c	Rv0339c	transcriptional regulator	19	77	74.1	-0.05	4390.4	4222.37	-2.9	0.83	1
RVBD_0340	Rv0340	hypothetical protein	3	0	0	0	0	0	0	1	1
RVBD_0342	Rv0342	isoniazid-inducible protein iniA	20	171	218.2	0.34	10258	13093.6	47.3	1	1
RVBD_0343	Rv0343	isoniazid-inducible protein iniC	7	94.2	56.4	-0.69	1978.1	1183.4	-37.8	0.26	1
RVBD_0344c	Rv0344c	lipoprotein LpqJ	7	279.7	332.8	0.25	5872.9	6988.19	53.1	0.3	1
RVBD_0345	Rv0345	hypothetical protein	5	217.8	207.2	-0.07	3266.5	3107.56	-10.6	0.88	1
RVBD_0346c	Rv0346c	L-asparagine permease 2	20	165.7	208	0.32	9939.7	12477.6	42.3	0.9	1
RVBD_0347	Rv0347	hypothetical protein	12	0	0	0	0	0	0	1	1
RVBD_0349	Rv0349	hypothetical protein	7	1377.8	1822.2	0.4	28933	38265.6	444.4	0.6	1
RVBD_0350	Rv0350	chaperone dnaK	11	0	0	0	0	0	0	1	1
RVBD_0351	Rv0351	protein grpE	7	0	0	0	0	0	0	1	1
RVBD_0352	Rv0352	chaperone dnaJ 1	8	1.2	4.3	0.59	28.5	104.3	3.2	0.48	1
RVBD_0353	Rv0353	MerR family transcriptional regulator, heat	5	159	228.5	0.51	2385.7	3427.95	69.5	0.58	1
RVBD_0354c	Rv0354c	PPE family protein	5	102.4	76.7	-0.39	1536.2	1151	-25.7	0.52	1
RVBD_0355c	Rv0355c	PPE family protein	109	303.1	318.5	0.07	99117.2	104141	15.4	0.88	1
RVBD_0357c	Rv0357c	adenylosuccinate synthetase	20	0	0	0	0	0	0	1	1
RVBD_0358	Rv0358	hypothetical protein	8	0	0	0	0	0	0	1	1
RVBD_0359	Rv0359	hypothetical protein	9	249.2	181.2	-0.45	6728.8	4893.37	-68	0.44	1
RVBD_0360c	Rv0360c	hypothetical protein	7	73.7	55.8	-0.37	1547.4	1172.39	-17.9	0.4	1
RVBD_0361	Rv0361	hypothetical protein	6	17.5	50.7	1.31	315.2	912.8	33.2	0.44	1
RVBD_0362	Rv0362	magnesium transporter	12	5	6.9	0.25	179.9	247.8	1.9	0.96	1
RVBD_0363c	Rv0363c	fructose-bisphosphate aldolase	11	0	0	0	0	0	0	1	1
RVBD_0364	Rv0364	membrane-associated protein	8	0	0	0	0	0	0	1	1
RVBD_0366c	Rv0366c	hypothetical protein	4	28.4	54.6	0.84	340.5	655.29	26.2	0.27	1
RVBD_0367c	Rv0367c	hypothetical protein	2	16.2	27.2	0.61	96.9	163.3	11.1	0.41	1
RVBD_0368c	Rv0368c	hypothetical protein	11	105.6	82.4	-0.34	3484	2720.59	-23.1	0.33	1
RVBD_0369c	Rv0369c	membrane oxidoreductase	4	10.3	9.2	-0.1	123.4	110.6	-1.1	0.94	1
RVBD_0370c	Rv0370c	oxidoreductase	14	30.3	16.2	-0.74	1272.5	678.78	-14.1	0.44	1
RVBD_0371c	Rv0371c	hypothetical protein	3	1.8	1.5	-0.06	16.1	13.8	-0.3	1	1
RVBD_0372c	Rv0372c	xanthine dehydrogenase accessory factor	5	80.5	90.8	0.16	1208.2	1361.6	10.2	0.7	1
RVBD_0373c	Rv0373c	carbon-monoxide dehydrogenase, large subunit	31	25.6	26.7	0.05	2384.8	2481.7	1	0.93	1
RVBD_0374c	Rv0374c	carbon-monoxide dehydrogenase small subunit	4	1.7	7.8	0.95	19.9	94.1	6.2	1	1
RVBD_0376c	Rv0376c	xanthine dehydrogenase accessory factor	9	16.1	19.2	0.2	433.5	517.09	3.1	1	1
RVBD_0377	Rv0377	LysR family transcriptional regulator	6	26.1	18.2	-0.42	469.1	327.69	-7.9	0.45	1
RVBD_0380c	Rv0380c	methyltransferase	7	11.3	4.6	-0.76	236.7	96.8	-6.7	0.34	1
RVBD_0381c	Rv0381c	hypothetical protein	13	311.5	269.5	-0.21	12147.5	10511.6	-41.9	0.61	1
RVBD_0382c	Rv0382c	orotate phosphoribosyltransferase	6	0	0	0	0	0	0	1	1
RVBD_0383c	Rv0383c	hypothetical protein	5	0.5	0	-0.14	7.7	0	-0.5	1	1
RVBD_0384c	Rv0384c	chaperone ClpB	14	8.5	6.7	-0.2	356.8	282.31	-1.8	0.83	1
RVBD_0385	Rv0385	oxidoreductase	15	419.8	338.5	-0.31	18890.3	15234.2	-81.2	0.59	1
RVBD_0386	Rv0386	LuxR family transcriptional regulator	32	195.2	139.7	-0.47	18735.6	13408.7	-55.5	0.29	1
RVBD_0387c	Rv0387c	PPE family protein	20	236.3	1020	2.09	14177	61197.2	783.7	0.78	1
RVBD_0391	Rv0391	O-succinylhomoserine sulfhydrylase	17	172.4	218.7	0.33	8789.9	11152.3	46.3	0.72	1
RVBD_0392c	Rv0392c	NADH dehydrogenase	12	171.8	127.9	-0.41	6186.1	4604.5	-43.9	0.31	1
RVBD_0393	Rv0393	hypothetical protein	8	307.4	255.1	-0.26	7377.5	6121.92	-52.3	0.58	1
RVBD_0395	Rv0395	hypothetical protein	6	186	156.2	-0.24	3347.5	2812.5	-29.7	0.55	1
RVBD_0396	Rv0396	hypothetical protein	3	874.9	1062.3	0.28	7874.1	9560.5	187.4	0.35	1
RVBD_0397	Rv0397	hypothetical protein	2	619.2	701	0.18	3715.5	4205.82	81.7	1	1
RVBD_0399c	Rv0399c	lipoprotein LpqK	21	72.4	125.8	0.76	4559.6	7925.25	53.4	0.48	1
RVBD_0400c	Rv0400c	glutaryl-CoA dehydrogenase	7	104.4	68.8	-0.57	2193.3	1445.19	-35.6	0.31	1
RVBD_0401	Rv0401	hypothetical protein	3	142.4	110.9	-0.35	1281.6	998.21	-31.5	0.57	1
RVBD_0402c	Rv0402c	transmembrane transporter mmpL1	39	146.6	178.8	0.28	17152.8	20922.2	32.2	0.98	1
RVBD_0403c	Rv0403c	membrane protein mmpS1	6	161.5	110.4	-0.53	2906.1	1987.49	-51	0.23	1
RVBD_0404	Rv0404	fatty-acid-CoA ligase FadD30	63	82.5	75.9	-0.11	15584	14337.3	-6.6	0.84	1
RVBD_0405	Rv0405	polyketide synthase 12	72	138.3	142.3	0.04	29881.6	30745.6	4	0.94	1
RVBD_0407	Rv0407	F420-dependent glucose-6-phosphate	15	105.7	149.7	0.48	4756.8	6738.32	44	0.53	1
RVBD_0408	Rv0408	phosphate acetyltransferase	32	163.5	235.6	0.51	15696.2	22619.3	72.1	0.97	1
RVBD_0409	Rv0409	acetate kinase	12	41.4	35	-0.21	1488.9	1258.9	-6.4	0.57	1
RVBD_0410c	Rv0410c	serine/threonine protein kinase	23	0.2	4.1	0.81	13.4	282.31	3.9	1	1
RVBD_0411c	Rv0411c	polar amino acid transporter substrate-binding	8	0	0	0	0	0	0	1	1
RVBD_0412c	Rv0412c	hypothetical protein	17	0.8	1.4	0.14	40.2	69.2	0.6	1	1
RVBD_0414c	Rv0414c	thiamine-phosphate pyrophosphorylase	6	0	0	0	0	0	0	1	1
RVBD_0415	Rv0415	glycine oxidase ThiO	9	0	0	0	0	0	0	1	1
RVBD_0416	Rv0416	thiamine biosynthesis protein ThiS	2	0	0	0	0	0	0	1	1
RVBD_0417	Rv0417	thiazole synthase	11	0	0	0	0	0	0	1	1
RVBD_0418	Rv0418	aminopeptidase	19	86.5	75.8	-0.18	4931.3	4321.47	-10.7	0.82	1
RVBD_0420c	Rv0420c	transmembrane protein	7	132	89.1	-0.54	2772.8	1871.79	-42.9	0.21	1
RVBD_0421c	Rv0421c	hypothetical protein	5	8.4	3	-0.75	126.7	44.7	-5.5	0.3	1
RVBD_0422c	Rv0422c	hydroxymethylpyrimidine/phosphomethylpyrimidine	8	0	0	0	0	0	0	1	1
RVBD_0423c	Rv0423c	phosphomethylpyrimidine synthase	13	0.2	0	-0.06	8.5	0	-0.2	1	1
RVBD_0424c	Rv0424c	hypothetical protein	5	199.6	223.1	0.16	2994.4	3346.35	23.5	1	1
RVBD_0425c	Rv0425c	HAD ATPase, P-type, family IC	22	167	161.4	-0.05	11023	10650.6	-5.6	0.9	1
RVBD_0427c	Rv0427c	exodeoxyribonuclease III (xth)	13	131.6	128.9	-0.03	5131.4	5025.53	-2.7	0.95	1
RVBD_0429c	Rv0429c	peptide deformylase	7	0	4.5	0.92	0	94.1	4.5	1	1
RVBD_0430	Rv0430	hypothetical protein	3	0	0	0	0	0	0	1	1
RVBD_0432	Rv0432	superoxide dismutase	11	139.3	153.7	0.14	4596.2	5071.1	14.4	0.78	1
RVBD_0433	Rv0433	carboxylate-amine ligase	14	319.1	416.8	0.38	13402	17505.8	97.7	0.67	1
RVBD_0434	Rv0434	hypothetical protein	10	131.1	112.6	-0.21	3934.1	3378.4	-18.5	0.51	1
RVBD_0435c	Rv0435c	transitional endoplasmic reticulum ATPase	16	108.1	134.2	0.3	5190.2	6443.11	26.1	0.7	1
RVBD_0437c	Rv0437c	phosphatidylserine decarboxylase proenzyme	5	70.8	56.3	-0.31	1062.4	844.69	-14.5	0.83	1
RVBD_0438c	Rv0438c	molybdopterin molybdenumtransferase 2	11	72.6	55.3	-0.36	2397.3	1824.97	-17.3	0.53	1
RVBD_0439c	Rv0439c	oxidoreductase	14	131.7	102.9	-0.34	5530.4	4323.55	-28.7	0.58	1
RVBD_0440	Rv0440	chaperonin 1	10	0	0	0	0	0	0	1	1
RVBD_0441c	Rv0441c	hypothetical protein	5	56.2	64.9	0.19	843.6	973.57	8.7	0.94	1
RVBD_0442c	Rv0442c	PPE family protein	13	110	106.5	-0.04	4291.7	4153.96	-3.5	0.91	1
RVBD_0443	Rv0443	hypothetical protein	11	416.7	459.1	0.14	13749.8	15151.2	42.5	0.84	1
RVBD_0444c	Rv0444c	anti-sigma-K factor rskA	4	80.6	90.5	0.16	967.6	1085.49	9.8	0.65	1
RVBD_0445c	Rv0445c	RNA polymerase sigma factor sigK	7	424.2	469.2	0.14	8908.3	9854	45	0.98	1
RVBD_0446c	Rv0446c	hypothetical protein	13	127.5	95.6	-0.4	4970.8	3728.27	-31.9	0.57	1
RVBD_0447c	Rv0447c	cyclopropane-fatty-acyl-phospholipid synthase	21	314.3	447.8	0.5	19803.4	28211.8	133.5	0.43	1
RVBD_0448c	Rv0448c	hypothetical protein	12	610.6	623.8	0.03	21981.6	22456.1	13.2	0.89	1
RVBD_0449c	Rv0449c	hypothetical protein	18	238.4	186.8	-0.34	12874.4	10088.3	-51.6	0.31	1
RVBD_0452	Rv0452	hypothetical protein	5	573.5	184.8	-1.61	8602.8	2771.82	-388.7	0.41	1
RVBD_0454	Rv0454	hypothetical protein	4	356.7	372.5	0.06	4279.9	4470.03	15.8	0.97	1
RVBD_0454Ac	Rv0454Ac	hypothetical protein	6	119.7	58	-0.99	2154.5	1043.69	-61.7	0.47	1
RVBD_0455c	Rv0455c	hypothetical protein	9	0	0	0	0	0	0	1	1
RVBD_0456A	Rv0456A	toxin	4	192	189.8	-0.02	2304.2	2277.35	-2.2	0.98	1
RVBD_0456Bc	Rv0456Bc	antitoxin	4	821.7	1507.1	0.87	9860.6	18085.8	685.4	0.74	1
RVBD_0456c	Rv0456c	enoyl-CoA hydratase	8	452.3	681.2	0.59	10854.9	16348.8	228.9	1	1
RVBD_0457c	Rv0457c	prolyl oligopeptidase	26	204.7	204.6	0	15968.1	15961.8	-0.1	1	1
RVBD_0458	Rv0458	aldehyde dehydrogenase	11	323	289.6	-0.16	10658.6	9555.96	-33.4	0.66	1
RVBD_0459	Rv0459	hypothetical protein	3	161.1	92.9	-0.76	1449.5	836.29	-68.1	0.54	1
RVBD_0460	Rv0460	hydrophobic protein	2	529.8	488.6	-0.12	3178.8	2931.58	-41.2	0.9	1
RVBD_0461	Rv0461	hypothetical protein	10	590.5	594.4	0.01	17716.2	17831.8	3.9	0.97	1
RVBD_0462	Rv0462	dihydrolipoyl dehydrogenase	22	0	0	0	0	0	0	1	1
RVBD_0463	Rv0463	hypothetical protein	2	347.1	277.7	-0.32	2082.9	1666.39	-69.4	0.82	1
RVBD_0465c	Rv0465c	transcriptional regulator	21	344.4	396.6	0.2	21694.9	24986.1	52.2	0.61	1
RVBD_0466	Rv0466	hypothetical protein	4	328.2	289.2	-0.18	3938.8	3470.94	-39	0.72	1
RVBD_0468	Rv0468	3-hydroxybutyryl-CoA dehydrogenase	6	51	46.8	-0.11	917.4	843.19	-4.1	0.82	1
RVBD_0469	Rv0469	cyclopropane-fatty-acyl-phospholipid synthase	15	115.3	81.5	-0.48	5189.4	3666.07	-33.9	0.49	1
RVBD_0470A	Rv0470A	hypothetical protein	8	306.5	719.8	1.22	7357.2	17276	413.3	0.95	1
RVBD_0470c	Rv0470c	cyclopropane mycolic acid synthase 3	7	161.6	86.1	-0.87	3392.7	1808	-75.5	0.73	1
RVBD_0472c	Rv0472c	TetR family transcriptional regulator	9	382.2	722.1	0.91	10320.2	19495.8	339.8	0.57	1
RVBD_0473	Rv0473	hypothetical protein	11	182.4	177.3	-0.04	6018.6	5851.96	-5.1	0.87	1
RVBD_0474	Rv0474	transcriptional regulator	4	361.4	249.3	-0.53	4337	2991.96	-112.1	0.34	1
RVBD_0475	Rv0475	heparin-binding hemagglutinin	9	277.9	464.9	0.73	7503	12553.3	187	0.58	1
RVBD_0477	Rv0477	hypothetical protein	5	758.7	801.7	0.08	11380.9	12025.7	43	0.82	1
RVBD_0479c	Rv0479c	hypothetical protein	10	0	3.1	0.7	0	94.1	3.1	1	1
RVBD_0480c	Rv0480c	hypothetical protein	13	85.2	68.6	-0.29	3321	2676.11	-16.5	0.57	1
RVBD_0481c	Rv0481c	hypothetical protein	8	277.6	458.3	0.71	6661.6	10999.5	180.7	0.83	1
RVBD_0482	Rv0482	UDP-N-acetylenolpyruvoylglucosamine reductase	7	0	0	0	0	0	0	1	1
RVBD_0483	Rv0483	lipoprotein LprQ	19	466.4	699.8	0.58	26587	39889.1	233.4	0.79	1
RVBD_0485	Rv0485	transcriptional regulator	13	558.4	912.1	0.7	21779.4	35573.2	353.7	0.41	1
RVBD_0486	Rv0486	D-inositol-3-phosphate glycosyltransferase	9	136	444.7	1.67	3671.5	12006.7	308.7	0.37	1
RVBD_0487	Rv0487	hypothetical protein	7	640.2	876.7	0.45	13443.4	18409.8	236.5	0.44	1
RVBD_0489	Rv0489	2,3-bisphosphoglycerate-dependent	8	0	4.7	0.96	0	113.9	4.7	0.47	1
RVBD_0490	Rv0490	sensor-like histidine kinase senX3	12	142.1	123.4	-0.2	5116	4444.09	-18.7	0.41	1
RVBD_0491	Rv0491	sensory transduction protein regX3	4	606.2	741	0.29	7274.7	8891.62	134.7	0.88	1
RVBD_0492A	Rv0492A	hypothetical protein	4	159.2	88.9	-0.81	1910.2	1067.08	-70.3	0.2	1
RVBD_0492c	Rv0492c	oxidoreductase	9	179.9	159.4	-0.17	4856.3	4304.59	-20.4	0.61	1
RVBD_0493c	Rv0493c	hypothetical protein	11	397	319.3	-0.31	13099.8	10536.5	-77.7	0.66	1
RVBD_0494	Rv0494	GntR family transcriptional regulator	5	6.7	3.8	-0.41	100.1	56.4	-2.9	0.25	1
RVBD_0497	Rv0497	hypothetical protein	6	15.1	9.5	-0.47	271.6	170.2	-5.6	0.34	1
RVBD_0498	Rv0498	hypothetical protein	9	411.8	461.3	0.16	11119.3	12456.2	49.5	0.9	1
RVBD_0499	Rv0499	hypothetical protein	3	24.6	43.7	0.72	221.7	392.91	19	0.73	1
RVBD_0500	Rv0500	pyrroline-5-carboxylate reductase	8	0	0	0	0	0	0	1	1
RVBD_0500A	Rv0500A	excisionase family DNA binding domain-containing	1	12.9	0	-1.84	38.8	0	-12.9	0.36	1
RVBD_0501	Rv0501	UDP-glucose 4-epimerase	14	237.4	120.6	-0.95	9970.6	5065.92	-116.8	0.57	1
RVBD_0502	Rv0502	hypothetical protein	12	187.5	137.9	-0.43	6749.5	4965.98	-49.5	0.3	1
RVBD_0503c	Rv0503c	cyclopropane mycolic acid synthase 2	14	273	307	0.17	11467.8	12894.5	34	0.48	1
RVBD_0504c	Rv0504c	hypothetical protein	6	0	1.5	0.39	0	27.7	1.5	1	1
RVBD_0505c	Rv0505c	HAD hydrolase, family IB	11	0	0	0	0	0	0	1	1
RVBD_0506	Rv0506	membrane protein mmpS2	5	773.3	706.2	-0.13	11599.4	10593.7	-67	0.82	1
RVBD_0507	Rv0507	transmembrane transporter mmpL2	61	192.6	182	-0.08	35245.5	33299.7	-10.6	0.81	1
RVBD_0508	Rv0508	hypothetical protein	1	172.7	238.4	0.45	518	715.31	65.8	1	1
RVBD_0509	Rv0509	glutamyl-tRNA reductase	13	0	1.5	0.38	0	58.5	1.5	0.34	1
RVBD_0510	Rv0510	porphobilinogen deaminase	9	0	0	0	0	0	0	1	1
RVBD_0511	Rv0511	uroporphyrinogen III methyltransferase/synthase	11	0	0	0	0	0	0	1	1
RVBD_0512	Rv0512	delta-aminolevulinic acid dehydratase	12	0	0	0	0	0	0	1	1
RVBD_0513	Rv0513	hypothetical protein	6	468.2	421	-0.15	8428	7578.22	-47.2	0.53	1
RVBD_0514	Rv0514	transmembrane protein	1	221.3	178.7	-0.3	664	536.1	-42.6	0.55	1
RVBD_0515	Rv0515	hypothetical protein	14	0	0	0	0	0	0	1	1
RVBD_0517	Rv0517	membrane acyltransferase	15	521.8	446.9	-0.22	23478.8	20111.6	-74.8	0.57	1
RVBD_0518	Rv0518	hypothetical protein	9	299.2	241.1	-0.31	8078.5	6509.61	-58.1	0.41	1
RVBD_0519c	Rv0519c	hypothetical protein	8	136.4	98.4	-0.45	3272.9	2362.6	-37.9	0.47	1
RVBD_0521	Rv0521	methyltransferase	3	241.8	175.8	-0.45	2176.5	1582.48	-66	0.54	1
RVBD_0523c	Rv0523c	deazaflavin-dependent nitroreductase	6	120.7	115.4	-0.06	2172.5	2076.98	-5.3	0.87	1
RVBD_0524	Rv0524	glutamate-1-semialdehyde 2,1-aminomutase	16	0	0	0	0	0	0	1	1
RVBD_0525	Rv0525	phosphoglycerate mutase	6	0	0	0	0	0	0	1	1
RVBD_0526	Rv0526	thioredoxin	6	0	0	0	0	0	0	1	1
RVBD_0527	Rv0527	cytochrome c-type biogenesis protein	5	0	0	0	0	0	0	1	1
RVBD_0528	Rv0528	cytochrome c biogenesis protein	13	0	0	0	0	0	0	1	1
RVBD_0529	Rv0529	cytochrome c-type biogenesis protein CcsB	10	0	1	0.26	0	29.8	1	1	1
RVBD_0530	Rv0530	hypothetical protein	15	142.3	95.2	-0.56	6401.4	4282.21	-47.1	0.24	1
RVBD_0531	Rv0531	hypothetical protein	2	0.8	0	-0.21	4.8	0	-0.8	1	1
RVBD_0533c	Rv0533c	3-oxoacyl-ACP synthase	9	224.5	343.6	0.6	6060.8	9277.59	119.1	0.75	1
RVBD_0534c	Rv0534c	1,4-dihydroxy-2-naphthoate	9	0.4	0	-0.1	9.5	0	-0.4	1	1
RVBD_0535	Rv0535	methylthioadenosine phosphorylase	8	132.3	170.4	0.35	3175	4088.73	38.1	0.6	1
RVBD_0536	Rv0536	UDP-glucose 4-epimerase	10	26.1	16.1	-0.56	783.5	484.41	-10	0.58	1
RVBD_0538	Rv0538	hypothetical protein	12	76.7	84.3	0.13	2762.6	3035.66	7.6	0.68	1
RVBD_0540	Rv0540	hypothetical protein	7	12.6	9.1	-0.32	265.3	190.9	-3.5	0.62	1
RVBD_0541c	Rv0541c	hypothetical protein	10	0	12.6	1.81	0	376.51	12.6	1	1
RVBD_0542c	Rv0542c	O-succinylbenzoic acid--CoA ligase	12	0	1.5	0.39	0	55.3	1.5	1	1
RVBD_0543c	Rv0543c	hypothetical protein	0	0	0	0	0	0	0	1	1
RVBD_0544c	Rv0544c	hypothetical protein	5	309.4	361.6	0.22	4640.4	5424.11	52.2	0.53	1
RVBD_0545c	Rv0545c	PiT family inorganic phosphate transporter	10	171.7	147.6	-0.21	5150.8	4428.43	-24.1	0.65	1
RVBD_0546c	Rv0546c	lactoylglutathione lyase	3	116.8	91.5	-0.34	1051.2	823.4	-25.3	0.66	1
RVBD_0549c	Rv0549c	toxin	2	145.5	97.3	-0.56	872.7	584.01	-48.1	0.58	1
RVBD_0550c	Rv0550c	antitoxin	1	356.6	298.8	-0.25	1069.7	896.28	-57.8	0.84	1
RVBD_0552	Rv0552	hypothetical protein	13	69.8	79.7	0.18	2720.4	3107.38	9.9	0.75	1
RVBD_0553	Rv0553	O-succinylbenzoate synthase	6	0	5.2	1.03	0	94.1	5.2	1	1
RVBD_0555	Rv0555	2-succinyl-5-enolpyruvyl-6-hydroxy-3-	11	0	0	0	0	0	0	1	1
RVBD_0556	Rv0556	hypothetical protein	11	0	7.5	1.32	0	246.2	7.5	0.55	1
RVBD_0558	Rv0558	menaquinone biosynthesis methyltransferase ubiE	12	0	0	0	0	0	0	1	1
RVBD_0559c	Rv0559c	hypothetical protein	5	781.7	646	-0.27	11725.4	9690.51	-135.7	0.43	1
RVBD_0560c	Rv0560c	methyltransferase	8	145.9	79.9	-0.83	3500.5	1917.49	-66	0.78	1
RVBD_0561c	Rv0561c	geranylgeranyl reductase	15	3.6	3.1	-0.09	162.4	138.8	-0.5	0.9	1
RVBD_0562	Rv0562	heptaprenyl diphosphate synthase	10	0	0	0	0	0	0	1	1
RVBD_0563	Rv0563	heat shock protein HtpX	11	101.1	69.7	-0.51	3335.3	2301.3	-31.3	0.4	1
RVBD_0565c	Rv0565c	monooxygenase	28	171.5	173.6	0.02	14407.5	14583.8	2.1	0.97	1
RVBD_0567	Rv0567	methyltransferase	13	90.8	78.7	-0.2	3541.9	3069.37	-12.1	0.64	1
RVBD_0568	Rv0568	cytochrome P450 135B1 cyp135B1	9	185	214.8	0.21	4994.6	5798.64	29.8	0.58	1
RVBD_0569	Rv0569	hypothetical protein	3	208.8	149.2	-0.47	1879.1	1342.99	-59.6	0.32	1
RVBD_0570	Rv0570	ribonucleoside-diphosphate reductase nrdZ	24	86.8	75.8	-0.18	6248	5457	-11	0.65	1
RVBD_0571Ac	Rv0571Ac	hypothetical protein	1	25.9	9.2	-1.12	77.7	27.7	-16.7	0.71	1
RVBD_0571c	Rv0571c	hypothetical protein	10	33.7	42.5	0.3	1009.7	1275.01	8.8	0.55	1
RVBD_0572c	Rv0572c	hypothetical protein	5	970.4	1693.6	0.8	14556.2	25403.7	723.2	0.84	1
RVBD_0574c	Rv0574c	poly-gamma-glutamate synthesis protein	13	183.8	144.8	-0.33	7169.8	5646.17	-39.1	0.31	1
RVBD_0575c	Rv0575c	oxidoreductase	7	479.8	436.2	-0.14	10075.3	9159.95	-43.6	0.68	1
RVBD_0576	Rv0576	ArsR family transcriptional regulator	11	233.5	167.3	-0.47	7705.6	5520.44	-66.2	0.51	1
RVBD_0578c	Rv0578c	PE-PGRS family protein	7	17	10.8	-0.48	357.6	226.6	-6.2	0.43	1
RVBD_0580c	Rv0580c	hypothetical protein	7	6.9	22.8	1.22	145.5	478.71	15.9	0.53	1
RVBD_0581	Rv0581	antitoxin	4	84.8	74	-0.18	1017.6	888.29	-10.8	0.71	1
RVBD_0582	Rv0582	toxin	8	26.7	20.4	-0.32	641.6	490.31	-6.3	0.49	1
RVBD_0583c	Rv0583c	lipoprotein LpqN	6	232.8	200.7	-0.21	4190.8	3612.36	-32.1	0.55	1
RVBD_0584	Rv0584	hypothetical protein	45	143.8	170.9	0.24	19409.1	23068	27.1	0.58	1
RVBD_0585c	Rv0585c	hypothetical protein	26	140.6	163.9	0.21	10968.9	12785.6	23.3	0.89	1
RVBD_0586	Rv0586	GntR family transcriptional regulator	6	59.3	63.9	0.1	1067.3	1150.68	4.6	0.95	1
RVBD_0587	Rv0587	ABC transporter permease	9	57	43.9	-0.34	1539.9	1185.18	-13.1	0.41	1
RVBD_0588	Rv0588	ABC transporter permease	8	180.9	484.9	1.4	4342.2	11638.2	304	0.69	1
RVBD_0589	Rv0589	virulence factor Mce family protein	17	205.4	357	0.78	10474	18208.7	151.7	0.69	1
RVBD_0590	Rv0590	virulence factor Mce family protein	7	182	281.3	0.61	3821	5906.58	99.3	0.63	1
RVBD_0590A	Rv0590A	ABC transporter substrate-binding protein	7	176.4	137.7	-0.35	3703.7	2892.15	-38.6	0.54	1
RVBD_0592	Rv0592	virulence factor Mce family protein	22	143.9	330.8	1.17	9499.3	21834.8	186.9	0.29	1
RVBD_0593	Rv0593	virulence factor Mce family protein	12	70.5	57.6	-0.27	2538.5	2073	-12.9	0.42	1
RVBD_0594	Rv0594	virulence factor Mce family protein	20	245.3	240.8	-0.03	14716.2	14445.7	-4.5	0.94	1
RVBD_0595c	Rv0595c	toxin	6	1199.9	1736.1	0.53	21598.3	31250.7	536.2	0.57	1
RVBD_0596c	Rv0596c	antitoxin	2	0	0	0	0	0	0	1	1
RVBD_0597A	Rv0597A	hypothetical protein	2	42.2	60.8	0.48	253	364.89	18.6	0.71	1
RVBD_0597c	Rv0597c	ATPase AAA+ superfamily protein	8	318.1	328.5	0.05	7634.2	7884.68	10.4	0.94	1
RVBD_0598c	Rv0598c	toxin	5	64.1	35.6	-0.77	962.1	533.5	-28.6	0.21	1
RVBD_0600c	Rv0600c	sensor histidine kinase component HK1	1	25	4.6	-1.65	75.1	13.8	-20.4	0.21	1
RVBD_0602c	Rv0602c	transcriptional regulatory protein tcrA	9	71	85.8	0.26	1917.6	2315.39	14.7	0.48	1
RVBD_0604	Rv0604	lipoprotein LpqO	2	35.8	32.3	-0.13	214.7	193.6	-3.5	0.94	1
RVBD_0606	Rv0606	transposase	6	63.4	67.2	0.08	1141.6	1209.31	3.8	0.93	1
RVBD_0607	Rv0607	hypothetical protein	1	82.7	39.4	-0.98	248.2	118.1	-43.4	0.38	1
RVBD_0608	Rv0608	antitoxin	0	0	0	0	0	0	0	1	1
RVBD_0609Bc	Rv0609Bc	hypothetical protein	2	78.2	105.1	0.4	469.5	630.88	26.9	0.75	1
RVBD_0611c	Rv0611c	hypothetical protein	8	462.4	443.3	-0.06	11098.2	10639.6	-19.1	0.93	1
RVBD_0613c	Rv0613c	hypothetical protein	12	141.2	105.9	-0.4	5082.7	3812.19	-35.3	0.45	1
RVBD_0615	Rv0615	membrane protein	3	57.3	70.5	0.28	515.4	634.5	13.2	0.64	1
RVBD_0616A	Rv0616A	antitoxin	2	12.2	18.4	0.45	73.1	110.6	6.3	1	1
RVBD_0616c	Rv0616c	hypothetical protein	4	113.1	131.6	0.21	1357.4	1578.6	18.4	0.69	1
RVBD_0618	Rv0618	galactose-1-phosphate uridylyltransferase	5	154.8	84.5	-0.84	2321.4	1268.1	-70.2	0.33	1
RVBD_0619	Rv0619	galactose-1-phosphate uridylyltransferase	7	36	43.6	0.24	756.6	915.49	7.6	0.95	1
RVBD_0620	Rv0620	galactokinase	4	10.5	9.2	-0.12	125.7	110.6	-1.3	0.98	1
RVBD_0621	Rv0621	membrane protein	7	165.6	108.7	-0.58	3476.8	2282.98	-56.8	0.56	1
RVBD_0622	Rv0622	membrane protein	9	92.7	88.6	-0.06	2503.4	2392.21	-4.1	0.93	1
RVBD_0623	Rv0623	antitoxin	0	0	0	0	0	0	0	1	1
RVBD_0625c	Rv0625c	TVP38/TMEM64 family membrane protein	6	99	63.3	-0.61	1782.4	1138.88	-35.8	0.25	1
RVBD_0627	Rv0627	toxin	1	0	0	0	0	0	0	1	1
RVBD_0628c	Rv0628c	hypothetical protein	2	144.4	129.7	-0.15	866.5	778.29	-14.7	0.77	1
RVBD_0629c	Rv0629c	exodeoxyribonuclease V subunit alpha	10	18	23	0.28	539	689.2	5	0.66	1
RVBD_0630c	Rv0630c	exodeoxyribonuclease V subunit beta	25	121.3	110.8	-0.13	9097.4	8306.71	-10.5	0.45	1
RVBD_0631c	Rv0631c	exodeoxyribonuclease V subunit gamma	12	73.3	41.3	-0.76	2640.3	1486.98	-32	0.34	1
RVBD_0632c	Rv0632c	enoyl-CoA hydratase	9	265.7	151.5	-0.79	7172.6	4091.32	-114.1	0.42	1
RVBD_0633c	Rv0633c	hypothetical protein	12	142.9	178.5	0.31	5145.5	6426.58	35.6	0.61	1
RVBD_0634A	Rv0634A	hypothetical protein	4	85.5	57.6	-0.53	1025.5	691	-27.9	0.3	1
RVBD_0634B	Rv0634B	50S ribosomal protein L33	3	0	22.7	2.47	0	204.7	22.7	0.46	1
RVBD_0634c	Rv0634c	hydroxyacylglutathione hydrolase	11	162.1	244.3	0.58	5350.3	8062.08	82.2	0.84	1
RVBD_0635	Rv0635	hypothetical protein	11	0	6.9	1.25	0	228.2	6.9	0.56	1
RVBD_0636	Rv0636	hypothetical protein	4	0	0	0	0	0	0	1	1
RVBD_0637	Rv0637	hypothetical protein	4	0.2	1.1	0.23	2.8	13.8	0.9	1	1
RVBD_0638	Rv0638	Preprotein translocase subunit SecE	8	0	1.7	0.43	0	41.5	1.7	1	1
RVBD_0639	Rv0639	transcription antitermination protein nusG	10	0.4	0	-0.1	11.3	0	-0.4	1	1
RVBD_0640	Rv0640	50S ribosomal protein L11	4	0	0	0	0	0	0	1	1
RVBD_0641	Rv0641	50S ribosomal protein L1	5	0.2	3.7	0.74	2.8	55.3	3.5	1	1
RVBD_0642c	Rv0642c	hydroxymycolate synthase MmaA4	11	119.4	90.6	-0.38	3941.6	2990.08	-28.8	0.36	1
RVBD_0643c	Rv0643c	methoxy mycolic acid synthase MmaA3	16	107	134.9	0.32	5136.1	6476.55	27.9	0.67	1
RVBD_0644c	Rv0644c	cyclopropane mycolic acid synthase MmaA2	6	160.5	167.6	0.06	2888.2	3016.17	7.1	0.85	1
RVBD_0645c	Rv0645c	mycolic acid methyltransferase MmaA1	12	476.2	392.8	-0.27	17144.1	14142	-83.4	0.31	1
RVBD_0646c	Rv0646c	lipase/esterase lipG	6	74.8	66	-0.17	1346.8	1187.7	-8.8	0.75	1
RVBD_0647c	Rv0647c	hypothetical protein	10	0	0.5	0.14	0	14.9	0.5	1	1
RVBD_0648	Rv0648	alpha-mannosidase	27	261.9	280.1	0.09	21216.4	22686.8	18.2	0.66	1
RVBD_0649	Rv0649	[acyl-carrier-protein] S-malonyltransferase	2	97.3	120	0.29	584	720.2	22.7	0.71	1
RVBD_0650	Rv0650	glucokinase	3	44.2	44.6	0.01	397.9	401	0.3	0.99	1
RVBD_0651	Rv0651	50S ribosomal protein L10	5	0	0.9	0.24	0	13.8	0.9	1	1
RVBD_0652	Rv0652	50S ribosomal protein L7/L12	0	0	0	0	0	0	0	1	1
RVBD_0653c	Rv0653c	TetR family transcriptional regulator	9	69	74.8	0.11	1864.1	2020	5.8	0.87	1
RVBD_0654	Rv0654	oxidoreductase	21	403.8	376.4	-0.1	25436.3	23714.1	-27.3	0.75	1
RVBD_0655	Rv0655	ABC transporter ATP-binding protein	9	334.7	591.9	0.81	9036.2	15980.1	257.2	0.44	1
RVBD_0657c	Rv0657c	antitoxin	1	551.5	365.1	-0.59	1654.4	1095.19	-186.4	0.49	1
RVBD_0658c	Rv0658c	hypothetical protein	9	317.4	247.9	-0.35	8570	6692.32	-69.5	0.51	1
RVBD_0660c	Rv0660c	antitoxin	2	158.5	217.6	0.44	951.3	1305.8	59.1	0.76	1
RVBD_0661c	Rv0661c	toxin	3	37.1	23.1	-0.59	334	207.49	-14.1	0.61	1
RVBD_0662c	Rv0662c	antitoxin	2	214.2	196.3	-0.12	1285.5	1177.6	-18	0.78	1
RVBD_0663	Rv0663	arylsulfatase	31	86.4	43.5	-0.92	8037.6	4042.1	-43	0.33	1
RVBD_0664	Rv0664	antitoxin	1	4.4	4.6	0.03	13.3	13.8	0.2	1	1
RVBD_0665	Rv0665	toxin	4	60.3	63.8	0.08	723.2	765.99	3.6	0.94	1
RVBD_0666	Rv0666	hypothetical protein	0	0	0	0	0	0	0	1	1
RVBD_0666A	Rv0666A	hypothetical protein	4	0.6	0	-0.17	7.6	0	-0.6	0.52	1
RVBD_0667	Rv0667	DNA-directed RNA polymerase subunit beta	23	0.1	0	-0.02	4.8	0	-0.1	1	1
RVBD_0668	Rv0668	DNA-directed RNA polymerase subunit beta'	26	0	1.1	0.29	2.8	89.4	1.1	1	1
RVBD_0668Ac	Rv0668Ac	hypothetical protein	2	250.2	203.5	-0.29	1501.3	1221.3	-46.7	1	1
RVBD_0670	Rv0670	apurinic endonuclease	5	380.1	263.1	-0.52	5701.2	3946.86	-117	0.2	1
RVBD_0671	Rv0671	polyhydroxybutyrate depolymerase	11	82.3	73.8	-0.15	2714.4	2434.17	-8.5	0.64	1
RVBD_0672	Rv0672	acyl-CoA dehydrogenase	21	133.4	119	-0.16	8401.6	7497.79	-14.3	0.73	1
RVBD_0674	Rv0674	phenylacetic acid degradation operon negative	3	8.4	13.2	0.45	75.3	119.2	4.9	1	1
RVBD_0675	Rv0675	enoyl-CoA hydratase	2	1.6	14.9	1.6	9.5	89.4	13.3	1	1
RVBD_0676c	Rv0676c	transmembrane transporter mmpL5	23	471.8	498.2	0.08	32552.5	34378.8	26.5	0.88	1
RVBD_0679c	Rv0679c	hypothetical protein	4	58.8	69.1	0.22	705.1	829.2	10.3	0.62	1
RVBD_0680c	Rv0680c	hypothetical protein	3	218.7	162.5	-0.42	1968.7	1462.87	-56.2	0.51	1
RVBD_0681	Rv0681	hypothetical protein	10	164.6	128.9	-0.34	4938	3866.93	-35.7	0.42	1
RVBD_0682	Rv0682	30S ribosomal protein S12	5	0	0	0	0	0	0	1	1
RVBD_0683	Rv0683	30S ribosomal protein S7	4	0.4	2.3	0.44	4.8	27.7	1.9	1	1
RVBD_0685	Rv0685	elongation factor Tu	9	0	0	0	0	0	0	1	1
RVBD_0686	Rv0686	membrane protein	8	746.9	1119.8	0.58	17925.7	26876	372.9	0.73	1
RVBD_0687	Rv0687	SDR family oxidoreductase	9	56.3	45.2	-0.29	1519.7	1220.69	-11.1	0.66	1
RVBD_0692	Rv0692	mycofactocin system RPExFGAL protein	4	121.2	406.8	1.71	1454.4	4881.78	285.6	0.99	1
RVBD_0693	Rv0693	radical SAM peptide maturase, mycofactocin	13	63.8	48.4	-0.37	2489.5	1886.78	-15.5	0.46	1
RVBD_0694	Rv0694	heme/flavin dehydrogenase, mycofactocin system	10	149.5	180	0.26	4484.2	5399.13	30.5	0.88	1
RVBD_0695	Rv0695	creatinine amidohydrolase, mycofactocin system	9	144.1	93	-0.61	3890.8	2510.35	-51.1	0.59	1
RVBD_0696	Rv0696	mycofactocin system glycosyltransferase	16	130.1	149.3	0.19	6244.8	7165.72	19.2	0.63	1
RVBD_0697	Rv0697	dehydrogenase	16	7.3	3.9	-0.46	348.8	188.2	-3.3	0.49	1
RVBD_0698	Rv0698	hypothetical protein	6	12.1	12.5	0.03	218	225	0.4	0.97	1
RVBD_0699	Rv0699	hypothetical protein	2	0	15.7	2.05	0	94.1	15.7	1	1
RVBD_0700	Rv0700	30S ribosomal protein S10	5	0	6.5	1.2	0	96.8	6.5	1	1
RVBD_0701	Rv0701	50S ribosomal protein L3	13	0	0.7	0.19	0	27.7	0.7	1	1
RVBD_0702	Rv0702	50S ribosomal protein L4	6	0.3	0	-0.09	5.7	0	-0.3	1	1
RVBD_0703	Rv0703	50S ribosomal protein L23	4	0	0	0	0	0	0	1	1
RVBD_0704	Rv0704	50S ribosomal protein L2	12	0	3.6	0.78	0	128.8	3.6	0.44	1
RVBD_0705	Rv0705	30S ribosomal protein S19	1	0	0	0	0	0	0	1	1
RVBD_0706	Rv0706	50S ribosomal protein L22	3	0	0	0	0	0	0	1	1
RVBD_0707	Rv0707	30S ribosomal protein S3	12	0.1	0	-0.02	2.8	0	-0.1	1	1
RVBD_0708	Rv0708	50S ribosomal protein L16	5	0	5	1	0	74.5	5	1	1
RVBD_0709	Rv0709	50S ribosomal protein L29	3	0	0	0	0	0	0	1	1
RVBD_0710	Rv0710	30S ribosomal protein S17	9	0	0	0	0	0	0	1	1
RVBD_0712	Rv0712	hypothetical protein	14	156.3	151.1	-0.05	6565.9	6344.95	-5.3	0.98	1
RVBD_0713	Rv0713	hypothetical protein	13	316.2	266.4	-0.24	12332.6	10389.8	-49.8	0.39	1
RVBD_0714	Rv0714	50S ribosomal protein L14	3	0	0	0	0	0	0	1	1
RVBD_0715	Rv0715	50S ribosomal protein L24	3	0	5	1	0	44.7	5	1	1
RVBD_0716	Rv0716	50S ribosomal protein L5	3	0	9.2	1.51	0	83	9.2	1	1
RVBD_0717	Rv0717	30S ribosomal protein S14	2	0	0	0	0	0	0	1	1
RVBD_0718	Rv0718	30S ribosomal protein S8	7	0	0	0	0	0	0	1	1
RVBD_0719	Rv0719	50S ribosomal protein L6	7	0	1.4	0.36	0	29.8	1.4	1	1
RVBD_0720	Rv0720	50S ribosomal protein L18	1	0	0	0	0	0	0	1	1
RVBD_0721	Rv0721	30S ribosomal protein S5	5	0	0	0	0	0	0	1	1
RVBD_0722	Rv0722	50S ribosomal protein L30	1	0	0	0	0	0	0	1	1
RVBD_0723	Rv0723	50S ribosomal protein L15	2	0	0	0	0	0	0	1	1
RVBD_0724	Rv0724	signal peptide peptidase SppA, 67K type	21	342.5	400	0.22	21578.9	25202.3	57.5	1	1
RVBD_0725c	Rv0725c	hypothetical protein	10	223.8	168.6	-0.4	6714.7	5056.84	-55.3	0.39	1
RVBD_0726c	Rv0726c	hypothetical protein	14	260.2	324.5	0.31	10930.1	13629.2	64.3	0.75	1
RVBD_0727c	Rv0727c	L-ribulose-5-phosphate 4-epimerase	9	212.8	612.2	1.5	5746.6	16529.5	399.4	0.9	1
RVBD_0728c	Rv0728c	D-3-phosphoglycerate dehydrogenase	3	3	3.3	0.06	26.7	29.8	0.3	1	1
RVBD_0729	Rv0729	xylulokinase	13	283.1	295.9	0.06	11042.8	11540	12.7	0.97	1
RVBD_0730	Rv0730	hypothetical protein	0	0	0	0	0	0	0	1	1
RVBD_0731c	Rv0731c	hypothetical protein	7	140.4	162.6	0.2	2949.1	3415.1	22.2	0.63	1
RVBD_0733	Rv0733	adenylate kinase	2	0	0	0	0	0	0	1	1
RVBD_0734	Rv0734	methionine aminopeptidase	5	201.7	220.6	0.13	3025.1	3308.37	18.9	0.7	1
RVBD_0736	Rv0736	hypothetical protein	6	0.3	0	-0.07	4.8	0	-0.3	1	1
RVBD_0737	Rv0737	MarR family transcriptional regulator	3	83.7	47.8	-0.75	753.3	430.29	-35.9	0.25	1
RVBD_0738	Rv0738	hypothetical protein	1	5.1	0	-1.01	15.2	0	-5.1	0.37	1
RVBD_0739	Rv0739	hypothetical protein	9	711.3	691.4	-0.04	19204	18668.8	-19.8	0.88	1
RVBD_0740	Rv0740	hypothetical protein	7	52.9	37.2	-0.46	1109.9	780.19	-15.7	0.22	1
RVBD_0741	Rv0741	transposase	2	78.3	125.5	0.65	469.9	752.92	47.2	1	1
RVBD_0742	Rv0742	PE-PGRS family protein	4	526	424	-0.31	6312.1	5087.63	-102	0.7	1
RVBD_0743c	Rv0743c	hypothetical protein	7	750.5	771.3	0.04	15760.4	16196.7	20.8	0.88	1
RVBD_0744Ac	Rv0744Ac	3-hydroxyisobutyrate dehydrogenase mmsB	1	123.2	81.5	-0.57	369.5	244.6	-41.6	0.38	1
RVBD_0745	Rv0745	hypothetical protein	4	75	47.1	-0.62	899.5	564.8	-27.9	0.5	1
RVBD_0746	Rv0746	PE-PGRS family protein	7	29.6	33.1	0.14	621.8	694.11	3.4	0.94	1
RVBD_0748	Rv0748	antitoxin	2	59.2	62.2	0.07	355.3	373.49	3	0.99	1
RVBD_0749A	Rv0749A	hypothetical protein	1	13.7	78.4	2.16	41.1	235.1	64.7	1	1
RVBD_0750	Rv0750	hypothetical protein	2	5.7	0	-1.1	34.4	0	-5.7	0.39	1
RVBD_0751c	Rv0751c	3-hydroxyisobutyrate dehydrogenase	5	415.3	707.7	0.76	6228.8	10615	292.4	0.76	1
RVBD_0752c	Rv0752c	acyl-CoA dehydrogenase fadE9	10	102.9	115.8	0.16	3087.1	3473.25	12.9	0.86	1
RVBD_0753c	Rv0753c	methylmalonate-semialdehyde dehydrogenase	15	341.4	316.2	-0.11	15360.8	14228.4	-25.2	0.42	1
RVBD_0754	Rv0754	PE-PGRS family protein	16	176.9	187.4	0.08	8490.8	8994.16	10.5	0.99	1
RVBD_0755A	Rv0755A	transposase	3	180	148.6	-0.27	1619.8	1337.2	-31.4	0.5	1
RVBD_0757	Rv0757	two-component system OmpR family response	6	120.8	94.6	-0.34	2174.3	1701.99	-26.2	0.24	1
RVBD_0758	Rv0758	two-component system, OmpR family, sensor	15	141.2	108.1	-0.37	6355	4862.54	-33.2	0.43	1
RVBD_0759c	Rv0759c	hit-like protein	2	81.9	50.3	-0.65	491.6	301.6	-31.7	0.54	1
RVBD_0760c	Rv0760c	steroid delta-isomerase	5	162.1	118.8	-0.43	2431	1782.67	-43.2	0.45	1
RVBD_0761c	Rv0761c	alcohol dehydrogenase B	12	482.6	593.1	0.29	17373.8	21350	110.5	0.83	1
RVBD_0763c	Rv0763c	ferredoxin	1	324.4	139.4	-1.19	973.2	418.1	-185	0.59	1
RVBD_0764c	Rv0764c	lanosterol 14-alpha demethylase	14	61.8	59.3	-0.06	2597.2	2489.86	-2.6	0.92	1
RVBD_0765c	Rv0765c	oxidoreductase	7	205.7	169.1	-0.28	4320.6	3550.9	-36.7	0.45	1
RVBD_0768	Rv0768	aldehyde dehydrogenase	14	36.7	27.2	-0.37	1541.7	1144	-9.5	0.5	1
RVBD_0771	Rv0771	4-carboxymuconolactone decarboxylase	7	99.1	131.5	0.39	2080.9	2760.69	32.4	0.73	1
RVBD_0772	Rv0772	phosphoribosylamine--glycine ligase	17	0	0	0	0	0	0	1	1
RVBD_0773c	Rv0773c	gamma-glutamyltransferase	18	120	107.7	-0.15	6478.5	5814.81	-12.3	0.74	1
RVBD_0775	Rv0775	hypothetical protein	9	118.4	118.9	0.01	3196.5	3210.68	0.5	0.97	1
RVBD_0776c	Rv0776c	hypothetical protein	12	440.6	578.7	0.39	15863.2	20834.5	138.1	0.98	1
RVBD_0777	Rv0777	adenylosuccinate lyase	12	0	1.2	0.32	0	44.7	1.2	1	1
RVBD_0780	Rv0780	phosphoribosylaminoimidazolesuccinocarboxamide	16	0	0.9	0.23	0	41.5	0.9	1	1
RVBD_0782	Rv0782	oligopeptidase B	25	194.9	244.6	0.32	14619.3	18347.6	49.7	0.67	1
RVBD_0782Ac	Rv0782Ac	hypothetical protein	3	14.6	41.4	1.24	131.2	372.3	26.8	0.35	1
RVBD_0783c	Rv0783c	drug:H+ antiporter-2 (14 Spanner) (DHA2) family	19	106.9	86.4	-0.29	6090.7	4927.06	-20.4	0.36	1
RVBD_0784	Rv0784	hypothetical protein	6	78.3	86.6	0.14	1409.9	1558.9	8.3	0.87	1
RVBD_0785	Rv0785	KsdD-like steroid dehydrogenase	21	155.9	147.8	-0.07	9818.6	9311.09	-8.1	0.76	1
RVBD_0786c	Rv0786c	hypothetical protein	11	120.1	128.1	0.09	3962.2	4227.8	8	0.78	1
RVBD_0787	Rv0787	hypothetical protein	10	268.4	213.2	-0.33	8051.7	6395.1	-55.2	0.47	1
RVBD_0787A	Rv0787A	phosphoribosylformylglycinamidine synthase	2	0	0	0	0	0	0	1	1
RVBD_0788	Rv0788	phosphoribosylformylglycinamidine synthase 1	10	0	5.8	1.11	0	173.5	5.8	0.46	1
RVBD_0789c	Rv0789c	hypothetical protein	7	237.7	171.5	-0.46	4991.7	3601.59	-66.2	0.31	1
RVBD_0790c	Rv0790c	hypothetical protein	16	402.9	1733.3	2.09	19340.5	83199.6	1330.4	0.77	1
RVBD_0791c	Rv0791c	hypothetical protein	7	65.4	76.6	0.21	1373.2	1608.68	11.2	0.69	1
RVBD_0792c	Rv0792c	GntR family transcriptional regulator	12	384.2	691.9	0.84	13829.9	24910	307.8	0.3	1
RVBD_0793	Rv0793	hypothetical protein	7	702.4	1020.2	0.54	14749.8	21424.2	317.8	0.38	1
RVBD_0794c	Rv0794c	dihydrolipoamide dehydrogenase	13	216.9	188.3	-0.2	8459.2	7344.43	-28.6	0.53	1
RVBD_0795	Rv0795	transposase	3	0	0	0	0	0	0	1	1
RVBD_0796	Rv0796	transposase	17	0	0	0	0	0	0	1	1
RVBD_0797	Rv0797	transposase	4	0	0	0	0	0	0	1	1
RVBD_0799c	Rv0799c	dyp-type peroxidase	9	189.1	231.6	0.29	5104.8	6253.78	42.6	0.84	1
RVBD_0801	Rv0801	hypothetical protein	0	0	0	0	0	0	0	1	1
RVBD_0802c	Rv0802c	hypothetical protein	12	31.1	37.8	0.24	1121.4	1359.58	6.6	0.87	1
RVBD_0803	Rv0803	phosphoribosylformylglycinamidine synthase 2	25	0	2.9	0.66	0	218.2	2.9	0.22	1
RVBD_0804	Rv0804	hypothetical protein	5	46.8	36.6	-0.32	701.3	548.3	-10.2	0.67	1
RVBD_0805	Rv0805	hypothetical protein	12	292.4	260.5	-0.16	10526.5	9379.74	-31.9	0.81	1
RVBD_0808	Rv0808	amidophosphoribosyltransferase	16	0	5.1	1.01	0	243.1	5.1	0.48	1
RVBD_0809	Rv0809	phosphoribosylformylglycinamidine cyclo-ligase	9	0	0	0	0	0	0	1	1
RVBD_0810c	Rv0810c	hypothetical protein	2	0	0	0	0	0	0	1	1
RVBD_0811c	Rv0811c	folate-binding protein YgfZ	14	0	2.8	0.65	0	119.2	2.8	1	1
RVBD_0812	Rv0812	4-amino-4-deoxychorismate lyase	9	58.8	71.2	0.26	1587.1	1923.4	12.5	0.73	1
RVBD_0813c	Rv0813c	hypothetical protein	12	145.4	142.7	-0.03	5234.8	5136.23	-2.7	0.97	1
RVBD_0814c	Rv0814c	hypothetical protein	2	1178.3	1061.4	-0.15	7070.1	6368.11	-117	0.72	1
RVBD_0815c	Rv0815c	thiosulfate sulfurtransferase	12	0	0	0	0	0	0	1	1
RVBD_0816c	Rv0816c	oxidoreductase	1	9.3	31.4	1.35	27.9	94.1	22.1	1	1
RVBD_0817c	Rv0817c	hypothetical protein	12	0.1	0	-0.04	4.8	0	-0.1	1	1
RVBD_0818	Rv0818	two-component system OmpR family response	6	758.2	766.6	0.02	13647.1	13798.5	8.4	0.95	1
RVBD_0819	Rv0819	mycothiol acetyltransferase	6	294.1	446.7	0.59	5293	8040.09	152.6	0.52	1
RVBD_0820	Rv0820	phosphate import ATP-binding protein PstB 1	8	332.7	394.4	0.24	7984.6	9464.9	61.7	0.47	1
RVBD_0821c	Rv0821c	phosphate transporter regulatory protein PhoU	3	21.8	10.5	-0.79	196	94.1	-11.3	0.31	1
RVBD_0822c	Rv0822c	hypothetical protein	23	600.6	567.1	-0.08	41442.7	39131.1	-33.5	0.84	1
RVBD_0823c	Rv0823c	transcriptional regulator	11	458.1	408.3	-0.16	15118.5	13472.9	-49.9	0.57	1
RVBD_0824c	Rv0824c	acyl-ACP desaturase	14	0	0	0	0	0	0	1	1
RVBD_0825c	Rv0825c	hypothetical protein	9	96.2	78.4	-0.28	2598.5	2117.48	-17.8	0.44	1
RVBD_0828c	Rv0828c	deaminase	10	542.9	1285.8	1.24	16287.3	38574.7	742.9	0.4	1
RVBD_0829	Rv0829	transposase	3	0	0	0	0	0	0	1	1
RVBD_0830	Rv0830	hypothetical protein	11	349.8	258.5	-0.43	11544.8	8529.25	-91.4	0.26	1
RVBD_0831c	Rv0831c	hypothetical protein	16	680.6	1063.9	0.64	32670.6	51069.3	383.3	0.42	1
RVBD_0833	Rv0833	PE-PGRS family protein	4	8.4	13.5	0.47	100.5	161.8	5.1	0.93	1
RVBD_0834c	Rv0834c	PE-PGRS family protein	15	78.4	108.4	0.44	3530.1	4877.88	30	0.78	1
RVBD_0835	Rv0835	lipoprotein LpqQ	7	676.3	4323.2	2.67	14201.7	90788.2	3647	0.42	1
RVBD_0835Ac	Rv0835Ac	hypothetical protein	6	909.6	3460.9	1.92	16372.4	62296.1	2551.3	0.93	1
RVBD_0836c	Rv0836c	hypothetical protein	7	153.1	119.8	-0.34	3215.4	2515.18	-33.3	0.44	1
RVBD_0837c	Rv0837c	hypothetical protein	16	414.1	330.9	-0.32	19875.7	15882.4	-83.2	0.55	1
RVBD_0838	Rv0838	D-alanyl-D-alanine dipeptidase	6	750.6	1895.3	1.33	13510.3	34115.4	1144.7	0.24	1
RVBD_0840c	Rv0840c	proline-specific peptidase	5	473.4	478.2	0.01	7101.1	7172.35	4.8	0.99	1
RVBD_0841	Rv0841	hypothetical protein	3	46.8	75.4	0.64	420.8	679.01	28.7	0.58	1
RVBD_0842	Rv0842	hypothetical protein	14	212	120.7	-0.79	8903.1	5068.48	-91.3	0.24	1
RVBD_0843	Rv0843	pyruvate dehydrogenase E1 component subunit	13	260	238.1	-0.12	10140.1	9286.45	-21.9	0.63	1
RVBD_0844c	Rv0844c	two-component system, NarL family,	8	624.4	936.9	0.58	14986	22486	312.5	0.58	1
RVBD_0845	Rv0845	two-component system NarL family sensor kinase	21	170	156.8	-0.11	10711.8	9879.01	-13.2	0.74	1
RVBD_0846c	Rv0846c	oxidoreductase	23	217	342.7	0.65	14975.3	23649.5	125.7	0.58	1
RVBD_0847	Rv0847	hypothetical protein	5	130.4	125.7	-0.05	1956.5	1884.99	-4.8	0.82	1
RVBD_0849	Rv0849	hypothetical protein	14	102.8	81.1	-0.32	4318.7	3405.57	-21.7	0.31	1
RVBD_0850	Rv0850	transposase	5	59.4	71	0.24	891.1	1065.21	11.6	0.81	1
RVBD_0851c	Rv0851c	oxidoreductase	6	166.8	163	-0.03	3002.3	2933.21	-3.8	0.87	1
RVBD_0852	Rv0852	fatty-acid-CoA ligase FadD16	10	364.6	927.8	1.34	10938	27833.9	563.2	0.89	1
RVBD_0853c	Rv0853c	alpha-keto-acid decarboxylase	17	434.2	423.1	-0.04	22145.9	21575.7	-11.2	0.87	1
RVBD_0854	Rv0854	hypothetical protein	6	649.6	667.3	0.04	11692.6	12012.2	17.8	0.85	1
RVBD_0856	Rv0856	hypothetical protein	5	76.9	58.7	-0.36	1153.8	879.8	-18.3	0.56	1
RVBD_0857	Rv0857	hypothetical protein	4	137.6	76.3	-0.81	1651.3	915.99	-61.3	0.41	1
RVBD_0859	Rv0859	acetyl-CoA C-acetyltransferase	7	444.9	419.7	-0.08	9343.4	8813.19	-25.2	0.72	1
RVBD_0860	Rv0860	3-hydroxyacyl-CoA dehydrogenase/enoyl-CoA	17	272.7	369.3	0.43	13907.1	18832.1	96.6	0.64	1
RVBD_0863	Rv0863	hypothetical protein	4	361.2	331.7	-0.12	4334.9	3979.98	-29.6	0.7	1
RVBD_0864	Rv0864	molybdenum cofactor biosynthesis protein C 2	8	115.3	81.6	-0.47	2767.2	1957.91	-33.7	0.29	1
RVBD_0865	Rv0865	molybdenum cofactor synthesis domain-containing	7	78.2	57.5	-0.41	1642.3	1207.39	-20.7	0.52	1
RVBD_0866	Rv0866	molybdopterin synthase catalytic subunit	2	574	497.8	-0.2	3443.8	2986.77	-76.2	0.78	1
RVBD_0867c	Rv0867c	resuscitation-promoting factor rpfA	4	96.9	84.7	-0.18	1163.1	1016.41	-12.2	0.65	1
RVBD_0868c	Rv0868c	molybdenum cofactor biosynthesis protein MoaD	4	843.9	848.2	0.01	10126.3	10179	4.4	0.98	1
RVBD_0869c	Rv0869c	molybdenum cofactor biosynthesis protein A 2	11	530.3	1046.6	0.97	17499	34537.5	516.3	0.75	1
RVBD_0870c	Rv0870c	hypothetical protein	2	37.8	55.3	0.5	226.7	331.9	17.5	1	1
RVBD_0871	Rv0871	CspA family cold shock protein	2	94.9	30.1	-1.51	569.2	180.9	-64.7	0.21	1
RVBD_0872c	Rv0872c	PE-PGRS family protein	14	333.5	403	0.27	14005	16925.4	69.5	0.95	1
RVBD_0873	Rv0873	acyl-CoA dehydrogenase fadE10	25	389.2	422.3	0.12	29189.9	31668.9	33.1	0.79	1
RVBD_0874c	Rv0874c	hypothetical protein	7	229.5	205.7	-0.15	4818.7	4320.41	-23.7	0.54	1
RVBD_0875c	Rv0875c	hypothetical protein	7	1.4	4.6	0.6	28.6	96.8	3.2	1	1
RVBD_0876c	Rv0876c	hypothetical protein	18	3.9	1.9	-0.37	211.3	103.2	-2	0.38	1
RVBD_0877	Rv0877	hypothetical protein	9	488	423.4	-0.2	13175	11431.6	-64.6	0.75	1
RVBD_0880	Rv0880	methyltransferase	1	32.4	39.7	0.26	97.3	119.2	7.3	0.98	1
RVBD_0881	Rv0881	methyltransferase	8	234.7	101.2	-1.18	5633.6	2427.92	-133.6	0.2	1
RVBD_0882	Rv0882	transmembrane protein	1	14.1	31.4	0.93	42.2	94.1	17.3	1	1
RVBD_0883c	Rv0883c	hypothetical protein	5	0	6	1.13	0	89.4	6	1	1
RVBD_0884c	Rv0884c	phosphoserine aminotransferase	9	0	0	0	0	0	0	1	1
RVBD_0885	Rv0885	hypothetical protein	9	214.5	437.8	1.01	5790.8	11819.6	223.3	0.97	1
RVBD_0886	Rv0886	ferredoxin-NADP+ reductase	17	51.8	35.7	-0.48	2641.6	1820.78	-16.1	0.25	1
RVBD_0887B	Rv0887B	hypothetical protein	2	0	0	0	0	0	0	1	1
RVBD_0888	Rv0888	hypothetical protein	20	582.1	632.3	0.12	34928.3	37936.1	50.1	0.75	1
RVBD_0889c	Rv0889c	citrate synthase	7	86	93.4	0.11	1805.7	1961.11	7.4	0.85	1
RVBD_0890c	Rv0890c	LuxR family transcriptional regulator	33	273.7	246.6	-0.15	27096.9	24413.5	-27.1	0.54	1
RVBD_0891A	Rv0891A	hypothetical protein	6	269	330	0.29	4841.3	5940.83	61.1	0.7	1
RVBD_0892	Rv0892	hypothetical protein	27	61.1	52.8	-0.19	4945.7	4276.96	-8.3	0.54	1
RVBD_0893c	Rv0893c	hypothetical protein	14	42.6	38.8	-0.12	1787.3	1627.69	-3.8	0.87	1
RVBD_0894	Rv0894	LuxR family transcriptional regulator	8	28	31.8	0.15	672.8	762.2	3.7	0.8	1
RVBD_0895	Rv0895	acyltransferase, WS/DGAT/MGAT	20	294.7	255	-0.21	17683.4	15299.6	-39.7	0.34	1
RVBD_0896	Rv0896	citrate synthase 1	16	0.2	0	-0.05	7.7	0	-0.2	1	1
RVBD_0897c	Rv0897c	oxidoreductase	13	54.2	13.3	-1.69	2113.6	519.19	-40.9	0.23	1
RVBD_0898c	Rv0898c	hypothetical protein	0	0	0	0	0	0	0	1	1
RVBD_0899	Rv0899	OOP family OmpA-OmpF porin	12	23.7	10.6	-0.88	853.1	382.5	-13.1	0.22	1
RVBD_0900	Rv0900	hypothetical protein	2	150.1	75.2	-0.95	900.8	451	-75	0.37	1
RVBD_0901	Rv0901	hypothetical protein	7	93	89.5	-0.05	1954	1879.78	-3.5	0.96	1
RVBD_0902c	Rv0902c	sensor-type histidine kinase prrB	10	0	1	0.26	0	29.8	1	1	1
RVBD_0903c	Rv0903c	transcriptional regulatory protein prrA	7	0	0	0	0	0	0	1	1
RVBD_0906	Rv0906	hypothetical protein	10	47.6	56.7	0.23	1429.2	1702.18	9.1	0.6	1
RVBD_0908A	Rv0908A	hypothetical protein	3	51.5	68.8	0.39	463.4	618.99	17.3	0.56	1
RVBD_0910	Rv0910	hypothetical protein	6	30.3	30.6	0.02	544.6	551.6	0.4	0.95	1
RVBD_0912Ac	Rv0912Ac	hypothetical protein	5	39.1	18.6	-0.9	587	278.8	-20.5	0.38	1
RVBD_0915c	Rv0915c	PPE family protein	11	300.3	291.1	-0.04	9908.6	9606.51	-9.2	0.94	1
RVBD_0916c	Rv0916c	PE family protein	4	53.9	110	0.97	646.4	1319.6	56.1	0.31	1
RVBD_0917	Rv0917	betaine/carnitine/choline transporter (BCCT)	29	543.4	1768.4	1.69	47275.5	153853	1225	0.21	1
RVBD_0918	Rv0918	hypothetical protein	8	108.1	113.7	0.07	2594.6	2729.88	5.6	0.82	1
RVBD_0919	Rv0919	hypothetical protein	5	186.6	141.2	-0.39	2798.7	2118.08	-45.4	0.25	1
RVBD_0920c	Rv0920c	transposase	18	178.4	154.7	-0.2	9636.1	8355.48	-23.7	0.57	1
RVBD_0922	Rv0922	transposase	12	265.8	195.4	-0.43	9569.9	7034	-70.4	0.43	1
RVBD_0924c	Rv0924c	metal ion (Mn2+/Fe2+) transporter (Nramp) family	12	175.1	144.5	-0.27	6302.3	5203.24	-30.5	0.6	1
RVBD_0925c	Rv0925c	manganese transporter	13	404.2	869.1	1.1	15762.3	33895.9	465	0.6	1
RVBD_0926c	Rv0926c	dihydrodipicolinate reductase	17	158.1	172.3	0.12	8063.3	8786.02	14.2	0.96	1
RVBD_0927c	Rv0927c	7-alpha-hydroxysteroid dehydrogenase	5	35.8	41.9	0.2	537.1	628.6	6.1	0.79	1
RVBD_0928	Rv0928	phosphate-binding protein pstS 3	13	169.8	206.3	0.27	6622.5	8044.93	36.5	0.42	1
RVBD_0929	Rv0929	phosphate transporter permease pstC 2	10	303.2	439.6	0.53	9094.9	13186.8	136.4	0.39	1
RVBD_0930	Rv0930	phosphate transporter permease pstA 1	14	150.4	238.6	0.65	6316	10019.5	88.2	0.51	1
RVBD_0931c	Rv0931c	serine/threonine-protein kinase pknD	33	472.8	466.4	-0.02	46804.8	46175.7	-6.4	0.98	1
RVBD_0932c	Rv0932c	phosphate-binding protein pstS 2	21	595.6	587.3	-0.02	37519.8	36998.1	-8.3	0.94	1
RVBD_0934	Rv0934	phosphate-binding protein pstS 1	15	275.1	250.2	-0.13	12380.2	11259.3	-24.9	0.57	1
RVBD_0935	Rv0935	phosphate transporter permease pstC 1	9	295.4	277.2	-0.09	7975.9	7484.4	-18.2	0.63	1
RVBD_0936	Rv0936	phosphate transporter permease pstA 2	12	112.6	116.6	0.05	4054.3	4197.09	4	0.82	1
RVBD_0938	Rv0938	DNA ligase D	25	15.4	12.6	-0.21	1152	946.79	-2.7	0.74	1
RVBD_0939	Rv0939	bifunctional 2-hydroxyhepta-2,4-diene-1,7-dioate	19	166.6	87.9	-0.89	9497.9	5011.55	-78.7	0.29	1
RVBD_0940c	Rv0940c	oxidoreductase	9	47.6	49	0.04	1284.7	1321.8	1.4	0.96	1
RVBD_0941c	Rv0941c	anti-anti-sigma factor	5	77.1	70	-0.13	1156.1	1050.31	-7.1	0.79	1
RVBD_0942	Rv0942	hypothetical protein	4	130.2	115.7	-0.16	1562.7	1388.8	-14.5	0.74	1
RVBD_0945	Rv0945	oxidoreductase	6	351.9	281.1	-0.32	6334.1	5059.73	-70.8	0.64	1
RVBD_0946Ac	Rv0946Ac	hypothetical protein	3	120.3	102.9	-0.22	1083	926.09	-17.4	0.65	1
RVBD_0946c	Rv0946c	glucose-6-phosphate isomerase	13	0.2	4.2	0.82	7.6	163.9	4	1	1
RVBD_0947c	Rv0947c	mycolyl transferase	8	381.9	378	-0.01	9165.6	9073.09	-3.9	0.98	1
RVBD_0948c	Rv0948c	chorismate mutase	5	0	6.3	1.17	0	94.1	6.3	1	1
RVBD_0949	Rv0949	ATP-dependent DNA helicase pcrA	36	0.1	0.5	0.1	15.2	56.4	0.4	0.39	1
RVBD_0950c	Rv0950c	hypothetical protein	10	205.6	169.8	-0.27	6166.7	5094.91	-35.7	0.62	1
RVBD_0951	Rv0951	succinyl-CoA ligase subunit beta	10	0	3.1	0.7	0	94.1	3.1	1	1
RVBD_0952	Rv0952	succinyl-CoA ligase [ADP-forming] subunit alpha	8	0	0	0	0	0	0	1	1
RVBD_0953c	Rv0953c	oxidoreductase	9	224.2	331.4	0.55	6054.3	8946.59	107.1	0.78	1
RVBD_0954	Rv0954	hypothetical protein	23	86.6	89.5	0.04	5975.6	6173.43	2.9	0.82	1
RVBD_0955	Rv0955	hypothetical protein	11	0.4	5.4	0.93	14.2	177.1	4.9	0.45	1
RVBD_0956	Rv0956	phosphoribosylglycinamide formyltransferase	11	0	0	0	0	0	0	1	1
RVBD_0957	Rv0957	bifunctional purine biosynthesis protein purH	17	0	0	0	0	0	0	1	1
RVBD_0958	Rv0958	magnesium chelatase subunit I	9	39.3	40.4	0.04	1062.2	1091.81	1.1	0.94	1
RVBD_0959	Rv0959	hypothetical protein	11	108.4	137.1	0.33	3578.5	4525.45	28.7	0.73	1
RVBD_0960	Rv0960	toxin	3	452.8	303.6	-0.57	4075.1	2732.13	-149.2	0.4	1
RVBD_0961	Rv0961	membrane protein	4	61.7	51.4	-0.24	740.3	616.49	-10.3	0.68	1
RVBD_0962c	Rv0962c	lipoprotein LprP	11	267.1	244.2	-0.13	8813.7	8058.57	-22.9	0.51	1
RVBD_0963c	Rv0963c	hypothetical protein	9	539.3	573.6	0.09	14561.1	15486	34.3	0.74	1
RVBD_0964c	Rv0964c	hypothetical protein	4	16	54.4	1.5	191.7	653.21	38.5	0.44	1
RVBD_0966c	Rv0966c	hypothetical protein	7	211	162.6	-0.37	4430.7	3415.64	-48.3	0.42	1
RVBD_0967	Rv0967	copper-sensing transcriptional repressor CsoR	1	46.4	87.6	0.85	139.2	262.8	41.2	1	1
RVBD_0968	Rv0968	hypothetical protein	5	166.8	146	-0.19	2502.2	2189.48	-20.8	0.82	1
RVBD_0970	Rv0970	hypothetical protein	9	267.1	318.9	0.25	7211.4	8610.47	51.8	0.6	1
RVBD_0971c	Rv0971c	enoyl-CoA hydratase	4	34.8	56.5	0.63	417.2	677.68	21.7	0.97	1
RVBD_0972c	Rv0972c	acyl-CoA dehydrogenase fadE12	8	210.3	283.6	0.42	5047	6807.43	73.4	0.71	1
RVBD_0973c	Rv0973c	propionyl-CoA carboxylase subunit alpha	17	15.4	31.4	0.84	784.7	1601.49	16	0.22	1
RVBD_0974c	Rv0974c	propionyl-CoA carboxylase subunit beta	15	13.3	9.2	-0.37	596.4	412.2	-4.1	0.48	1
RVBD_0975c	Rv0975c	acyl-CoA dehydrogenase	15	156.5	154.7	-0.02	7042	6960.28	-1.8	0.94	1
RVBD_0976c	Rv0976c	hypothetical protein	15	123.1	113.6	-0.11	5541.4	5110.29	-9.6	0.59	1
RVBD_0977	Rv0977	PE-PGRS family protein	16	416.5	307.8	-0.43	19989.6	14774.7	-108.6	0.21	1
RVBD_0978c	Rv0978c	40-residue YVTN family beta-propeller	4	31.8	22.7	-0.41	382	272.9	-9.1	0.77	1
RVBD_0979A	Rv0979A	50S ribosomal protein L32	1	0	0	0	0	0	0	1	1
RVBD_0979c	Rv0979c	hypothetical protein	0	0	0	0	0	0	0	1	1
RVBD_0980c	Rv0980c	40-residue YVTN family beta-propeller	7	493.2	428.7	-0.2	10356.7	9001.68	-64.5	0.2	1
RVBD_0981	Rv0981	response regulator mprA	5	189	183.9	-0.04	2834.4	2758.15	-5.1	0.87	1
RVBD_0982	Rv0982	signal transduction histidine-protein	12	0.3	0	-0.09	11.3	0	-0.3	1	1
RVBD_0983	Rv0983	serine protease PepD	9	143.7	172.3	0.25	3879.4	4652.89	28.6	0.67	1
RVBD_0984	Rv0984	molybdenum cofactor synthesis domain-containing	2	296.9	370.1	0.31	1781.7	2220.59	73.1	0.33	1
RVBD_0986	Rv0986	ABC transporter ATP-binding protein	14	5.6	8.3	0.33	234.2	348.89	2.7	0.72	1
RVBD_0987	Rv0987	ABC transporter permease	67	40.2	37.6	-0.09	8081.5	7557.9	-2.6	0.74	1
RVBD_0991c	Rv0991c	hypothetical protein	1	33	18.4	-0.7	99	55.3	-14.6	0.4	1
RVBD_0992c	Rv0992c	5-formyltetrahydrofolate cyclo-ligase	6	718	780.3	0.12	12923.3	14045.3	62.3	0.84	1
RVBD_0993	Rv0993	UTP-glucose-1-phosphate uridylyltransferase	9	0	0	0	0	0	0	1	1
RVBD_0994	Rv0994	molybdopterin molybdenumtransferase 1	9	96.8	92.6	-0.06	2614.6	2500.27	-4.2	0.84	1
RVBD_0995	Rv0995	ribosomal-protein-alanine N-acetyltransferase	3	73.8	63.5	-0.2	663.9	571.39	-10.3	0.83	1
RVBD_0996	Rv0996	hypothetical protein	12	262.4	406.1	0.62	9445.6	14618.5	143.7	0.79	1
RVBD_0997	Rv0997	hypothetical protein	3	28.8	32.9	0.17	259.2	296.11	4.1	0.85	1
RVBD_0998	Rv0998	hypothetical protein	8	535.9	966.1	0.84	12861.9	23186.1	430.2	0.7	1
RVBD_0999	Rv0999	hypothetical protein	5	100.7	99.9	-0.01	1509.8	1497.98	-0.8	0.97	1
RVBD_1000c	Rv1000c	hypothetical protein	6	318.4	276.8	-0.2	5731.3	4981.77	-41.6	0.64	1
RVBD_1001	Rv1001	arginine deiminase	12	117.7	90.1	-0.37	4238.9	3243.41	-27.7	0.24	1
RVBD_1002c	Rv1002c	hypothetical protein	16	0	4.2	0.89	0	203.3	4.2	0.47	1
RVBD_1005c	Rv1005c	aminodeoxychorismate synthase, component I	11	5.8	11.4	0.61	191	377.7	5.7	0.48	1
RVBD_1006	Rv1006	hypothetical protein	30	260.6	254.9	-0.03	23456	22942.8	-5.7	0.99	1
RVBD_1007c	Rv1007c	methionyl-tRNA synthetase	20	0	0.5	0.14	0	29.8	0.5	1	1
RVBD_1008	Rv1008	TatD family hydrolase	8	427	358.6	-0.25	10248.2	8606.63	-68.4	0.49	1
RVBD_1010	Rv1010	ribosomal RNA small subunit methyltransferase A	11	15	10.1	-0.4	494.1	334.1	-4.8	0.41	1
RVBD_1011	Rv1011	4-diphosphocytidyl-2-C-methyl-D-erythritol	12	0	6.2	1.16	0	223.39	6.2	1	1
RVBD_1012	Rv1012	hypothetical protein	3	105	68.2	-0.59	945.2	613.39	-36.9	0.36	1
RVBD_1013	Rv1013	fatty-acyl-CoA synthase	19	431.5	461.7	0.1	24595.1	26315.3	30.2	0.71	1
RVBD_1014c	Rv1014c	peptidyl-tRNA hydrolase	8	0	3.9	0.84	0	94.1	3.9	1	1
RVBD_1015c	Rv1015c	50S ribosomal protein L25	6	0.3	0	-0.09	5.7	0	-0.3	1	1
RVBD_1016c	Rv1016c	lipoprotein LpqT	4	768.6	724.5	-0.08	9223.4	8694.23	-44.1	0.64	1
RVBD_1017c	Rv1017c	ribose-phosphate pyrophosphokinase	7	0	0	0	0	0	0	1	1
RVBD_1018c	Rv1018c	glmU protein	16	0	0.3	0.08	0	13.8	0.3	1	1
RVBD_1019	Rv1019	TetR family transcriptional regulator	7	472	920.1	0.96	9912	19322.3	448.1	0.83	1
RVBD_1020	Rv1020	transcription-repair-coupling factor	21	186	283.8	0.6	11717.6	17877	97.8	0.53	1
RVBD_1021	Rv1021	nucleoside triphosphate pyrophosphohydrolase	10	185.7	144.8	-0.35	5570.2	4343.8	-40.9	0.26	1
RVBD_1022	Rv1022	lipoprotein LpqU	7	244.1	228.4	-0.09	5127.1	4795.53	-15.8	0.79	1
RVBD_1023	Rv1023	enolase	9	0	0	0	0	0	0	1	1
RVBD_1024	Rv1024	cell division protein DivIC	7	0	0	0	0	0	0	1	1
RVBD_1025	Rv1025	hypothetical protein	5	0	0	0	0	0	0	1	1
RVBD_1026A	Rv1026A	hypothetical protein	1	46.5	13.8	-1.45	139.4	41.5	-32.6	0.2	1
RVBD_1027c	Rv1027c	two-component system OmpR family KDP operon	7	142.5	155.2	0.12	2991.8	3258.97	12.7	0.75	1
RVBD_1028X	Rv1028X	membrane protein kdpF	3	61	64.7	0.08	549.3	581.99	3.6	0.91	1
RVBD_1028c	Rv1028c	sensor protein kdpD	14	49.9	58.5	0.21	2097.7	2457.55	8.6	0.67	1
RVBD_1029	Rv1029	potassium-transporting ATPase A chain	17	260.8	377.6	0.53	13301.4	19259	116.8	0.85	1
RVBD_1031	Rv1031	potassium-transporting ATPase C chain	7	43.1	55.3	0.33	904.2	1161.61	12.3	0.54	1
RVBD_1032c	Rv1032c	two-component system, OmpR family, sensor	14	241.5	522.8	1.1	10144.9	21957.7	281.3	0.95	1
RVBD_1033c	Rv1033c	two-component system, OmpR family, response	13	689	822.8	0.25	26870.8	32089.1	133.8	0.58	1
RVBD_1034c	Rv1034c	transposase	2	95.9	32.3	-1.44	575.4	193.6	-63.6	0.63	1
RVBD_1035c	Rv1035c	transposase	3	17.8	43.4	1.09	160.1	390.21	25.6	0.66	1
RVBD_1036c	Rv1036c	transposase	4	314.8	298.5	-0.08	3778	3582.46	-16.3	0.81	1
RVBD_1037c	Rv1037c	ESAT-6-like protein esxI	3	0	0	0	0	0	0	1	1
RVBD_1038c	Rv1038c	ESAT-6-like protein esxJ	2	0	0	0	0	0	0	1	1
RVBD_1039c	Rv1039c	PPE family protein	15	354.9	280.3	-0.34	15972.2	12613.5	-74.6	0.5	1
RVBD_1040Ac	Rv1040Ac	hypothetical protein	3	1300.7	1134.2	-0.2	11706.7	10207.5	-166.6	0.51	1
RVBD_1040c	Rv1040c	PE family protein	8	65.2	60.7	-0.1	1564	1456.3	-4.5	0.81	1
RVBD_1041c	Rv1041c	transposase	13	0	0	0	0	0	0	1	1
RVBD_1043c	Rv1043c	hypothetical protein	10	855.8	845.9	-0.02	25673.4	25378.2	-9.8	0.99	1
RVBD_1044	Rv1044	hypothetical protein	8	0	7.8	1.36	0	188.2	7.8	1	1
RVBD_1045	Rv1045	hypothetical protein	8	46	57.2	0.29	1103.8	1372.57	11.2	0.53	1
RVBD_1047	Rv1047	transposase	10	0	0	0	0	0	0	1	1
RVBD_1048Ac	Rv1048Ac	hypothetical protein	0	0	0	0	0	0	0	1	1
RVBD_1050	Rv1050	oxidoreductase	4	104.9	117.6	0.16	1259.3	1411.18	12.7	0.69	1
RVBD_1051c	Rv1051c	hypothetical protein	7	38.6	28.2	-0.39	810.6	592.41	-10.4	0.92	1
RVBD_1052	Rv1052	hypothetical protein	4	263.8	265.7	0.01	3165.9	3188.11	1.9	0.99	1
RVBD_1053A	Rv1053A	hypothetical protein	4	343.9	190.8	-0.83	4127	2289.15	-153.2	0.46	1
RVBD_1053c	Rv1053c	hypothetical protein	5	331.3	209.5	-0.65	4969.6	3142.9	-121.8	0.2	1
RVBD_1054	Rv1054	integrase	4	634.4	490.2	-0.37	7612.4	5882.47	-144.2	0.24	1
RVBD_1057	Rv1057	hypothetical protein	9	427.5	391.5	-0.13	11541.6	10571.7	-35.9	0.81	1
RVBD_1058	Rv1058	fatty-acyl-CoA synthase	20	170.4	148.4	-0.19	10221.5	8903.12	-22	0.63	1
RVBD_1060	Rv1060	hypothetical protein	3	176.7	174.1	-0.02	1590.4	1567.17	-2.6	0.99	1
RVBD_1061	Rv1061	hypothetical protein	10	406.4	819.8	1	12192	24593.4	413.4	0.34	1
RVBD_1062	Rv1062	hypothetical protein	4	249.3	1159.7	2.2	2992	13915.9	910.3	0.61	1
RVBD_1063c	Rv1063c	hypothetical protein	10	123.4	114.9	-0.1	3703.4	3447.44	-8.5	0.74	1
RVBD_1064c	Rv1064c	lipoprotein LpqV	5	142.3	135.5	-0.07	2135.1	2032.48	-6.8	0.75	1
RVBD_1065	Rv1065	hypothetical protein	6	315.6	994.8	1.64	5681	17906	679.2	0.51	1
RVBD_1066	Rv1066	hypothetical protein	2	148.2	106.4	-0.46	889.1	638.2	-41.8	0.49	1
RVBD_1067c	Rv1067c	PE-PGRS family protein	8	105	72.5	-0.5	2520.6	1740.99	-32.5	0.71	1
RVBD_1068A	Rv1068A	hypothetical protein	3	1.1	0	-0.28	9.5	0	-1.1	1	1
RVBD_1068c	Rv1068c	PE-PGRS family protein	3	0	0	0	0	0	0	1	1
RVBD_1070c	Rv1070c	enoyl-CoA hydratase	5	101.6	89.1	-0.18	1524.5	1336.1	-12.6	0.65	1
RVBD_1071c	Rv1071c	enoyl-CoA hydratase	10	297.2	269.6	-0.14	8915.4	8089.27	-27.5	0.69	1
RVBD_1072	Rv1072	hypothetical protein	10	115.9	146	0.32	3476.2	4380.82	30.2	0.63	1
RVBD_1074c	Rv1074c	acetyl-CoA C-acetyltransferase	10	547.9	948.8	0.79	16437	28465.1	400.9	0.81	1
RVBD_1075c	Rv1075c	hypothetical protein	11	125.1	95.2	-0.38	4126.9	3142.07	-29.8	0.45	1
RVBD_1076	Rv1076	lipase lipU	14	126	82	-0.59	5290.5	3444.83	-43.9	0.41	1
RVBD_1078	Rv1078	proline-rich antigen pra	12	328.6	575.8	0.8	11828.7	20728.3	247.2	0.3	1
RVBD_1079	Rv1079	cystathionine gamma-synthase	15	135.2	502.2	1.85	6084.8	22599.7	367	0.55	1
RVBD_1080c	Rv1080c	transcription elongation factor greA	7	5.8	24.6	1.45	122.2	516.09	18.8	0.25	1
RVBD_1081c	Rv1081c	hypothetical protein	4	0	0	0	0	0	0	1	1
RVBD_1082	Rv1082	mycothiol conjugate amidase Mca	10	157.8	98	-0.66	4733	2940.64	-59.7	0.57	1
RVBD_1083	Rv1083	hypothetical protein	2	1.6	0	-0.4	9.5	0	-1.6	1	1
RVBD_1084	Rv1084	hypothetical protein	17	212.2	290.4	0.44	10823.2	14812.4	78.2	0.72	1
RVBD_1085c	Rv1085c	hypothetical protein	9	21.3	20.5	-0.05	575.6	553.29	-0.8	0.95	1
RVBD_1086	Rv1086	short-chain Z-isoprenyl diphosphate synthase	9	0	0	0	0	0	0	1	1
RVBD_1087	Rv1087	PE-PGRS family protein	16	418.6	478.3	0.19	20091.7	22959.7	59.7	0.84	1
RVBD_1087A	Rv1087A	short-chain Z-isoprenyl diphosphate synthase	6	860.8	2069.4	1.26	15495.1	37249.6	1208.6	0.75	1
RVBD_1088	Rv1088	PE family protein	2	91.5	68.7	-0.39	548.7	412.1	-22.8	0.65	1
RVBD_1089	Rv1089	PE family protein	5	28.3	38	0.37	424.6	570.69	9.7	0.51	1
RVBD_1089A	Rv1089A	endoglucanase	1	417.6	185.8	-1.15	1252.8	557.39	-231.8	0.72	1
RVBD_1092c	Rv1092c	pantothenate kinase	12	0	0	0	0	0	0	1	1
RVBD_1093	Rv1093	serine hydroxymethyltransferase 1	9	0	0	0	0	0	0	1	1
RVBD_1094	Rv1094	acyl-ACP desaturase	9	0	4.5	0.93	0	121.8	4.5	0.54	1
RVBD_1097c	Rv1097c	hypothetical protein	6	178.7	144.1	-0.3	3216.5	2592.98	-34.6	0.29	1
RVBD_1098c	Rv1098c	fumarate hydratase class II	7	0	0	0	0	0	0	1	1
RVBD_1099c	Rv1099c	fructose-1,6-bisphosphatase class 2	9	22.1	15.1	-0.43	595.5	406.89	-7	0.64	1
RVBD_1100	Rv1100	hypothetical protein	8	21.3	14.7	-0.42	511.7	353.29	-6.6	0.74	1
RVBD_1101c	Rv1101c	hypothetical protein	12	333.6	214.2	-0.63	12008.7	7711.93	-119.4	0.31	1
RVBD_1102c	Rv1102c	toxin	4	223.7	240.9	0.1	2684.7	2891.31	17.2	0.93	1
RVBD_1103c	Rv1103c	antitoxin	5	459.2	366.7	-0.32	6888.7	5500.51	-92.5	0.44	1
RVBD_1104	Rv1104	esterase/lipase	9	140.1	167.1	0.25	3782.4	4511.41	27	0.73	1
RVBD_1106c	Rv1106c	3 beta-hydroxysteroid dehydrogenase/Delta	17	438.8	970.7	1.14	22376.4	49507.7	532	0.23	1
RVBD_1107c	Rv1107c	exodeoxyribonuclease 7 small subunit	2	28.6	11.5	-1.02	171.8	69.2	-17.1	0.31	1
RVBD_1108c	Rv1108c	exodeoxyribonuclease 7 large subunit	7	193.3	117.1	-0.7	4059.2	2459.89	-76.2	0.22	1
RVBD_1109c	Rv1109c	hypothetical protein	4	51.1	92.4	0.79	613.7	1108.62	41.2	0.94	1
RVBD_1110	Rv1110	4-hydroxy-3-methylbut-2-enyl diphosphate	9	0	0	0	0	0	0	1	1
RVBD_1111c	Rv1111c	hypothetical protein	16	294	224.6	-0.38	14113.8	10779.8	-69.5	0.2	1
RVBD_1112	Rv1112	GTP-binding protein YchF	6	145.6	181.3	0.31	2621	3264.03	35.7	0.76	1
RVBD_1113	Rv1113	antitoxin	1	167.4	135.6	-0.29	502.1	406.81	-31.8	0.85	1
RVBD_1114	Rv1114	toxin	2	39.4	31.8	-0.27	236.6	190.9	-7.6	0.76	1
RVBD_1115	Rv1115	hypothetical protein	8	311.6	293.1	-0.09	7477.7	7034.5	-18.5	0.86	1
RVBD_1116	Rv1116	hypothetical protein	2	1555.6	1406.7	-0.14	9333.7	8440.49	-148.9	0.59	1
RVBD_1116A	Rv1116A	hypothetical protein	4	115.5	80.5	-0.49	1386.2	966.31	-35	0.38	1
RVBD_1117	Rv1117	hypothetical protein	3	515.6	471.8	-0.13	4640.2	4246.38	-43.8	0.7	1
RVBD_1118c	Rv1118c	hypothetical protein	5	207.2	158.2	-0.38	3107.8	2372.79	-49	0.3	1
RVBD_1120c	Rv1120c	hypothetical protein	2	21.9	14.9	-0.43	131.4	89.4	-7	0.76	1
RVBD_1121	Rv1121	glucose-6-phosphate dehydrogenase	17	51.1	29.2	-0.72	2605.6	1486.79	-21.9	0.34	1
RVBD_1122	Rv1122	6-phosphogluconate dehydrogenase	11	0	0	0	0	0	0	1	1
RVBD_1124	Rv1124	microsomal epoxide hydrolase	8	81.3	62.8	-0.35	1950.6	1507.19	-18.5	0.68	1
RVBD_1125	Rv1125	hypothetical protein	15	114.7	75.8	-0.57	5160.8	3412.97	-38.8	0.41	1
RVBD_1126c	Rv1126c	hypothetical protein	8	238.4	252.1	0.08	5720.6	6049.33	13.7	0.82	1
RVBD_1127c	Rv1127c	pyruvate,orthophosphate dikinase	13	158	118.8	-0.4	6161.4	4633.29	-39.2	0.6	1
RVBD_1128c	Rv1128c	hypothetical protein	25	45.5	34.7	-0.35	3409.4	2601.86	-10.8	0.28	1
RVBD_1129c	Rv1129c	transcriptional regulator	15	27.5	27.6	0	1239.1	1240.99	0	1	1
RVBD_1130	Rv1130	2-methylcitrate dehydratase	19	153.6	166.2	0.11	8757.2	9474.86	12.6	0.77	1
RVBD_1131	Rv1131	citrate synthase	9	136.4	195.4	0.5	3683.5	5274.83	58.9	0.59	1
RVBD_1133c	Rv1133c	-5	18	0	0	0	0	0	0	1	1
RVBD_1134	Rv1134	hypothetical protein	1	77.8	83.9	0.1	233.5	251.6	6	0.84	1
RVBD_1135A	Rv1135A	acetyl-CoA C-acetyltransferase	6	290.7	349.8	0.26	5232.4	6295.76	59.1	0.57	1
RVBD_1135c	Rv1135c	PPE family protein	15	171.3	99.2	-0.76	7709.2	4465.8	-72.1	0.31	1
RVBD_1139Ac	Rv1139Ac	hypothetical protein	9	150.7	179	0.24	4067.7	4831.98	28.3	0.87	1
RVBD_1139c	Rv1139c	hypothetical protein	7	86.4	53.2	-0.65	1815.1	1118.19	-33.2	0.26	1
RVBD_1140	Rv1140	membrane protein	6	179.4	120.9	-0.55	3229.7	2177	-58.5	0.44	1
RVBD_1142c	Rv1142c	enoyl-CoA hydratase	6	600.7	712.1	0.24	10812.3	12817.6	111.4	0.52	1
RVBD_1143	Rv1143	alpha-methylacyl-CoA racemase	13	470.9	589.4	0.32	18363.6	22987.8	118.6	0.88	1
RVBD_1144	Rv1144	3-hydroxyacyl-CoA	7	84.5	84.6	0	1774.7	1776.12	0.1	1	1
RVBD_1144Ac	Rv1144Ac	hypothetical protein	2	301.3	268.2	-0.16	1807.7	1609.31	-33.1	0.7	1
RVBD_1145	Rv1145	hypothetical protein	7	293.4	237.9	-0.3	6160.4	4996.58	-55.4	0.46	1
RVBD_1146	Rv1146	hypothetical protein	18	329.4	278.8	-0.24	17789.2	15056.1	-50.6	0.34	1
RVBD_1147	Rv1147	hypothetical protein	7	133.2	85.9	-0.6	2796.4	1804.71	-47.2	0.23	1
RVBD_1147A	Rv1147A	hypothetical protein	3	351.3	272.2	-0.36	3161.5	2449.4	-79.1	0.37	1
RVBD_1148c	Rv1148c	hypothetical protein	15	120	126.7	0.08	5397.9	5699.45	6.7	0.98	1
RVBD_1153c	Rv1153c	methyltransferase	16	137.3	355.8	1.34	6588.9	17078.7	218.5	0.82	1
RVBD_1154c	Rv1154c	hypothetical protein	12	226.3	133.2	-0.74	8148.1	4796.17	-93.1	0.2	1
RVBD_1155A	Rv1155A	hypothetical protein	1	784.7	651.4	-0.27	2354.2	1954.09	-133.4	0.34	1
RVBD_1156A	Rv1156A	hypothetical protein	1	64.4	91.3	0.47	193.2	273.9	26.9	0.68	1
RVBD_1157c	Rv1157c	hypothetical protein	5	70	92.5	0.38	1050.1	1387.68	22.5	0.56	1
RVBD_1158c	Rv1158c	hypothetical protein	4	6.1	0	-1.15	73	0	-6.1	0.23	1
RVBD_1159	Rv1159	alpha-1,2-mannosyltransferase	22	71	79.6	0.15	4689	5251.13	8.5	0.99	1
RVBD_1159A	Rv1159A	4a-hydroxytetrahydrobiopterin dehydratase	8	263.4	394.6	0.57	6321.6	9470.39	131.2	0.63	1
RVBD_1162	Rv1162	nitrate reductase subunit beta	25	238.8	254.5	0.09	17911.2	19084.9	15.6	0.95	1
RVBD_1163	Rv1163	nitrate reductase molybdenum cofactor assembly	10	495.7	523.6	0.08	14870	15708.8	28	0.89	1
RVBD_1164	Rv1164	respiratory nitrate reductase subunit gamma	12	325.8	371.2	0.19	11727.8	13362.9	45.4	0.83	1
RVBD_1165	Rv1165	GTP-binding protein TypA/BipA	10	287.2	292.9	0.03	8615.5	8785.93	5.7	0.96	1
RVBD_1166	Rv1166	lipoprotein LpqW	19	0	0	0	0	0	0	1	1
RVBD_1167c	Rv1167c	transcriptional regulator	5	101.8	71.9	-0.47	1526.8	1079.2	-29.8	0.48	1
RVBD_1168c	Rv1168c	PPE family protein	10	343.2	418.9	0.28	10295.9	12565.9	75.7	0.6	1
RVBD_1169c	Rv1169c	PE family protein	3	459.7	352.4	-0.38	4137.3	3171.54	-107.3	0.49	1
RVBD_1170	Rv1170	1D-myo-inositol	7	117.8	104.8	-0.16	2474.4	2200.09	-13.1	0.81	1
RVBD_1170A	Rv1170A	hypothetical protein	2	423	270.4	-0.64	2537.7	1622.47	-152.5	0.56	1
RVBD_1173	Rv1173	FO synthase	29	67.9	83	0.27	5911.3	7217.46	15	0.7	1
RVBD_1175c	Rv1175c	2,4-dienoyl-CoA reductase	17	254.5	200.3	-0.34	12980.6	10217.2	-54.2	0.35	1
RVBD_1176c	Rv1176c	hypothetical protein	9	254.5	211.8	-0.26	6872.6	5717.94	-42.8	0.61	1
RVBD_1177	Rv1177	ferredoxin	6	0.3	0	-0.07	4.8	0	-0.3	1	1
RVBD_1178	Rv1178	succinyldiaminopimelate transaminase	13	85.9	64.4	-0.39	3350	2512.8	-21.5	0.49	1
RVBD_1179c	Rv1179c	hypothetical protein	27	179.5	178.5	-0.01	14539	14456.1	-1	1	1
RVBD_1181	Rv1181	polyketide beta-ketoacyl synthase pks4	65	17.2	13.6	-0.26	3361.6	2650.1	-3.6	0.35	1
RVBD_1183	Rv1183	transmembrane transporter mmpL10	41	33.4	25.7	-0.32	4109.6	3165.43	-7.7	0.4	1
RVBD_1184c	Rv1184c	hypothetical protein	14	69	65.5	-0.07	2898.6	2752.9	-3.5	0.77	1
RVBD_1187	Rv1187	1-pyrroline-5-carboxylate dehydrogenase	18	31	21.7	-0.43	1674.9	1169.7	-9.4	0.48	1
RVBD_1188	Rv1188	proline dehydrogenase	10	40.9	51.5	0.3	1226.8	1543.59	10.6	0.69	1
RVBD_1189	Rv1189	sigma-70 family RNA polymerase sigma factor	4	81.2	57.6	-0.46	974.5	691.4	-23.6	0.31	1
RVBD_1191	Rv1191	hypothetical protein	7	156	216.2	0.46	3275.3	4540.97	60.3	0.29	1
RVBD_1192	Rv1192	hypothetical protein	10	177.7	143.4	-0.3	5329.6	4302.37	-34.2	0.48	1
RVBD_1195	Rv1195	hypothetical protein	4	399.4	486.4	0.28	4793.3	5836.57	86.9	0.93	1
RVBD_1196	Rv1196	PPE family protein	7	45.8	57	0.29	962.4	1196.37	11.1	1	1
RVBD_1197	Rv1197	ESAT-6-like protein esxK	1	0	0	0	0	0	0	1	1
RVBD_1198	Rv1198	ESAT-6-like protein esxL	3	0	0	0	0	0	0	1	1
RVBD_1199c	Rv1199c	transposase	12	0	0	0	0	0	0	1	1
RVBD_1201c	Rv1201c	2,3,4,5-tetrahydropyridine-2,6-dicarboxylate	10	0	0	0	0	0	0	1	1
RVBD_1202	Rv1202	succinyl-diaminopimelate desuccinylase	11	0	0	0	0	0	0	1	1
RVBD_1203c	Rv1203c	hypothetical protein	5	95.3	61.4	-0.6	1430.1	921.39	-33.9	0.39	1
RVBD_1204c	Rv1204c	hypothetical protein	14	355.9	477	0.42	14949.7	20034.8	121.1	0.22	1
RVBD_1205	Rv1205	hypothetical protein	8	608.7	712.3	0.23	14608	17096.3	103.7	0.99	1
RVBD_1206	Rv1206	fatty-acyl-CoA synthase	17	30.9	26.6	-0.19	1578.3	1354.18	-4.4	0.75	1
RVBD_1208	Rv1208	glucosyl-3-phosphoglycerate synthase	9	0	3.5	0.76	0	94.1	3.5	1	1
RVBD_1210	Rv1210	DNA-3-methyladenine glycosylase I	8	315.7	255.7	-0.3	7575.7	6136.12	-60	0.65	1
RVBD_1211	Rv1211	hypothetical protein	2	0	0	0	0	0	0	1	1
RVBD_1212c	Rv1212c	corynebacterium family glycogen synthase	21	556.3	1152.5	1.04	35044.3	72604.9	596.2	0.64	1
RVBD_1213	Rv1213	glucose-1-phosphate adenylyltransferase	25	368.7	349.5	-0.08	27656.2	26212.7	-19.2	0.92	1
RVBD_1214c	Rv1214c	PE family protein	5	160.2	174.2	0.12	2403.4	2613.2	14	0.81	1
RVBD_1215c	Rv1215c	hydrolase	16	217.3	170.9	-0.34	10428.9	8204.89	-46.3	0.66	1
RVBD_1216c	Rv1216c	hypothetical protein	11	284.4	173.6	-0.7	9386.4	5729.2	-110.8	0.2	1
RVBD_1217c	Rv1217c	antibiotic transporter permease	11	33.4	42.7	0.31	1100.8	1408.68	9.3	0.8	1
RVBD_1218c	Rv1218c	antibiotic transporter ATP-binding protein	5	319	335.2	0.07	4785.4	5027.89	16.2	0.95	1
RVBD_1219c	Rv1219c	transcriptional regulator	10	81.4	67.7	-0.25	2440.6	2030.09	-13.7	0.36	1
RVBD_1220c	Rv1220c	methyltransferase	6	348.2	291.2	-0.25	6268.4	5241.9	-57	0.54	1
RVBD_1221	Rv1221	sigma-70 family RNA polymerase sigma factor	10	17.5	23.6	0.34	525.9	707.59	6.1	0.51	1
RVBD_1223	Rv1223	serine protease htrA	10	0	0	0	0	0	0	1	1
RVBD_1224	Rv1224	twin arginine-targeting protein translocase	4	0	0	0	0	0	0	1	1
RVBD_1225c	Rv1225c	HAD hydrolase, family IIA	5	132.1	176.3	0.4	1981	2644.44	44.2	0.75	1
RVBD_1227c	Rv1227c	transmembrane protein	5	45	48.9	0.11	674.9	733.5	3.9	0.83	1
RVBD_1228	Rv1228	lipoprotein LpqX	7	616.5	1193.6	0.95	12947.5	25066.6	577.1	0.41	1
RVBD_1229c	Rv1229c	ATP-binding protein	9	0	0	0	0	0	0	1	1
RVBD_1230c	Rv1230c	membrane protein	15	114.2	153.5	0.41	5141	6905.45	39.2	0.91	1
RVBD_1231c	Rv1231c	membrane protein	6	32.1	26.3	-0.25	577.9	473.39	-5.8	0.72	1
RVBD_1233c	Rv1233c	hypothetical protein	14	239.2	224.8	-0.09	10045.5	9443.17	-14.3	0.53	1
RVBD_1234	Rv1234	transmembrane protein	5	324.1	270.3	-0.26	4860.9	4054.25	-53.8	0.52	1
RVBD_1235	Rv1235	multiple sugar transporter substrate-binding	20	125.3	78.8	-0.64	7519.7	4728.54	-46.5	0.5	1
RVBD_1238	Rv1238	multiple sugar transporter ATP-binding protein	17	73.4	59	-0.29	3741.7	3010.89	-14.3	0.33	1
RVBD_1239c	Rv1239c	magnesium and cobalt transporter CorA	15	109.8	108.5	-0.02	4939.3	4881.2	-1.3	0.99	1
RVBD_1240	Rv1240	malate dehydrogenase	2	0	0	0	0	0	0	1	1
RVBD_1241	Rv1241	antitoxin	1	0	0	0	0	0	0	1	1
RVBD_1242	Rv1242	toxin	8	200.6	137.5	-0.53	4813.7	3300.68	-63	0.27	1
RVBD_1243c	Rv1243c	PE-PGRS family protein	10	104.3	69.1	-0.56	3127.6	2074.2	-35.1	0.38	1
RVBD_1244	Rv1244	glycine betaine/proline transporter	7	147.1	113.2	-0.36	3089.5	2377.39	-33.9	0.4	1
RVBD_1245c	Rv1245c	oxidoreductase	11	277.6	590.6	1.08	9160.5	19490.8	313	0.68	1
RVBD_1246c	Rv1246c	toxin	6	109.3	105.2	-0.05	1967.3	1893.57	-4.1	0.9	1
RVBD_1247c	Rv1247c	antitoxin	2	155.1	115.5	-0.41	930.7	693	-39.6	0.47	1
RVBD_1249c	Rv1249c	membrane protein	8	639.5	886.8	0.47	15347.2	21284	247.4	0.57	1
RVBD_1250	Rv1250	drug:H+ antiporter-2 (14 Spanner) (DHA2) family	19	98.4	98.9	0.01	5610.5	5637.55	0.5	0.98	1
RVBD_1254	Rv1254	acyltransferase	20	0	0	0	0	0	0	1	1
RVBD_1256c	Rv1256c	cytochrome P450 130 cyp130	8	103.2	96.4	-0.09	2477.2	2312.96	-6.8	0.86	1
RVBD_1257c	Rv1257c	glycolate oxidase subunit GlcD	11	227.9	3079.9	3.73	7519.7	101638	2852.1	0.75	1
RVBD_1258c	Rv1258c	H+ Antiporter protein	18	558.3	811.9	0.54	30148.3	43844.4	253.6	0.75	1
RVBD_1259	Rv1259	uracil-DNA glycosylase, family 4	5	54.6	23.7	-1.05	818.4	355.2	-30.9	0.38	1
RVBD_1260	Rv1260	oxidoreductase	17	255.5	296.7	0.21	13031.4	15132.6	41.2	0.72	1
RVBD_1262c	Rv1262c	hypothetical protein	2	48.4	55.7	0.18	290.7	334.09	7.2	0.89	1
RVBD_1263	Rv1263	amidase	17	31.1	31.4	0.01	1586.5	1602.58	0.3	0.99	1
RVBD_1264	Rv1264	pH-sensitive adenylate cyclase	9	187.2	172.1	-0.12	5054.3	4646.14	-15.1	0.78	1
RVBD_1265	Rv1265	hypothetical protein	11	19.2	24	0.26	634.6	792.91	4.8	0.68	1
RVBD_1266c	Rv1266c	serine/threonine protein kinase	25	267.4	223.1	-0.26	20054.5	16736	-44.2	0.66	1
RVBD_1267c	Rv1267c	transcriptional regulator embR	10	84.5	77.7	-0.11	2535.1	2329.56	-6.9	0.83	1
RVBD_1269c	Rv1269c	hypothetical protein	7	141	123.2	-0.19	2960.7	2587.4	-17.8	0.6	1
RVBD_1270c	Rv1270c	lipoprotein LprA	6	19.4	22	0.14	349.1	395.11	2.6	0.88	1
RVBD_1272c	Rv1272c	ATP-binding cassette, subfamily B	25	48.6	41.8	-0.2	3646.3	3132.77	-6.8	0.57	1
RVBD_1273c	Rv1273c	ATP-binding cassette, subfamily B	21	322	378.8	0.23	20286	23862.7	56.8	0.48	1
RVBD_1274	Rv1274	lipoprotein LprB	2	0	0	0	0	0	0	1	1
RVBD_1275	Rv1275	lipoprotein LprC	3	0	0	0	0	0	0	1	1
RVBD_1276c	Rv1276c	phosphohistidine phosphatase	4	79.6	80.3	0.01	955.1	963.2	0.7	0.87	1
RVBD_1278	Rv1278	hypothetical protein	16	209.6	822.5	1.95	10063.1	39480.9	612.9	0.77	1
RVBD_1279	Rv1279	dehydrogenase FAD flavoprotein gmc	23	235.1	205.8	-0.19	16223.4	14197.3	-29.4	0.61	1
RVBD_1280c	Rv1280c	peptide/nickel transporter substrate-binding	18	223.4	197.3	-0.18	12065.2	10656	-26.1	0.65	1
RVBD_1281c	Rv1281c	oligopeptide/dipeptide ABC transporter	14	42.7	35.5	-0.24	1793.8	1492.4	-7.2	0.67	1
RVBD_1282c	Rv1282c	peptide/nickel transporter permease	9	162.1	176.9	0.12	4376	4775.7	14.8	0.72	1
RVBD_1283c	Rv1283c	peptide/nickel transporter permease	12	28.9	16.7	-0.65	1041.1	599.99	-12.3	0.6	1
RVBD_1284	Rv1284	carbonic anhydrase	3	192.1	141.2	-0.43	1728.5	1270.7	-50.9	0.25	1
RVBD_1285	Rv1285	sulfate adenylyltransferase subunit 2	6	40.2	32.2	-0.28	723.2	580.49	-7.9	0.61	1
RVBD_1286	Rv1286	bifunctional enzyme CysN/CysC	23	59.4	51.4	-0.19	4098.1	3549.79	-7.9	0.21	1
RVBD_1287	Rv1287	Rrf2 family protein	7	50.5	52.6	0.05	1060.5	1104.89	2.1	0.94	1
RVBD_1288	Rv1288	hypothetical protein	29	406.8	417.6	0.04	35393.8	36330.2	10.8	0.91	1
RVBD_1289	Rv1289	hypothetical protein	9	109.7	88.7	-0.29	2962.3	2395.79	-21	0.58	1
RVBD_1290A	Rv1290A	hypothetical protein	4	114.2	103.4	-0.14	1370.4	1240.79	-10.8	0.77	1
RVBD_1290c	Rv1290c	hypothetical protein	23	332.3	394.3	0.24	22928.8	27205.4	62	0.26	1
RVBD_1291c	Rv1291c	hypothetical protein	1	13.5	0	-1.88	40.4	0	-13.5	0.4	1
RVBD_1292	Rv1292	arginyl-tRNA synthetase	24	0	0.6	0.16	0	41.5	0.6	1	1
RVBD_1293	Rv1293	diaminopimelate decarboxylase	15	0	0	0	0	0	0	1	1
RVBD_1294	Rv1294	homoserine dehydrogenase	16	0	0.3	0.08	0	13.8	0.3	1	1
RVBD_1295	Rv1295	threonine synthase	14	0	0	0	0	0	0	1	1
RVBD_1295A	Rv1295A	hypothetical protein	0	0	0	0	0	0	0	1	1
RVBD_1296	Rv1296	homoserine kinase	9	0	0	0	0	0	0	1	1
RVBD_1297	Rv1297	transcription termination factor Rho	13	0	7.3	1.29	0	282.99	7.3	1	1
RVBD_1298	Rv1298	50S ribosomal protein L31	6	0.3	0	-0.09	5.7	0	-0.3	1	1
RVBD_1299	Rv1299	peptide chain release factor 1	10	0	0	0	0	0	0	1	1
RVBD_1300	Rv1300	HemK family methyltransferase	10	0	0	0	0	0	0	1	1
RVBD_1301	Rv1301	Sua5/YciO/YrdC/YwlC family protein	8	0	0	0	0	0	0	1	1
RVBD_1302	Rv1302	undecaprenyl-phosphate	13	0	0	0	0	0	0	1	1
RVBD_1303	Rv1303	hypothetical protein	3	0	0	0	0	0	0	1	1
RVBD_1304	Rv1304	ATP synthase subunit A	8	0	5.2	1.03	0	124.5	5.2	1	1
RVBD_1305	Rv1305	ATP synthase subunit C	2	0	0	0	0	0	0	1	1
RVBD_1306	Rv1306	ATP synthase subunit B	3	0	0	0	0	0	0	1	1
RVBD_1307	Rv1307	ATP synthase subunit B-delta	12	0	0	0	0	0	0	1	1
RVBD_1308	Rv1308	ATP synthase subunit alpha	17	0	0	0	0	0	0	1	1
RVBD_1309	Rv1309	ATP synthase subunit gamma	16	0	0	0	0	0	0	1	1
RVBD_1310	Rv1310	ATP synthase subunit beta	13	0	0	0	0	0	0	1	1
RVBD_1311	Rv1311	ATP synthase subunit epsilon	1	0	0	0	0	0	0	1	1
RVBD_1312	Rv1312	hypothetical protein	7	34.7	28.6	-0.24	729.7	600.6	-6.1	0.79	1
RVBD_1313c	Rv1313c	transposase	13	0	0	0	0	0	0	1	1
RVBD_1314c	Rv1314c	cob(I)yrinic acid a,c-diamide	9	135.6	127.1	-0.09	3660.4	3430.77	-8.5	0.83	1
RVBD_1315	Rv1315	UDP-N-acetylglucosamine	11	0	0	0	0	0	0	1	1
RVBD_1317c	Rv1317c	ada regulatory protein alkA	7	195.7	200.6	0.03	4110.3	4212.74	4.9	0.91	1
RVBD_1318c	Rv1318c	adenylate cyclase	7	329.8	324.6	-0.02	6926.8	6815.88	-5.3	0.98	1
RVBD_1319c	Rv1319c	adenylate cyclase	17	338.9	379.9	0.16	17281.9	19377	41.1	0.97	1
RVBD_1321	Rv1321	hypothetical protein	8	264.5	284.2	0.1	6347.9	6820.14	19.7	0.85	1
RVBD_1322	Rv1322	hypothetical protein	5	119.9	98	-0.28	1797.9	1469.28	-21.9	0.71	1
RVBD_1322A	Rv1322A	methylmalonyl-CoA epimerase	3	25.6	27.4	0.08	230.3	246.3	1.8	0.9	1
RVBD_1323	Rv1323	acetyl-CoA C-acetyltransferase	9	227.1	208.9	-0.12	6132.4	5640.77	-18.2	0.54	1
RVBD_1324	Rv1324	thioredoxin	4	49.9	62.3	0.3	598.5	747.99	12.5	0.74	1
RVBD_1326c	Rv1326c	1,4-alpha-glucan-branching protein	33	0	0	0	0	0	0	1	1
RVBD_1327c	Rv1327c	glucanase glgE	29	0	0	0	0	0	0	1	1
RVBD_1328	Rv1328	glycogen phosphorylase	28	149.4	180.8	0.27	12552.7	15188.8	31.4	0.62	1
RVBD_1329c	Rv1329c	ATP-dependent DNA helicase DinG	12	379.7	513.1	0.43	13669.7	18470.3	133.3	0.42	1
RVBD_1331	Rv1331	ATP-dependent Clp protease adapter protein ClpS	5	836.2	637.3	-0.39	12543	9558.78	-198.9	0.58	1
RVBD_1332	Rv1332	transcriptional regulator	5	51.6	39.1	-0.36	773.5	586.61	-12.5	0.7	1
RVBD_1333	Rv1333	hydrolase	7	150.1	737.1	2.26	3152.6	15478.2	586.9	0.91	1
RVBD_1334	Rv1334	CysO-cysteine peptidase	8	148	127.2	-0.21	3551.5	3052.99	-20.8	0.29	1
RVBD_1335	Rv1335	sulfur carrier protein CysO	4	409.2	333.9	-0.29	4909.9	4007.02	-75.2	0.46	1
RVBD_1336	Rv1336	O-phosphoserine sulfhydrylase	12	565	643.5	0.19	20340.1	23164.8	78.5	0.78	1
RVBD_1337	Rv1337	membrane protein	8	492.7	404.2	-0.28	11825.7	9700.29	-88.6	0.59	1
RVBD_1338	Rv1338	glutamate racemase	11	0	0.4	0.12	0	13.8	0.4	1	1
RVBD_1339	Rv1339	hypothetical protein	11	454.9	772.8	0.76	15011.2	25502	317.9	0.44	1
RVBD_1340	Rv1340	ribonuclease PH	9	6.7	16.9	0.9	180.7	455.8	10.2	0.47	1
RVBD_1342c	Rv1342c	integral membrane protein	4	0	0	0	0	0	0	1	1
RVBD_1343c	Rv1343c	lipoprotein LprD	11	0	0	0	0	0	0	1	1
RVBD_1344	Rv1344	acyl carrier protein MbtL	7	169.9	124.1	-0.44	3568.7	2606.37	-45.8	0.22	1
RVBD_1347c	Rv1347c	lysine N-acyltransferase mbtK	10	11.1	7.7	-0.34	332.5	232.4	-3.3	0.64	1
RVBD_1348	Rv1348	iron import ATP-binding/permease IrtA	27	4.5	14.2	1.02	360.9	1149	9.7	0.44	1
RVBD_1349	Rv1349	iron import ATP-binding/permease IrtB	13	4.6	2.8	-0.3	181.3	110.6	-1.8	0.51	1
RVBD_1350	Rv1350	3-oxoacyl-ACP reductase	8	12.7	22.3	0.63	304.7	535	9.6	0.37	1
RVBD_1351	Rv1351	hypothetical protein	5	146.8	57.1	-1.29	2202.6	857	-89.7	0.4	1
RVBD_1353c	Rv1353c	transcriptional regulator	9	114.8	110.7	-0.05	3098.5	2987.69	-4.1	0.86	1
RVBD_1354c	Rv1354c	diguanylate cyclase	28	73.5	56.7	-0.35	6170	4764.84	-16.7	0.44	1
RVBD_1355c	Rv1355c	molybdopterin biosynthesis protein MoeY	26	66.6	55.9	-0.23	5197.1	4361.57	-10.7	0.53	1
RVBD_1357Ac	Rv1357Ac	hypothetical protein	1	3.5	0	-0.77	10.5	0	-3.5	0.39	1
RVBD_1358	Rv1358	transcriptional regulator	54	138	131	-0.07	22361.3	21217.9	-7.1	0.79	1
RVBD_1359	Rv1359	transcriptional regulator	14	64.4	71.9	0.15	2705.2	3019.39	7.5	0.85	1
RVBD_1359Ac	Rv1359Ac	hypothetical protein	4	361.1	316.7	-0.19	4333.5	3800.91	-44.4	0.68	1
RVBD_1360	Rv1360	oxidoreductase	10	606.2	1022.1	0.75	18185.9	30664.2	415.9	0.37	1
RVBD_1361c	Rv1361c	PPE family protein	7	4.9	7.3	0.32	102.6	153.7	2.4	0.71	1
RVBD_1362c	Rv1362c	membrane protein	11	383.9	303.5	-0.33	12668.8	10016.4	-80.4	0.46	1
RVBD_1364c	Rv1364c	anti-anti-sigma factor	21	208.4	137.2	-0.59	13129	8642.25	-71.2	0.21	1
RVBD_1366	Rv1366	hypothetical protein	14	175	210	0.26	7348.3	8821.25	35.1	0.88	1
RVBD_1367c	Rv1367c	hypothetical protein	12	131.9	102.8	-0.35	4750.1	3699.89	-29.2	0.22	1
RVBD_1368	Rv1368	lipoprotein LprF	6	631.1	456	-0.46	11360.5	8207.3	-175.2	0.44	1
RVBD_1369c	Rv1369c	transposase	15	0	0	0	0	0	0	1	1
RVBD_1370c	Rv1370c	transposase	3	0	0	0	0	0	0	1	1
RVBD_1371	Rv1371	hypothetical protein	25	42.8	29.7	-0.46	3207	2225.4	-13.1	0.27	1
RVBD_1372	Rv1372	hypothetical protein	13	176.3	406.5	1.18	6874.3	15853.9	230.2	0.36	1
RVBD_1374c	Rv1374c	hypothetical protein	11	187.9	167.5	-0.16	6201.3	5528.61	-20.4	0.65	1
RVBD_1375	Rv1375	hypothetical protein	16	338.9	530.2	0.64	16265.6	25449.8	191.3	0.77	1
RVBD_1377c	Rv1377c	transferase	7	83.9	75.6	-0.14	1762	1587.78	-8.3	0.84	1
RVBD_1378c	Rv1378c	hypothetical protein	14	377.5	489.8	0.37	15854.4	20572.7	112.3	0.76	1
RVBD_1379	Rv1379	pyrR protein	6	5.1	0.8	-0.8	92.6	14.9	-4.3	1	1
RVBD_1380	Rv1380	aspartate carbamoyltransferase	10	0.2	0	-0.05	4.8	0	-0.2	1	1
RVBD_1381	Rv1381	dihydroorotase	8	0	0	0	0	0	0	1	1
RVBD_1382	Rv1382	hypothetical protein	3	0	0	0	0	0	0	1	1
RVBD_1383	Rv1383	carbamoyl-phosphate synthase small subunit	9	0	1	0.27	0	27.7	1	1	1
RVBD_1384	Rv1384	carbamoyl-phosphate synthase large subunit	33	0	0	0	0	0	0	1	1
[truncated: 2,139 more rows]

## Sheet: TA genes with STM data
TA gene	No. of TA Sites	STM Log 2 FC	STM P Value	STM Adj P Value
Rv2548	2	-2.92	0.006	0.18137
Rv0239	2	-2.59	0.013	0.27548
Rv1721c	2	-2.39	0.016	0.30172
Rv1991c	3	-2.38	0.027	0.40216
Rv3358	2	-2.34	0.0045	0.15812
Rv0599c	4	-2.03	0.038	0.4792
Rv0626	4	-2.02	0.028	0.40964
Rv0749	4	-1.87	0.0006	0.05736
Rv3181c	5	-1.61	0.013	0.27548
Rv0624	6	-1.15	0.042	0.51235
Rv2527	6	-1.14	0.029	0.42127
Rv3189	7	-0.87	0.032	0.43851
Rv2019	5	-0.8	0.002	0.11419
Rv2863	3	-0.63	0.012	0.27255
Rv3357	4	-0.72	0.052	0.57006
Rv2547	2	-1.85	0.053	0.57641
Rv2231Ac	2	0.26	0.069	0.66431
Rv2801c	3	1.31	0.079	0.72493
Rv0609	6	-1.09	0.091	0.7557
Rv0656c	4	-0.82	0.086	0.7557
Rv0909	2	-0.84	0.1	0.7557
Rv0959A	1	-3.23	0.098	0.7557
Rv1982Ac	2	-1.89	0.093	0.7557
Rv2103c	2	-0.35	0.096	0.7557
Rv2865	1	-1.97	0.094	0.7557
Rv1839c	1	-4.07	0.11	0.76776
Rv2530A	3	-0.87	0.11	0.76776
Rv2862A	1	-3.37	0.11	0.76776
Rv3188	4	-0.98	0.11	0.76776
Rv3749Ac	6	-0.45	0.11	0.76776
Rv1398c	2	-1.12	0.12	0.78679
Rv2530c	2	-0.95	0.12	0.78679
Rv2022c	9	-0.6	0.14	0.86159
Rv0617	1	-1.68	0.15	0.88219
Rv1953	2	-0.68	0.15	0.88219
Rv3320c	2	-0.7	0.16	0.91229
Rv0659c	3	-1.03	0.17	0.93682
Rv2142c	9	-0.42	0.18	0.96856
Rv3098A	5	0.76	0.18	0.96856
Rv0064A	3	0.03	0.88	1
Rv0065	6	-0.49	0.33	1
Rv0229Ac	1	2.26	1	1
Rv0229c	6	-0.03	0.86	1
Rv0240	6	-0.12	0.82	1
Rv0268c	11	0.49	0.66	1
Rv0277Ac	4	-0.43	0.5	1
Rv0277c	5	-0.55	0.23	1
Rv0298	3	-0.9	0.26	1
Rv0299	1	-0.82	0.41	1
Rv0300	3	0.33	0.73	1
Rv0301	6	-0.08	0.92	1
Rv0456A	4	-0.02	0.98	1
Rv0456Bc	4	0.87	0.74	1
Rv0549c	2	-0.56	0.58	1
Rv0550c	1	-0.25	0.84	1
Rv0581	4	-0.18	0.71	1
Rv0582	8	-0.32	0.49	1
Rv0595c	6	0.53	0.57	1
Rv0596c	2	0	1	1
Rv0598c	5	-0.77	0.21	1
Rv0608	0	0	1	1
Rv0616A	2	0.45	1	1
Rv0623	0	0	1	1
Rv0627	1	0	1	1
Rv0657c	1	-0.59	0.49	1
Rv0660c	2	0.44	0.76	1
Rv0661c	3	-0.59	0.61	1
Rv0662c	2	-0.12	0.78	1
Rv0664	1	0.03	1	1
Rv0665	4	0.08	0.94	1
Rv0748	2	0.07	0.99	1
Rv0910	6	0.02	0.95	1
Rv0960	3	-0.57	0.4	1
Rv1102c	4	0.1	0.93	1
Rv1103c	5	-0.32	0.44	1
Rv1113	1	-0.29	0.85	1
Rv1114	2	-0.27	0.76	1
Rv1241	1	0	1	1
Rv1242	8	-0.53	0.27	1
Rv1246c	6	-0.05	0.9	1
Rv1247c	2	-0.41	0.47	1
Rv1397c	5	-0.2	0.74	1
Rv1494	7	0.58	0.38	1
Rv1495	5	-0.32	0.56	1
Rv1560	2	-2.56	0.48	1
Rv1561	7	-0.35	0.65	1
Rv1720c	9	-0.4	0.52	1
Rv1740	3	0.89	0.35	1
Rv1741	4	0.37	0.21	1
Rv1838c	8	0.35	0.89	1
Rv1942c	1	1.23	1	1
Rv1943c	9	-0.13	0.76	1
Rv1952	2	0.79	0.87	1
Rv1955	6	0.1	0.99	1
Rv1956	8	-0.05	0.92	1
Rv1959c	3	-0.4	0.42	1
Rv1960c	1	0.62	0.49	1
Rv1962Ac	1	0.48	1	1
Rv1962c	10	0.46	0.35	1
Rv1982c	4	-0.06	0.77	1
Rv1989c	6	-0.38	0.65	1
Rv1990c	4	0	1	1
Rv1991Ac	4	0.73	0.8	1
Rv2009	1	-0.32	0.38	1
Rv2010	3	-0.19	0.82	1
Rv2018	12	-0.2	0.3	1
Rv2021c	2	1.51	0.36	1
Rv2063	1	-0.4	1	1
Rv2063A	2	-0.77	0.21	1
Rv2104c	0	0	1	1
Rv2142Ac	2	0.33	0.41	1
Rv2231Bc	1	1.32	0.58	1
Rv2274Ac	4	0.66	0.64	1
Rv2274c	6	-0.12	0.75	1
Rv2493	0	0	1	1
Rv2494	4	-0.54	0.6	1
Rv2526	0	0	1	1
Rv2545	9	-0.29	0.3	1
Rv2546	5	-0.11	0.49	1
Rv2549c	4	0.32	0.69	1
Rv2550c	2	4.29	0.61	1
Rv2595	0	0	1	1
Rv2596	7	0.26	0.87	1
Rv2601A	1	-1.57	0.45	1
Rv2602	5	-1.3	0.32	1
Rv2653c	2	-0.68	0.48	1
Rv2654c	0	0	1	1
Rv2757c	6	0.25	0.85	1
Rv2758c	1	-0.32	1	1
Rv2759c	7	0.71	0.5	1
Rv2760c	1	0.18	0.85	1
Rv2801Ac	3	-0.34	0.39	1
Rv2829c	3	-0.16	0.8	1
Rv2830c	0	0	1	1
Rv2866	2	0.51	0.82	1
Rv2871	6	3.07	0.94	1
Rv2872	10	0.72	0.26	1
Rv2873A	1	-1.02	0.37	1
Rv3180c	4	2.12	0.47	1
Rv3182	1	0	1	1
Rv3183	2	-0.16	0.9	1
Rv3321c	0	0	1	1
Rv3384c	2	0.01	0.99	1
Rv3385c	1	-0.92	0.35	1
Rv3407	2	0.22	0.67	1
Rv3408	6	0.13	0.86	1
Rv3697Ac	1	0	1	1
Rv3697c	8	0.45	0.63	1
Rv3749c	4	0.35	0.57	1
Rv3750c	5	0.5	0.26	1

## Sheet: Torrey (2016)
Genes identifed as potential hip mutants when selected with combined RIF and STR
		RIF this study		STR this study
Torrey (2016) Rif and STR		log2FC	q value	log2FC	q value	p value
Rv0192	Rv0192	-0.82	0.1	-0.36	1	0.38
Rv0282	eccA3	0	1	1.16	1	0.47
Rv1131	prpC	2.49	0	0.5	1	0.59
Rv1521	fadD25	-0.01	0.94	-0.22	1	0.55
Rv1536	ileS	0.06	0.05	0.15	1	1
Rv1791	PE19	0.08	0.75	2.44	1	0.26
Rv2182c	Rv2182c	0	1	0	1	1
Rv2184c	Rv2184c	0.44	0.029	0.08	1	0.64
Rv2198c	mmpS3	0.32	0.23	2.05	0.3589	0.022
Rv2211c	gcvT	0.15	0.47	0.65	1	0.5
Rv2220	glnA1	0.41	0.021	0.6	1	0.29
Rv2245	kasA	0	1	0	1	1
Rv2254c	Rv2254c	-0.26	0.56	0.04	1	0.97
Rv2263	Rv2263	0.38	0.7	0.44	1	0.99
Rv2281	pitB	-0.51	0.41	-0.54	1	0.32
Rv2289	cdh	-0.15	0.49	-0.07	1	0.79
Rv2308	Rv2308	-0.09	0.76	0.11	1	0.97
Rv2323c	Rv2323c	0.23	0.67	-0.29	1	0.62
Rv2324	Rv2324	-0.44	0.28	-0.79	1	0.34
Rv2327	Rv2327	0.4	0.96	0.1	1	0.96
Rv2362c	recO	-0.65	0.58	-1.12	1	0.38
Rv2391	sirA	-1.54	0	0.26	1	0.46
Rv2402	Rv2402	0.27	0.78	0.54	1	0.99
Rv2516c	Rv2516c	-0.64	0.24	0.38	1	0.85
Rv2525c	Rv2525c	-1.29	0	-0.33	1	0.24
Rv2543	lppA	-0.3	0.32	-0.55	0.57962	0.054
Rv2587c	secD	0.14	0.26	0.86	1	0.37
Rv2696c	Rv2696c	-1.19	0.22	0.09	1	0.83
Rv2930	fadD26	0.27	0.3	-0.06	1	0.87
Rv2931	ppsA	0.31	0.34	-0.35	1	0.34
Rv2933	ppsC	0.09	0.71	-0.35	0.4792	0.038
Rv2934	ppsD	-0.23	0.48	-0.3	1	0.42
Rv2940c	mas	-0.43	0.11	-0.71	0.04444	0.0004
Rv2946c	pks1	0.68	0.25	0.36	1	0.72
Rv3696c	glpK	-0.78	0.0036	0.61	1	0.61
Rv3919c	gid	-0.63	0.33	5.53	0	0

## Sheet: Bellerose (2020)
Mutants identified as having altered RIF susceptibility ( q < 0.05, log2FC <-1.5 or > 1.5) in a Tn library in mice
			Bellrose 1wk		Bellrose 2.5wk		This study (RIF v CTR)
Gene	Gene Name	Gene name	log2FC	q value	log2FC	q value	log2FC	q value
Rv3867	espH	ESX-1 secretion-associated protein EspH	-5.34888	0.00143636	-2.69847	0.124965	0.2	1
Rv3822	Rv3822	membrane-associated acyltransferase	-4.92823	0.00143636	-5.30261	0.00112179	-1.34	0.35119
Rv1273c	Rv1273c	ABC transporter membrane protein	-4.4242	0.00143636	-4.13009	0.00112179	-0.47	1
Rv3717	Rv3717	N-acetylmuramoyl-L-alanine amidase	-3.45275	0.0371765	-1.0415	0.497201	-1.11	1
Rv1184c	Rv1184c	exported protein	-3.43552	0.00143636	-3.512	0.00112179	-1.96	0.01897
Rv2563	Rv2563	glutamine-transport ABC transporter transmembrane protein	-3.42971	0.00143636	-1.50442	0.250509	-1.49	0
Rv2241	aceE	pyruvate dehydrogenase E1 component AceE	-3.39445	0.0371765	-2.17906	0.124965	1.9	0.63052
Rv1543	Rv1543	fatty-acyl-CoA reductase	-3.16322	0.00143636	-3.84117	0.00112179	-0.23	1
Rv3868	eccA1	ESX-1 secretion system protein EccA1	-3.06157	0.00143636	-5.50086	0.00112179	-1.04	0.00734
Rv0998	Rv0998	hypothetical protein	-3.04826	0.00143636	-3.05703	0.233904	-0.67	1
Rv2224c	caeA	carboxylesterase CaeA	-3.00244	0.00143636	-1.61646	0.320478	-2.44	0.06256
Rv3005c	Rv3005c	hypothetical protein	-2.61969	0.00143636	-1.52957	0.119141	-0.46	1
Rv3139	fadE24	acyl-CoA dehydrogenase FadE24	-2.47945	0.00143636	-0.352303	0.497201	-0.76	0.03333
Rv1174c	TB8.4	t-cell antigen	-2.19513	0.00143636	-3.8456	0.00112179	-2.04	0
Rv2564	glnQ	glutamine-transport ABC transporter ATP-binding protein GlnQ	-2.00609	0.0121538	-0.687153	0.468893	-1.28	0.00734
Rv1244	lpqZ	lipoprotein LpqZ	-1.92045	0.0121538	-2.6759	0.00112179	-2.58	0
Rv1592c	Rv1592c	triacylglycerol lipase	-1.71688	0.00143636	-0.614445	0.432195	-1.85	0
Rv0450c	mmpL4	transmembrane transporter MmpL4	-1.71215	0.00143636	-0.841398	0.056538	0.92	0.72161
Rv2462c	tig	trigger factor protein Tig	-1.70608	0.0316	-0.769161	0.472034	0.07	1
Rv1925	fadD31	acyl-CoA ligase FadD31	-1.52651	0.0371765	-1.30864	0.161537	0.12	1
Rv0436c	pssA	CDP-diacylglycerol-serine O-phosphatidyltransferase PssA	-0.567769	0.502246	-5.53439	0.0254676	-1.68	0.05804
Rv2190c	Rv2190c	hypothetical protein	-2.19087	0.445182	-5.03272	0.00981562	-0.24	1
Rv3484	cpsA	hypothetical protein	-2.79133	0.120655	-4.26024	0.00112179	-2.21	0
Rv0820	phoT	phosphate-transport ABC transporter ATP-binding protein PhoT	-2.21463	0.337269	-4.16512	0.0322154	-1.43	0
Rv0805	Rv0805	cyclic nucleotide phosphodiesterase	-1.60272	0.354755	-3.00535	0.00981562	-0.95	1
Rv3036c	TB22.2	secreted protein	-1.6094	0.160358	-2.77271	0.00112179	0.4	1
Rv0989c	grcC2	polyprenyl-diphosphate synthase GrcC2	-2.70199	0.0665263	-2.75706	0.0373929	-0.29	1
Rv3682	ponA2	bifunctional membrane-associated penicillin-binding protein 1A/1B PonA2	-1.23389	0.469062	-2.7299	0.0322154	-2.29	0
Rv2985	mutT1	hydrolase MutT1	-0.336109	0.502246	-2.70614	0.0254676	0.79	0.13018
Rv2004c	Rv2004c	hypothetical protein	-0.923413	0.502246	-2.44142	0.00981562	-0.08	1
Rv1272c	Rv1272c	ABC transporter membrane protein	-1.43691	0.236	-1.99166	0.0179486	-1.11	0
Rv1328	glgP	glycogen phosphorylase GlgP	-0.948993	0.167029	-1.7269	0.00112179	-1.06	0.35921
Rv3194c	Rv3194c	PDZ domain-containing protease	-1.36509	0.10744	-1.59726	0.0428318	-0.7	1
Rv0249c	Rv0249c	succinate dehydrogenase [membrane anchor subunit]	2.03845	0.0451429	1.92497	0.0373929	0.94	0
Rv1345	mbtM	fatty acyl-AMP ligase MbtM	1.90283	0.00143636	1.65308	0.00112179	0.04	1
Rv3220c	Rv3220c	two-component system sensor histidine kinase	1.88695	0.00143636	0.980261	0.119141	-1.07	0.01897
Rv2098c	PE_PGRS36	PE-PGRS family protein	1.7029	0.0316	0.235713	0.497201	-0.21	1
Rv3696c	glpK	glycerol kinase GlpK	1.66953	0.00143636	1.98892	0.00112179	-0.78	0.12649
Rv0248c	Rv0248c	succinate dehydrogenase [iron-sulfur subunit] SdhA_1	1.61326	0.0371765	1.77211	0.00112179	1.38	0
Rv2940c	mas	mycocerosic acid synthase membrane-associated Mas	0.0273392	0.502246	0.85546	0.0179486	-0.43	0.90261
Rv3825c	pks2	polyketide synthase Pks2	0.552065	0.00143636	0.946453	0.00112179	1.08	0
Rv3824c	papA1	acyltransferase PapA1	0.68765	0.120655	0.981247	0.00112179	0.73	0.10838
Rv3820c	papA2	acyltransferase PapA2	0.497518	0.492793	1.08178	0.00112179	0.87	0
Rv2930	fadD26	fatty-acid-AMP ligase FadD26	0.365834	0.502246	1.28568	0.0373929	0.27	1
Rv0554	bpoC	peroxidase BpoC	0.699804	0.477816	1.28843	0.00981562	-0.48	0.92555
Rv3535c	hsaG	acetaldehyde dehydrogenase	0.31715	0.502246	1.34222	0.04886	0.03	1
Rv2214c	ephD	short-chain dehydrogenase EphD	1.25315	0.00143636	1.35582	0.00112179	0	1
Rv0643c	mmaA3	methoxy mycolic acid synthase 3 MmaA3	0.785046	0.0933636	1.544	0.00112179	-0.1	1
Rv0485	Rv0485	transcriptional regulator	-0.374993	0.502246	1.81457	0.00112179	0.18	1
Rv0079	Rv0079	hypothetical protein	0.320806	0.502246	1.82831	0.0179486	-0.98	1
Rv0758	phoR	OmpR family two-component system sensor histidine kinase	-0.176799	0.502246	1.92339	0.00112179	1.11	0.3633
Rv1538c	ansA	L-asparaginase AnsA	0.568666	0.502246	2.03556	0.00112179	-1.15	0.0789
Rv0503c	cmaA2	cyclopropane mycolic acid synthase 2 CmaA2	1.1372	0.00143636	2.22853	0.00112179	-1.31	0
Rv2967c	pca	pyruvate carboxylase Pca	1.5891	0.337269	2.54586	0.00112179	0.68	0.92555

## Sheet: Xu (2017)
Mutants identifed as being hypersusceptible to sub-inhibitory concentrations of RIF (4ng/ml)
		Xu (2017)		This study (RIF v CTR)
Gene	Gene name	log2FC	q value	log2FC	q value
Rv1086	Rv1086	-6.11	0	0.23	1
Rv3044	fecB	-5.81	0	0.06	1
Rv3267	Rv3267	-5.39	0	-2.89	0.04216
Rv1411c	lprG	-5.34	9.6e-05	-2.22	0.78898
Rv2224c	caeA	-5.03	0	-2.44	0.06256
Rv3717	Rv3717	-4.97	0	-1.11	1
Rv1698	mctB	-4.96	0.005473	-1.19	0.61534
Rv3101c	ftsX	-4.9	0.010723	-1	1
Rv0472c	Rv0472c	-4.8	0	-2.14	0.16928
Rv0994	moeA1	-4.71	0	-2.1	0
Rv3005c	Rv3005c	-4.63	0	-0.46	1
Rv1312	Rv1312	-4.53	0.02444	-1.63	1
Rv0411c	glnH	-4.51	0.025322	0	1
Rv2700	Rv2700	-4.49	0.000412	-2.36	0
Rv2198c	mmpS3	-4.47	0	0.32	1
Rv0999	Rv0999	-4.42	0	-1.6	0.10658
Rv2869c	rip	-4.35	0	-0.24	1
Rv0431	Rv0431	-4.2	0.009295	-0.65	0.92555
Rv1244	lpqZ	-4.02	0	-2.58	0
Rv3682	ponA2	-3.96	0	-2.29	0
Rv0412c	Rv0412c	-3.57	0.000412	-0.11	1
Rv0007	Rv0007	-3.54	0	-2.9	0
Rv3810	pirG	-3.52	0	-1.27	0.03786
Rv0955	Rv0955	-3.47	0.000565	-0.1	1
Rv0361	Rv0361	-3.4	0	0.65	1
Rv1159	pimE	-3.39	0	-0.42	1
Rv1410c	Rv1410c	-3.23	0	-1.57	0.87468
Rv2525c	Rv2525c	-3.04	0	-1.29	0
Rv0410c	pknG	-2.96	0.000258	0	1
Rv0204c	Rv0204c	-2.94	0	-0.34	0.73372
Rv0820	phoT	-2.86	0	-1.43	0
Rv2363	amiA2	-2.84	0.000175	-1.4	0.14132
Rv2170	Rv2170	-2.83	0	-1.15	0.28849
Rv2171	lppM	-2.79	0	-1.23	0.27574
Rv0929	pstC2	-2.65	0	-1.3	0.98506
Rv2179c	Rv2179c	-2.6	0	-0.06	1
Rv0930	pstA1	-2.56	9.6e-05	-0.32	1
Rv2246	kasB	-2.56	0.008445	-0.49	0.87468
Rv2710	sigB	-2.45	0	-1.6	0
Rv1821	secA2	-2.42	0	-1.44	0.92555
Rv1435c	Rv1435c	-2.38	0.005794	2.22	0.62754
Rv1006	Rv1006	-2.35	0	-0.91	0.17745
Rv1433	Rv1433	-2.3	0.00341	0.21	1
Rv0928	pstS3	-2.25	9.6e-05	-1.37	0
Rv0129c	fbpC	-2.23	0	-1.73	0.01326
Rv1340	rphA	-2.18	0	-0.63	0.87468
Rv1836c	Rv1836c	-2.18	9.6e-05	-0.78	1
Rv3818	Rv3818	-2.09	0.022454	-0.06	1
Rv2400c	subI	-2.08	0.001066	0.07	1
Rv2190c	Rv2190c	-1.96	0.019834	-0.24	1
Rv0309	Rv0309	-1.94	0	0.79	0.98506
Rv1010	ksgA	-1.91	0	-1.23	0.13018
Rv3484	cpsA	-1.87	0	-2.21	0
Rv2051c	ppm1	-1.86	0	-0.48	1
Rv3719	Rv3719	-1.85	0	0.21	1
Rv3193c	Rv3193c	-1.81	0	-0.28	1
Rv0983	pepD	-1.8	0.002234	-0.79	1
Rv1640c	lysX	-1.79	0	-0.57	1
Rv0436c	pssA	-1.78	0.000699	-1.68	0.05804
Rv3207c	Rv3207c	-1.72	0.000175	0.67	1
Rv0179c	lprO	-1.69	0	-0.34	1
Rv3414c	sigD	-1.68	0.005894	-0.02	1
Rv0904c	accD3	-1.64	0.036378	-0.56	0.16195
Rv1220c	Rv1220c	-1.62	0.000699	0.85	1
Rv1592c	Rv1592c	-1.58	0.005558	-1.85	0
Rv3630	Rv3630	-1.54	0.005516	-0.59	0.93595
Rv0757	phoP	-1.54	0.007126	0.76	1
Rv1566c	Rv1566c	-1.43	0.000175	-0.13	1
Rv3205c	Rv3205c	-1.38	0.011218	-1.22	0
Rv3136	PPE51	-1.31	0.001271	-0.9	1
Rv2091c	Rv2091c	-1.1	0.000175	-0.97	0
Rv3811	Rv3811	-0.98	0.01708	-0.7	1
Rv1798	eccA5	-0.95	0.002234	0.05	1
Rv1280c	oppA	-0.88	0.032452	0.08	1
Rv1754c	Rv1754c	1.31	0.003116	-0.26	1
